# Supplementary material for: TKI-mediated inhibition of NLRP1 inflammasome restores erythropoiesis in DBA syndrome
Source: EMBO Mol Med. 2026 Jan 9;18(2):702–24. doi: 10.1038/s44321-025-00368-3 (PMC12905221; doi:10.1038/s44321-025-00368-3)
Supplement: Supplementary file 5 — Source data Fig. 1 [file 44321_2025_368_MOESM5_ESM.zip › FIGURE_1/F1_Numeric_data.xlsx]

## Sheet: Figure 1
	1B
		HBA1	GYPB	RHCE	PPOX	SPTA1	RHD	SPTB	GYPE	ALAD	HBQ1	HBA2	FECH	EPOR	ALAS2	UROS	HBG2	HBZ	GYPA	UROD	ERMAP	HEMGN	XK	AHSP	HBZP1	CPOX	HBM	HBD	GYPC	HBBP1	HBG1	SLC4A1	CA1	SOD3	EPB42	HMBS	PLEKHA7	NFE2	ANK1	BGLT3	GP6	TF
	0h / DMSO	0	0	0	0	0	0	0	0	0	0	0	0	0	0	0	0	0	0	0	0	0	0	0	0	0	0	0	0	0	0	0	0	0	0	0	0	0	0	0	0	0
	0h / Nilotinib	1.69372	0.953488	0.967662	0.78093	0.976132	0.770546	0.781573	0.626296	0.622655	0.554758	1.65006	0.707625	0.594249	1.3449	0.682685	0.613217	1.55866	0.544579	0.4132	0.594067	0.595463	0.436453	1.62542	1.71633	0.358618	1.71968	0.463128	0.303352	0.421459	0.921463	2.23085	1.79627	1.55845	1.6764	0.568011	1.16576	0.307957	0.451349	0.513899	0.538516	0.593663
	24h / DMSO	0.361145	-0.192578	-0.125196	-0.440295	-0.069416	-0.438338	-0.52532	-0.341758	-0.2856	-0.0837393	0.5201	-0.144088	-0.807549	-0.496405	-0.41823	0.216132	0.292844	-0.157658	-0.11925	-0.599198	-1.08611	-0.274364	-0.0599111	-0.358746	-0.633362	0.206654	0.150151	-0.226914	0.041751	0.180809	-0.754271	-0.614522	-0.489252	0.215291	-0.590374	-0.962154	-0.929371	-0.519429	-0.265265	-0.25354	-0.261924
	24h / Nilotinib	1.79131	0.933487	0.939593	0.638003	1.00126	0.693994	0.637183	0.647283	0.477517	0.4369	1.75698	0.688358	0.505324	1.16829	0.614902	0.66746	1.78678	0.563083	0.335041	0.561443	0.548327	0.311863	1.62102	1.14467	0.295265	1.69313	0.74688	0.116337	0.657846	0.90396	2.19289	1.81131	1.47273	1.60006	0.480694	0.902929	0.123125	0.339854	0.683825	0.577785	0.538963
	1C					1D					1E
	ALAS2/ACTB ( FOLD CHANGE )					GYPC/ACTB ( FOLD CHANGE )					EPOR/ACTB ( FOLD CHANGE )
	DMSO	NILO	DMSO / HEMIN	NILO / HEMIN		DMSO	NILO	DMSO / HEMIN	NILO / HEMIN		DMSO	NILO	DMSO / HEMIN	NILO / HEMIN
	1	5.43713	0.00773764	0.741507		1	2.31726	0.0165058	0.0479696		1	6.70871	0.00871067	0.227648
	1	10.0601	0.0390001	2.12485		1	0.983389	0.0886947	0.171656		1	1.74231	0.0122418	0.369516
	1	23.3275	0.128827	4.54392		1	2.65682	0.391066	0.500832		1	3.20075	0.0612619	0.96966
	ALAD/ACTB ( FOLD CHANGE )					SLC4A1/ACTB ( FOLD CHANGE )					SOD3/ACTB ( FOLD CHANGE )
	DMSO	NILO	DMSO / HEMIN	NILO / HEMIN		DMSO	NILO	DMSO / HEMIN	NILO / HEMIN		DMSO	NILO	DMSO / HEMIN	NILO / HEMIN
	1	5.42866	0.0199509	0.124455		1	830.412	0.0332218	28.1657		1	57.1454	0.0131332	1.99021
	1	1.90414	0.0449219	0.310763		1	104.418	0.0160861	29.3935		1	19.1733	0.0600966	4.86174
	1	5.81406	0.304556	1.03524		1	165.752	0.0562619	43.4615		1	44.8584	0.271072	14.1814
	FECH/ACTB ( FOLD CHANGE )					HBA1/ACTB ( FOLD CHANGE )					NFE2/ACTB ( FOLD CHANGE )
	DMSO	NILO	DMSO / HEMIN	NILO / HEMIN		DMSO	NILO	DMSO / HEMIN	NILO / HEMIN		DMSO	NILO	DMSO / HEMIN	NILO / HEMIN
	1	8.60116	0.0330489	0.273541		1	42.2645	0.0767487	1.57598		1	1.75727	0.00287371	0.0360298
	1	2.42714	0.0828468	0.604576		1	14.6939	0.279423	4.94846		1	0.455421	0.0179418	0.0761904
	1	5.98513	0.318964	1.75257		1	25.9742	1.06619	9.57371		1	0.951666	0.0661025	0.186918
	HMBS/ACTB ( FOLD CHANGE )					HBA2 /ACTB ( FOLD CHANGE )
	DMSO	NILO	DMSO / HEMIN	NILO / HEMIN		DMSO	NILO	DMSO / HEMIN	NILO / HEMIN
	1	5.3054	0.0108305	0.171964		1	40.2796	0.0783312	1.71669
	1	1.63528	0.0335605	0.37518		1	17.2294	0.296343	5.99934
	1	3.68081	0.108833	0.907385		1	25.6157	0.873935	10.7678
