# Supplementary material for: TKI-mediated inhibition of NLRP1 inflammasome restores erythropoiesis in DBA syndrome
Source: EMBO Mol Med. 2026 Jan 9;18(2):702–24. doi: 10.1038/s44321-025-00368-3 (PMC12905221; doi:10.1038/s44321-025-00368-3)
Supplement: Supplementary file 6 — Source data Fig. 2 [file 44321_2025_368_MOESM6_ESM.zip]

Archive with 57 entries (46 files):
- FIGURE_2/
- FIGURE_2/2B/
- FIGURE_2/2B/1/
- FIGURE_2/2B/1/04 dmso.013
- FIGURE_2/2B/1/07 nilo.016
- FIGURE_2/2B/2/
- FIGURE_2/2B/2/05 dmso.014
- FIGURE_2/2B/2/08 nilo.017
- FIGURE_2/2B/2/d1 dmso 2.127
- FIGURE_2/2B/2/d1 nilo 2.130
- FIGURE_2/2B/3/
- FIGURE_2/2B/3/06 dmso.015
- FIGURE_2/2B/3/09 nilo.018
- FIGURE_2/2D/
- FIGURE_2/2D/D3.003
- FIGURE_2/2D/D3.004
- FIGURE_2/2D/D3.005
- FIGURE_2/2D/D3.006
- FIGURE_2/2D/D3.007
- FIGURE_2/2D/D5_DMSO.008
- FIGURE_2/2D/D5_DMSO.009
- FIGURE_2/2D/D5_DMSO.010
- FIGURE_2/2D/D5_DMSO.011
- FIGURE_2/2D/D5_DMSO.012
- FIGURE_2/2D/D5_NILO.013
- FIGURE_2/2D/D5_NILO.014
- FIGURE_2/2D/D5_NILO.015
- FIGURE_2/2D/D5_NILO.016
- FIGURE_2/2D/D5_NILO.017
- FIGURE_2/2D/D7_DMSO.038
- FIGURE_2/2D/D7_DMSO.039
- FIGURE_2/2D/D7_DMSO.040
- FIGURE_2/2D/D7_DMSO.041
- FIGURE_2/2D/D7_DMSO.042
- FIGURE_2/2D/D7_NILO.043
- FIGURE_2/2D/D7_NILO.044
- FIGURE_2/2D/D7_NILO.045
- FIGURE_2/2D/D7_NILO.046
- FIGURE_2/2D/D7_NILO.047
- FIGURE_2/2F/
- FIGURE_2/2F/1/
- FIGURE_2/2F/1/d10 acaspa1 dmso 01.040
- FIGURE_2/2F/1/d10 acaspa1 nilo 01.043
- FIGURE_2/2F/2/
- FIGURE_2/2F/2/d10 acaspa1 dmso 02.041
- FIGURE_2/2F/2/d10 acaspa1 nilo 02.044
- FIGURE_2/2F/3/
- FIGURE_2/2F/3/d10 acaspa1 dmso 03.042
- FIGURE_2/2F/3/d10 acaspa1 nilo 03.045
- FIGURE_2/2G/
- FIGURE_2/2G/d10 dmso 01.009
- FIGURE_2/2G/d10 dmso 02.010
- FIGURE_2/2G/d10 nilo 01.011
- FIGURE_2/2G/d10 nilo 02.012
- FIGURE_2/2G/d7 mock 01.004
- FIGURE_2/2G/d7 mock 02.005
- FIGURE_2/F2_Numeric_data.xlsx
