# Supplementary material for: TKI-mediated inhibition of NLRP1 inflammasome restores erythropoiesis in DBA syndrome
Source: EMBO Mol Med. 2026 Jan 9;18(2):702–24. doi: 10.1038/s44321-025-00368-3 (PMC12905221; doi:10.1038/s44321-025-00368-3)
Supplement: Supplementary file 6 — Source data Fig. 2 [file 44321_2025_368_MOESM6_ESM.zip › FIGURE_2/F2_Numeric_data.xlsx]

## Sheet: Figure 2
2B			2C							2D
DMSO	Nilotinib 0.1 uM			EPOR	ALAS2	SLC4A1	HBA1	ALAD		3 DPD	5 DPD/DMSO	5 DPD/NILO	7 DPD/DMSO	7 DPD/NILO
1	0.613003		3 DPD / DMSO	0	0	0	0	0		19.73	53.92	58.74	144	212
1	0.649231		3 DPD / NILO	0.934189	1.61037	1.78637	1.21306	1.04689		20.27	48.95	65.22	141	205
1	0.640127		7 DPD / DMSO	0.114152	0.131026	0.331642	0.116902	0.207047		20.03	51.24	63.95	150	217
			7 DPD / NILO	1.09261	1.68018	1.88815	1.40197	1.21681		19.38	50.74	63.65	148	207
										16.64	49.51	64.05	149	198
2F
DMSO	Nilotinib 0.1 uM
1	0.792009
1	0.712185
1	0.729873
