# Supplementary material for: TKI-mediated inhibition of NLRP1 inflammasome restores erythropoiesis in DBA syndrome
Source: EMBO Mol Med. 2026 Jan 9;18(2):702–24. doi: 10.1038/s44321-025-00368-3 (PMC12905221; doi:10.1038/s44321-025-00368-3)
Supplement: Supplementary file 7 — Source data Fig. 3 [file 44321_2025_368_MOESM7_ESM.zip › FIGURE_3/F3_Numeric_data.xlsx]

## Sheet: Figure 3
	3B
		alived larvae
	Days	DMSO	nilo 1	dasa 1	pona 1	imat 1	bosu 1
	0	19	20	20	20	20	20
	1
	2
	3
	4
	5	19			20
	6	18					20
	7	17	20	20	19	20	19
	3C
	CASP1 ACTIVITY
	DMSO	Nilotinib 1μM	Imatinib 1 μM	Dasatinib 1 μM	Ponatinib 1 μM	Bosutinib 1 μM
	52759	38936	47721	48876	44700	45702
	55313	38890	42510	43288	48700	39128
	60952	34448	49211	45541	49016	39301
	3D
	HEART
	DMSO	IMA 1	IMA 10	DASA 0.1	DASA 1
	0.956262	0.915691	2.43849	4.29796	1.5025
	1.22836	2.00592	3.65637	2.26299	1.36612
	0.941094	3.78825	4.75845	3.73536	2.22973
	1.03767	2.68522	1.47275	2.34116	2.42128
	0.898944	2.87396	3.74752	2.25939	2.22958
	1.02452	1.48664	4.47315	3.14056	1.71514
	0.990753	2.63432	3.70315	3.96546	3.28883
	0.906642	2.5407	4.10757	4.27517	3.76742
	1.04743	4.51626	1.94846	2.92733	2.26331
	0.923025	3.87188	4.30411	4.04532	4.68299
	1.10497	3.64352	2.80084	3.93243	1.83462
	0.918682	1.15	1.78777	2.39158	2.64524
	0.993663	4.23756	2.22033	4.25735	2.56247
	1.08894	1.31349	1.85433	3.23677	4.69506
	0.91146	2.5116	3.47471	1.65213	2.60365
	0.998427	1.87371	3.66891	2.52021	2.38704
	1.06117	4.03574	1.93058	3.68648	4.3093
	0.91929	2.4214	1.6998	3.87866	4.47688
	0.950065	2.07357	1.86931	2.28675	3.90761
	1.10466	4.56631	1.58018	3.64589	2.08942
	0.874656	4.8931	0.739184	1.83978	4.49118
	0.932062	0.896186	1.13317	1.61069	3.00511
	1.02826	0.934929	1.51119	0.798812	3.57664
	1.07195	1.33438	0.798343	0.864733	0.681169
	1.1242	1.18956	1.12237	0.947323	3.78054
	0.962839	1.18954	1.27931	1.18031	3.83592
	1.75317	0.690709	0.682963	0.756227	4.45571
	0.842219	1.1605	0.848904	0.650412	3.47994
	1.04562	1.22931	1.38187	1.59713	3.4904
	0.167782	0.816114	1.48653	1.34288	2.61724
	0.59932	1.38416	1.26675	1.46352	1.9087
	0.587942	0.502879	1.46919	1.09712	0.840424
	1.25652	1.2544	1.3971	1.74862	1.70561
	1.219	0.797476	1.67998	1.35979	1.96796
	1.24819	1.36702	1.18033	0.619234	1.12477
	0.6272	0.780704		0.871458	1.17123
	1.00792	1.09632		1.91279	0.942138
	0.870747	0.65657		1.09256	1.2599
	1.63046	1.06371		0.9563	1.4779
	1.32218	1.55646		1.0129	0.899023
	0.673323	0.740683		1.53922	1.43734
	1.14841				1.49013
					1.16363
					1.38973
					1.54383
					0.882361
					0.998567
					0.784979
	3E
	HEART
	DMSO	PONA 0,1um	PONA 1um	BOSU 0.1 um	BOSU 1 Um
	0.966229	1.35501	1.01361	1.01041	1.78282
	1.05705	1.54861	1.56849	1.81265	1.68185
	0.814616	1.26922	1.17876	1.61994	1.53776
	1.86672	1.15502	1.70105	1.27774	1.02209
	0.685577	1.27779	2.85654	0.760186	1.61691
	1.28421	1.08811	1.27086	1.06665	1.0836
	0.833458	1.11397	1.62689	1.36936	0.935057
	0.787237	0.76814	0.851245	1.32823	1.342
	1.46285	1.42349	0.924526	1.1963	1.4802
	0.638122	1.56321	1.16975	0.9232	1.22171
	0.528137	1.37665	1.05009	1.42641	1.13955
	1.25939	0.754031	1.08932	1.17539	1.0062
	1.04241	2.18793	1.10583	2.73274	2.23005
	0.45009	3.13071	1.17319	1.52664	1.02431
	0.987455	1.42536	0.953181	2.0173	0.894629
	0.807858	0.798702	0.789161	0.827288	0.756321
	0.968085	0.878407	1.69553	1.13549	1.11206
	0.805738	1.58558	1.52692	1.1338	2.23196
	1.64294	2.95654	3.34526	1.10066	1.27925
	1.53463	3.02395	1.52937	0.850759	0.949408
	1.47385	1.07871	2.71157	1.24228	1.00104
	0.802245	0.834694	2.08827	1.25885	2.35815
	0.786423	0.891366	1.77547	1.68525	0.866051
	1.08985	1.38144	1.63088	1.08595	0.849984
	1.17087	3.9318	1.06107	1.08338	0.926199
	0.70271	1.09177	2.9745	1.21967	3.19342
	1.0488	1.01309	1.4981	0.980224	1.46289
	0.839517	1.46163	2.11549	1.58944	1.5126
	0.759579	1.08578	3.9724	1.5827	2.0254
	1.16919	2.25403	1.43692	1.32771
	0.734165	1.36493	1.81165	1.14693
		0.92215	1.21248	1.08319
		1.36692	1.0659	1.07345
		0.901127		1.65546
		1.20337		1.94521
				2.52207
