# Supplementary material for: TKI-mediated inhibition of NLRP1 inflammasome restores erythropoiesis in DBA syndrome
Source: EMBO Mol Med. 2026 Jan 9;18(2):702–24. doi: 10.1038/s44321-025-00368-3 (PMC12905221; doi:10.1038/s44321-025-00368-3)
Supplement: Supplementary file 8 — Source data Fig. 4 [file 44321_2025_368_MOESM8_ESM.zip]

Archive with 197 entries (192 files):
- FIGURE_4/
- FIGURE_4/4B/
- FIGURE_4/4B/BOSUTINIB_01uM (1).jpg
- FIGURE_4/4B/BOSUTINIB_01uM (10).jpg
- FIGURE_4/4B/BOSUTINIB_01uM (11).jpg
- FIGURE_4/4B/BOSUTINIB_01uM (2).jpg
- FIGURE_4/4B/BOSUTINIB_01uM (3).jpg
- FIGURE_4/4B/BOSUTINIB_01uM (4).jpg
- FIGURE_4/4B/BOSUTINIB_01uM (5).jpg
- FIGURE_4/4B/BOSUTINIB_01uM (6).jpg
- FIGURE_4/4B/BOSUTINIB_01uM (7).jpg
- FIGURE_4/4B/BOSUTINIB_01uM (8).jpg
- FIGURE_4/4B/BOSUTINIB_01uM (9).jpg
- FIGURE_4/4B/BOSUTINIB_1uM (1).jpg
- FIGURE_4/4B/BOSUTINIB_1uM (10).jpg
- FIGURE_4/4B/BOSUTINIB_1uM (11).jpg
- FIGURE_4/4B/BOSUTINIB_1uM (2).jpg
- FIGURE_4/4B/BOSUTINIB_1uM (3).jpg
- FIGURE_4/4B/BOSUTINIB_1uM (4).jpg
- FIGURE_4/4B/BOSUTINIB_1uM (5).jpg
- FIGURE_4/4B/BOSUTINIB_1uM (6).jpg
- FIGURE_4/4B/BOSUTINIB_1uM (7).jpg
- FIGURE_4/4B/BOSUTINIB_1uM (8).jpg
- FIGURE_4/4B/BOSUTINIB_1uM (9).jpg
- FIGURE_4/4B/DASATINIB_01uM (1).jpg
- FIGURE_4/4B/DASATINIB_01uM (10).jpg
- FIGURE_4/4B/DASATINIB_01uM (2).jpg
- FIGURE_4/4B/DASATINIB_01uM (3).jpg
- FIGURE_4/4B/DASATINIB_01uM (4).jpg
- FIGURE_4/4B/DASATINIB_01uM (5).jpg
- FIGURE_4/4B/DASATINIB_01uM (6).jpg
- FIGURE_4/4B/DASATINIB_01uM (7).jpg
- FIGURE_4/4B/DASATINIB_01uM (8).jpg
- FIGURE_4/4B/DASATINIB_01uM (9).jpg
- FIGURE_4/4B/DASATINIB_1uM (1).jpg
- FIGURE_4/4B/DASATINIB_1uM (10).jpg
- FIGURE_4/4B/DASATINIB_1uM (2).jpg
- FIGURE_4/4B/DASATINIB_1uM (3).jpg
- FIGURE_4/4B/DASATINIB_1uM (4).jpg
- FIGURE_4/4B/DASATINIB_1uM (5).jpg
- FIGURE_4/4B/DASATINIB_1uM (6).jpg
- FIGURE_4/4B/DASATINIB_1uM (7).jpg
- FIGURE_4/4B/DASATINIB_1uM (8).jpg
- FIGURE_4/4B/DASATINIB_1uM (9).jpg
- FIGURE_4/4B/DMSO (1).jpg
- FIGURE_4/4B/DMSO (10).jpg
- FIGURE_4/4B/DMSO (11).jpg
- FIGURE_4/4B/DMSO (2).jpg
- FIGURE_4/4B/DMSO (3).jpg
- FIGURE_4/4B/DMSO (4).jpg
- FIGURE_4/4B/DMSO (5).jpg
- FIGURE_4/4B/DMSO (6).jpg
- FIGURE_4/4B/DMSO (7).jpg
- FIGURE_4/4B/DMSO (8).jpg
- FIGURE_4/4B/DMSO (9).jpg
- FIGURE_4/4B/IMATINIB_1uM (1).jpg
- FIGURE_4/4B/IMATINIB_1uM (10).jpg
- FIGURE_4/4B/IMATINIB_1uM (11).jpg
- FIGURE_4/4B/IMATINIB_1uM (2).jpg
- FIGURE_4/4B/IMATINIB_1uM (3).jpg
- FIGURE_4/4B/IMATINIB_1uM (4).jpg
- FIGURE_4/4B/IMATINIB_1uM (5).jpg
- FIGURE_4/4B/IMATINIB_1uM (6).jpg
- FIGURE_4/4B/IMATINIB_1uM (7).jpg
- FIGURE_4/4B/IMATINIB_1uM (8).jpg
- FIGURE_4/4B/IMATINIB_1uM (9).jpg
- FIGURE_4/4B/PONATINIB_01uM (1).jpg
- FIGURE_4/4B/PONATINIB_01uM (10).jpg
- FIGURE_4/4B/PONATINIB_01uM (11).jpg
- FIGURE_4/4B/PONATINIB_01uM (2).jpg
- FIGURE_4/4B/PONATINIB_01uM (3).jpg
- FIGURE_4/4B/PONATINIB_01uM (4).jpg
- FIGURE_4/4B/PONATINIB_01uM (5).jpg
- FIGURE_4/4B/PONATINIB_01uM (6).jpg
- FIGURE_4/4B/PONATINIB_01uM (7).jpg
- FIGURE_4/4B/PONATINIB_01uM (8).jpg
- FIGURE_4/4B/PONATINIB_01uM (9).jpg
- FIGURE_4/4B/PONATINIB_1uM (1).jpg
- FIGURE_4/4B/PONATINIB_1uM (10).jpg
- FIGURE_4/4B/PONATINIB_1uM (11).jpg
- FIGURE_4/4B/PONATINIB_1uM (2).jpg
- FIGURE_4/4B/PONATINIB_1uM (3).jpg
- FIGURE_4/4B/PONATINIB_1uM (4).jpg
- FIGURE_4/4B/PONATINIB_1uM (5).jpg
- FIGURE_4/4B/PONATINIB_1uM (6).jpg
- FIGURE_4/4B/PONATINIB_1uM (7).jpg
- FIGURE_4/4B/PONATINIB_1uM (8).jpg
- FIGURE_4/4B/PONATINIB_1uM (9).jpg
- FIGURE_4/4D/
- FIGURE_4/4D/BOSUTINIB_01uM (1).jpg
- FIGURE_4/4D/BOSUTINIB_01uM (2).jpg
- FIGURE_4/4D/BOSUTINIB_01uM (3).jpg
- FIGURE_4/4D/BOSUTINIB_01uM (4).jpg
- FIGURE_4/4D/BOSUTINIB_01uM (5).jpg
- FIGURE_4/4D/BOSUTINIB_01uM (6).jpg
- FIGURE_4/4D/BOSUTINIB_01uM (7).jpg
- FIGURE_4/4D/BOSUTINIB_1uM (1).jpg
- FIGURE_4/4D/BOSUTINIB_1uM (2).jpg
- FIGURE_4/4D/BOSUTINIB_1uM (3).jpg
- FIGURE_4/4D/BOSUTINIB_1uM (4).jpg
- FIGURE_4/4D/BOSUTINIB_1uM (5).jpg
- FIGURE_4/4D/DASATINIB_01uM (1).jpg
- FIGURE_4/4D/DASATINIB_01uM (2).jpg
- FIGURE_4/4D/DASATINIB_01uM (3).jpg
- FIGURE_4/4D/DASATINIB_01uM (4).jpg
- FIGURE_4/4D/DASATINIB_01uM (5).jpg
- FIGURE_4/4D/DASATINIB_01uM (6).jpg
- FIGURE_4/4D/DASATINIB_1uM (1).jpg
- FIGURE_4/4D/DASATINIB_1uM (2).jpg
- FIGURE_4/4D/DASATINIB_1uM (3).jpg
- FIGURE_4/4D/DASATINIB_1uM (4).jpg
- FIGURE_4/4D/DASATINIB_1uM (5).jpg
- FIGURE_4/4D/DASATINIB_1uM (6).jpg
- FIGURE_4/4D/DMSO (1).jpg
- FIGURE_4/4D/DMSO (2).jpg
- FIGURE_4/4D/DMSO (3).jpg
- FIGURE_4/4D/DMSO (4).jpg
- FIGURE_4/4D/DMSO (5).jpg
- FIGURE_4/4D/DMSO (6).jpg
- FIGURE_4/4D/IMATINIB_1uM (1).jpg
- FIGURE_4/4D/IMATINIB_1uM (2).jpg
- FIGURE_4/4D/IMATINIB_1uM (3).jpg
- FIGURE_4/4D/IMATINIB_1uM (4).jpg
- FIGURE_4/4D/IMATINIB_1uM (5).jpg
- FIGURE_4/4D/PONATINIB_01uM (1).jpg
- FIGURE_4/4D/PONATINIB_01uM (2).jpg
- FIGURE_4/4D/PONATINIB_01uM (3).jpg
- FIGURE_4/4D/PONATINIB_01uM (4).jpg
- FIGURE_4/4D/PONATINIB_01uM (5).jpg
- FIGURE_4/4D/PONATINIB_1uM (1).jpg
- FIGURE_4/4D/PONATINIB_1uM (2).jpg
- FIGURE_4/4D/PONATINIB_1uM (3).jpg
- FIGURE_4/4D/PONATINIB_1uM (4).jpg
- FIGURE_4/4D/PONATINIB_1uM (5).jpg
- FIGURE_4/4D/PONATINIB_1uM (6).jpg
- FIGURE_4/4F/
- FIGURE_4/4F/crRNA_rps19_nlrp1 (1).tif
- FIGURE_4/4F/crRNA_rps19_nlrp1 (2).tif
- FIGURE_4/4F/crRNA_rps19_nlrp1 (3).tif
- FIGURE_4/4F/crRNA_rps19_nlrp1 (4).tif
- FIGURE_4/4F/crRNA_rps19_nlrp1 (5).tif
- FIGURE_4/4F/crRNA_rps19_nlrp1 (6).tif
- FIGURE_4/4F/crRNA_rps19_nlrp1 (7).tif
- FIGURE_4/4F/crRNA_rps19_std (1).tif
- FIGURE_4/4F/crRNA_rps19_std (2).tif
- FIGURE_4/4F/crRNA_rps19_std (3).tif
- FIGURE_4/4F/crRNA_rps19_std (4).tif
- FIGURE_4/4F/crRNA_rps19_std (5).tif
- FIGURE_4/4F/crRNA_rps19_zaka (1).tif
- FIGURE_4/4F/crRNA_rps19_zaka (2).tif
- FIGURE_4/4F/crRNA_rps19_zaka (3).tif
- FIGURE_4/4F/crRNA_rps19_zaka (4).tif
- FIGURE_4/4F/crRNA_rps19_zaka (5).tif
- FIGURE_4/4F/crRNA_rps19_zaka (6).tif
- FIGURE_4/4F/crRNA_rps19_zaka (7).tif
- FIGURE_4/4F/crRNA_std (1).tif
- FIGURE_4/4F/crRNA_std (2).tif
- FIGURE_4/4F/crRNA_std (3).tif
- FIGURE_4/4F/crRNA_std (4).tif
- FIGURE_4/4G/
- FIGURE_4/4G/cRNA_rps19_DMSO (1).tif
- FIGURE_4/4G/cRNA_rps19_DMSO (2).tif
- FIGURE_4/4G/cRNA_rps19_DMSO (3).tif
- FIGURE_4/4G/cRNA_rps19_DMSO (4).tif
- FIGURE_4/4G/cRNA_rps19_DMSO (5).tif
- FIGURE_4/4G/crRNA_rps19_bosutinib_1uM (1).tif
- FIGURE_4/4G/crRNA_rps19_bosutinib_1uM (2).tif
- FIGURE_4/4G/crRNA_rps19_bosutinib_1uM (3).tif
- FIGURE_4/4G/crRNA_rps19_bosutinib_1uM (4).tif
- FIGURE_4/4G/crRNA_rps19_bosutinib_1uM (5).tif
- FIGURE_4/4G/crRNA_rps19_dasatinib_1uM (1).tif
- FIGURE_4/4G/crRNA_rps19_dasatinib_1uM (2).tif
- FIGURE_4/4G/crRNA_rps19_dasatinib_1uM (3).tif
- FIGURE_4/4G/crRNA_rps19_dasatinib_1uM (4).tif
- FIGURE_4/4G/crRNA_rps19_dasatinib_1uM (5).tif
- FIGURE_4/4G/crRNA_rps19_imatinib_1uM (1).tif
- FIGURE_4/4G/crRNA_rps19_imatinib_1uM (2).tif
- FIGURE_4/4G/crRNA_rps19_imatinib_1uM (3).tif
- FIGURE_4/4G/crRNA_rps19_imatinib_1uM (4).tif
- FIGURE_4/4G/crRNA_rps19_imatinib_1uM (5).tif
- FIGURE_4/4G/crRNA_rps19_nilotinib_1uM (1).tif
- FIGURE_4/4G/crRNA_rps19_nilotinib_1uM (2).tif
- FIGURE_4/4G/crRNA_rps19_nilotinib_1uM (3).tif
- FIGURE_4/4G/crRNA_rps19_nilotinib_1uM (4).tif
- FIGURE_4/4G/crRNA_rps19_nilotinib_1uM (5).tif
- FIGURE_4/4G/crRNA_rps19_ponatinib_1uM (1).tif
- FIGURE_4/4G/crRNA_rps19_ponatinib_1uM (2).tif
- FIGURE_4/4G/crRNA_rps19_ponatinib_1uM (3).tif
- FIGURE_4/4G/crRNA_rps19_ponatinib_1uM (4).tif
- FIGURE_4/4G/crRNA_rps19_ponatinib_1uM (5).tif
- FIGURE_4/4G/crRNA_std_DMSO (1).tif
- FIGURE_4/4G/crRNA_std_DMSO (2).tif
- FIGURE_4/4G/crRNA_std_DMSO (3).tif
- FIGURE_4/4G/crRNA_std_DMSO (4).tif
- FIGURE_4/4G/crRNA_std_DMSO (5).tif
- FIGURE_4/4G/crRNA_std_DMSO (6).tif
- FIGURE_4/F4_Numeric_data.xlsx
