# Supplementary material for: TKI-mediated inhibition of NLRP1 inflammasome restores erythropoiesis in DBA syndrome
Source: EMBO Mol Med. 2026 Jan 9;18(2):702–24. doi: 10.1038/s44321-025-00368-3 (PMC12905221; doi:10.1038/s44321-025-00368-3)
Supplement: Supplementary file 8 — Source data Fig. 4 [file 44321_2025_368_MOESM8_ESM.zip › FIGURE_4/F4_Numeric_data.xlsx]

## Sheet: Figure 4
4B									4D
DMSO	Dasatinib 0.1 μM	Dasatinib 1 μM	Ponatinib 0.1 μM	Ponatinib 1 μM	Bosutinib 0.1 μM	Bosutinib 1 μM	Imatinib 1 μM		DMSO	Dasatinib 0.1 μM	Dasatinib 1 μM	Ponatinib 0.1 μM	Ponatinib 1 μM	Bosutinib 0.1 μM	Bosutinib 1 μM	Imatinib 1 μM
152	98	87	108	97	110	146	63		218	52	125	138	103	101	98	158
140	111	132	182	228	126	147	77		131	115	134	195	113	106	70	120
143	118	54	101	91	70	92	126		106	80	138	174	107	104	108	87
135	160	66	125	86	70	149	190		164	130	108	189	137	81	63	131
105	134	119	106	47	33	107	110		148	199	129	123	89	81	94	147
157	126	101	139	126	130	98	101		151	76	108	138	111	82	80	135
96	129	91	116	115	62	79	112		105	134	114	76	142	124	109	78
145	65	76	102	171	63	153	167		176	98	143	152	94	111	44	150
125	137	85	133	75	163	97	104		188	134	117	129	109	77	98	81
131	158	91	104	139	40	74	137		157	76	147	137	133	144	136	70
146	94	51	158	91	94	49	149		124	161	166	109	88	57	116	66
124	167	139	120	118	134	90	137		181	111	141	132	97	105	97	63
133	104	123	186	96	145	126	105		144	143	156	111	99	92	127	136
128	88	171	90	96	77	119	106		145	134	138	115	92	86	66	104
118	61	100	114	106	126	97	111		93	125	28	81	93	131	122	107
202	143	111	123	102	122	122	169		131	146	64	104	137	56	106	101
158	90	112	113	63	88	132	104		99	94	103	124	146	134		110
123	118	147	98	74	43	54	105		188	70	188	164	87	166		86
151	109	107	53	81	91	141	136		174	147	120	116	102	17		97
136	170	105	128	109	113	68	81		122	92	142	115	83	99		68
99	187	131	125	96	128	94	118		161	110	120	133	115	75		87
151	127	152	66	168	53	111	81		150	138	88	142	93	67		131
64	92	112	160	135	144	54	164		133	133	151	161	108	132		148
215	54	124	111	125	101	188	74		138		90	150	149	112		115
126	123	125	118	107	128	52	152		106				115	146
199	120	155	92	68	118	102	101		174				89	95
115	21	135	139	132	81	124	75		157				120
105	70	110	102	59	133	75	150						143
145	163	122	149	118	109	97	150						107
134	85	191	122	87	137	129	96
109	60	50	81	77	120	169	89
103	86	134	87	143	128	174	130
54	105	179	95	129	162	70	156
179	104	145	66	43	93	110	104
130	112	81	61	120	57	157	113
107	70	180	117	153	58	126	103
94	158	79	167	125	95	89	88
104	71	167	111	78	90	107	155
183	132		54	78	47	16
182	74		90	95	182	147
142			71	114	70	73
99				88	131	169
160				47	203
				78
4F					4G
CRSTD	CRRPS19/CRSTD	CRRPS19/CRNLRP1	CRPS19/CRZAKA		std dmso	rps19 dmso	rps19 nilo	rps19 dasa	rps19 ima	rps19 bosu	rps19pona
535263	294314	449383	486582		478994	110170	276015	385469	226737	141511	22189
488291	506884	602339	730820		569899	269209	131167	284622	444923	128706	67057
652650	270506	906628	495908		615895	270430	207277	552146	162899	174585	413968
604035	246377	258545	476673		546472	37779	284626	346060	408709	245358	129973
493690	289395	478484	608241		608516	102610	396178	102836	299017	194624	79208
638893	340303	971417	765836		581679	155193	261601	332629	353940	181714	132159
585690	523941	394621	509975		553553	226940	427484	266255	638907	208828	141800
475475	487344	750319	589589		566934	0	265786	341228	344803	71764	134740
547968	340768	558510	681813		580245	211786	565817	297430	137758	8121	31229
468015	141607	544807	359925		549559	328072	167933	294106	105654	160868	40071
490206	589923	854599	710462		553071	319456	170417	248700	290065	213693	45547
432564	706880	120291	707543		849508	218763	363758	193674	314962	234028	72640
389910	458845	510432	841513		461771	24706	159857	665316	197936	284487	302087
424242	115514	517190	649435		736084	105540	442278	267778	254676	97107	118437
965675	409712	548284	486616		286351	357194	105986	379622	345901	273578	141928
972222	510696	381107	609073		623787	99970	407880	52766	91149	190577	112781
879827	535764	686291	751543		434275	245463	448752	286439	294225	204222	49901
807737	698511	405585	730790		693259	4206	257473	259046	266569	327203	44368
	752898	478468	767699		433550	278431	270111	500594	268274	188057	257108
	736459	389018	1000007		586682	99046	300483	255107	489142		38590
	354534	494307	669452		611202	276351	255740	281662	294413		16060
		555245	824541				235214	227401			68518
		634601	773539				108836	203304
		487931	863233					372675
		596754	479741
		639045	721755
			794187
			608286
