# Supplementary material for: TKI-mediated inhibition of NLRP1 inflammasome restores erythropoiesis in DBA syndrome
Source: EMBO Mol Med. 2026 Jan 9;18(2):702–24. doi: 10.1038/s44321-025-00368-3 (PMC12905221; doi:10.1038/s44321-025-00368-3)
Supplement: Supplementary file 9 — Source data Fig. 5 [file 44321_2025_368_MOESM9_ESM.zip]

Archive with 16 entries (14 files):
- FIGURE_5/
- FIGURE_5/5B.png
- FIGURE_5/5B.pptx
- FIGURE_5/5C.png
- FIGURE_5/5C.pptx
- FIGURE_5/5D.png
- FIGURE_5/5D.pptx
- FIGURE_5/5E/
- FIGURE_5/5E/BOSU_24.013
- FIGURE_5/5E/DASA_24.011
- FIGURE_5/5E/DMSO_0.008
- FIGURE_5/5E/DMSO_24.007
- FIGURE_5/5E/IMA_24.014
- FIGURE_5/5E/Negative.006
- FIGURE_5/5E/NILO_24.010
- FIGURE_5/5E/PONA_24.012
