# Supplementary material for: TKI-mediated inhibition of NLRP1 inflammasome restores erythropoiesis in DBA syndrome
Source: EMBO Mol Med. 2026 Jan 9;18(2):702–24. doi: 10.1038/s44321-025-00368-3 (PMC12905221; doi:10.1038/s44321-025-00368-3)
Supplement: Supplementary file 10 — Source data Fig. 6 [file 44321_2025_368_MOESM10_ESM.zip]

Archive with 60 entries (51 files):
- FIGURE_6/
- FIGURE_6/6BCD/
- FIGURE_6/6BCD/1/
- FIGURE_6/6BCD/1/CB1 DIF ERY D13_MOCK DMSO.fcs
- FIGURE_6/6BCD/1/CB1 DIF ERY D13_MOCK NILO.fcs
- FIGURE_6/6BCD/1/CB1 DIF ERY D13_RPS19 03 DMSO.fcs
- FIGURE_6/6BCD/1/CB1 DIF ERY D13_RPS19 03 NILO.fcs
- FIGURE_6/6BCD/2/
- FIGURE_6/6BCD/2/aa d13 dmso 1.028
- FIGURE_6/6BCD/2/aa d13 dmso 2.029
- FIGURE_6/6BCD/2/aa d13 nilo 1.030
- FIGURE_6/6BCD/2/aa d13 nilo 2.031
- FIGURE_6/6BCD/2/rps19 d13 dmso 1.038
- FIGURE_6/6BCD/2/rps19 d13 dmso 2.039
- FIGURE_6/6BCD/2/rps19 d13 nilo 1.040
- FIGURE_6/6BCD/2/rps19 d13 nilo 2.041
- FIGURE_6/6BCD/3/
- FIGURE_6/6BCD/3/d2 dmso 1.051
- FIGURE_6/6BCD/3/d2 dmso 2.052
- FIGURE_6/6BCD/3/d2 dmso 3.053
- FIGURE_6/6BCD/3/d2 nilo 1.054
- FIGURE_6/6BCD/3/d2 nilo 2.055
- FIGURE_6/6BCD/3/d2 nilo 3.056
- FIGURE_6/6BCD/3/d2 rp dmso 1.066
- FIGURE_6/6BCD/3/d2 rp dmso 2.067
- FIGURE_6/6BCD/3/d2 rp dmso 3.068
- FIGURE_6/6BCD/3/d2 rp nilo 1.069
- FIGURE_6/6BCD/3/d2 rp nilo 2.070
- FIGURE_6/6BCD/3/d2 rp nilo 3.071
- FIGURE_6/6E/
- FIGURE_6/6E/1/
- FIGURE_6/6E/1/aa dmso 1 .064
- FIGURE_6/6E/1/aa dmso 3.066
- FIGURE_6/6E/1/aa dmso d10 1.043
- FIGURE_6/6E/1/aa dmso d10 2.044
- FIGURE_6/6E/1/aa nilo 1.067
- FIGURE_6/6E/1/aa nilo 2.068
- FIGURE_6/6E/1/aa nilo d10 1.045
- FIGURE_6/6E/1/aa nilo d10 2.046
- FIGURE_6/6E/1/rps19 dmso 1.053
- FIGURE_6/6E/1/rps19 nilo 1.055
- FIGURE_6/6E/2/
- FIGURE_6/6E/2/CB1 NILO D13_DIF MOCK DMSO.fcs
- FIGURE_6/6E/2/CB1 NILO D13_DIF MOCK NILO.fcs
- FIGURE_6/6E/2/CB1 NILO D13_DIF RPS19 003 DMSO.fcs
- FIGURE_6/6E/2/CB1 NILO D13_DIF RPS19 003 NILO.fcs
- FIGURE_6/6E/3/
- FIGURE_6/6E/3/d2 dmso 1.126
- FIGURE_6/6E/3/d2 dmso 2.127
- FIGURE_6/6E/3/d2 dmso 3.128
- FIGURE_6/6E/3/d2 nilo 1.160
- FIGURE_6/6E/3/d2 nilo 2.161
- FIGURE_6/6E/3/d2 nilo 3.162
- FIGURE_6/6E/3/d2 rp dmso 2.178
- FIGURE_6/6E/3/d2 rp dmso 3.179
- FIGURE_6/6E/3/d2 rp nilo 1.174
- FIGURE_6/6E/3/d2 rp nilo 2.175
- FIGURE_6/6E/3/d2 rp nilo 3.176
- FIGURE_6/6E/3/d2 rp nilo 4.177
- FIGURE_6/F6_Numeric_data.xlsx
