# Supplementary material for: TKI-mediated inhibition of NLRP1 inflammasome restores erythropoiesis in DBA syndrome
Source: EMBO Mol Med. 2026 Jan 9;18(2):702–24. doi: 10.1038/s44321-025-00368-3 (PMC12905221; doi:10.1038/s44321-025-00368-3)
Supplement: Supplementary file 10 — Source data Fig. 6 [file 44321_2025_368_MOESM10_ESM.zip › FIGURE_6/F6_Numeric_data.xlsx]

## Sheet: Figure 6
6C
aavs1/dmso	aavs1/nilo	rps19/dmso	rps19/nilo
1	2.45484	0.633978	2.36486
1	2.56216	1.00587	8.50276
1	2.43437	0.644567	4.75608
6D
cd71 high
aavs1/dmso	aavs1/nilo	rps19/dmso	rps19/nilo
34.2	43.1	21.7	33.8
34.6	43	21	35.5
cd71 low
aavs1/dmso	aavs1/nilo	rps19/dmso	rps19/nilo
5.67	14.8	7.98	27.6
5.95	14.6	7.85	28.5
6E
	CONTROL			RPS19 0.3
	DONOR 1	DONOR 2	DONOR 3	DONOR 1	DONOR 2	DONOR 3
DMSO	1	1	1	2.9	1.18	1.71
Nilotinib 0.1 uM	1.15939	0.53	0.6	1.5	0.85	0.85
