# Supplementary material for: TKI-mediated inhibition of NLRP1 inflammasome restores erythropoiesis in DBA syndrome
Source: EMBO Mol Med. 2026 Jan 9;18(2):702–24. doi: 10.1038/s44321-025-00368-3 (PMC12905221; doi:10.1038/s44321-025-00368-3)
Supplement: Supplementary file 11 — Source data Fig. 7 [file 44321_2025_368_MOESM11_ESM.zip]

Archive with 2 entries (1 files):
- FIGURE_7/
- FIGURE_7/F7_Numeric_data.xlsx
