# Supplementary material for: TKI-mediated inhibition of NLRP1 inflammasome restores erythropoiesis in DBA syndrome
Source: EMBO Mol Med. 2026 Jan 9;18(2):702–24. doi: 10.1038/s44321-025-00368-3 (PMC12905221; doi:10.1038/s44321-025-00368-3)
Supplement: Supplementary file 11 — Source data Fig. 7 [file 44321_2025_368_MOESM11_ESM.zip › FIGURE_7/F7_Numeric_data.xlsx]

## Sheet: Figure 7
7B										7C
	DBA_03	DBA-102	DBA-103	DBA-104							DBA_01	DBA_03	DBA_02	DBA_04	DBA-95	DBA-102	DBA-103	DBA-104	DBA_05	DBA_06	DBA_07	DBA_08	DBA_09
DMSO	15.5	10	19	15						DMSO	25.5	15.5	19	22	17	10	19	15	24	20	6	22	21
Nilotinib 0.01μM	32.5	15.8667	26.5333	27.6						Nilotinib 0.1μM	41.5	32.5	46.5	34	21.5758	13.8667	19.8667	21	45	31	13.5	36.5	30.5
7D										7E
	DBA_01	DBA_02	DBA_04	DBA_05	DBA_06	DBA_07	DBA_08	DBA_09			DBA_01	DBA_02	DBA_04	DBA_05	DBA_06	DBA_07	DBA_08	DBA_09
DMSO	25.5	19	22	24	20	6	22	21		DMSO	25.5	19	22	24	20	6	22	21
Imatinib 0.1 μM	36	34.5	31.5	25	28.5	15	32.5	36		Dasatinib 1 μM	34	23	26.5	28	34.5	10	29.5	24
7F										7G
	DBA_01	DBA_02	DBA_04	DBA_05	DBA_06						DBA_01	DBA_02	DBA_04	DBA_05	DBA_06
DMSO	25.5	19	22	24	20					DMSO	25.5	19	22	24	20
Bosutinib 1 μM	45.5	40.5	29.5	31	28					Ponatinib 1 μM	30	24.5	16.5	20	10
7H										7I
	DBA_03	DBA-102	DBA-103	DBA-104							DBA_01	DBA_03	DBA_02	DBA_04	DBA-95	DBA-102	DBA-103	DBA-104	DBA_05	DBA_06	DBA_07	DBA_08	DBA_09
DMSO	6.5	7.86667	13.8667	12						DMSO	5.5	6.5	14	16.5	13.697	7.86667	13.8667	12	3.5	0.66667	0	1	0
Nilotinib 0.01μM	5.5	10.4	13.8667	9.8						Nilotinib 0.1μM	17	6.5	27	36	17.697	10.1333	12	10.8	11	1	0.5	2.5	4.5
7J										7K
	DBA_01	DBA_02	DBA_04	DBA_05	DBA_06	DBA_07	DBA_08	DBA_09			DBA_01	DBA_02	DBA_04	DBA_05	DBA_06	DBA_07	DBA_08	DBA_09
DMSO	5.5	14	16.5	3.5	0.6667	0	1	0		DMSO	5.5	14	16.5	3.5	0.666667	0	1	0
Imatinib 0.1 μM	7.5	21	15	14	0	0	2	0.5		Dasatinib 1 μM	4	22	3	2	1	0	1	2
7L										7M
	DBA_01	DBA_02	DBA_04	DBA_05	DBA_06						DBA_01	DBA_02	DBA_04	DBA_05	DBA_06
DMSO	5.5	14	16.5	2	0.66667					DMSO	5.5	14	16.5	3.5	0.6667
Bosutinib 1 μM	5	30	13.5	19	10					Ponatinib 1 μM	2	28	7	2	1
