# Supplementary material for: TKI-mediated inhibition of NLRP1 inflammasome restores erythropoiesis in DBA syndrome
Source: EMBO Mol Med. 2026 Jan 9;18(2):702–24. doi: 10.1038/s44321-025-00368-3 (PMC12905221; doi:10.1038/s44321-025-00368-3)
Supplement: Supplementary file 12 — Figure EV1 Source Data [file 44321_2025_368_MOESM12_ESM.zip]

Archive with 60 entries (57 files):
- FIGURE_EV1/
- FIGURE_EV1/EV1B/
- FIGURE_EV1/EV1B/d1 dasa 1nm 01.111
- FIGURE_EV1/EV1B/d1 dasa 1nm 02.112
- FIGURE_EV1/EV1B/d1 dmso  01.105
- FIGURE_EV1/EV1B/d1 dmso  02.106
- FIGURE_EV1/EV1B/d1 ima 01.109
- FIGURE_EV1/EV1B/d1 ima 02.110
- FIGURE_EV1/EV1B/d1 nilo 01.107
- FIGURE_EV1/EV1B/d1 nilo 02.108
- FIGURE_EV1/EV1B/d2 dasa 1 01.121
- FIGURE_EV1/EV1B/d2 dasa 1 02.122
- FIGURE_EV1/EV1B/d2 dmso 02.116
- FIGURE_EV1/EV1B/d2 dmso.115
- FIGURE_EV1/EV1B/d2 imat 01.119
- FIGURE_EV1/EV1B/d2 imat 02.120
- FIGURE_EV1/EV1B/d2 nilo 01.117
- FIGURE_EV1/EV1B/d2 nilo 02.118
- FIGURE_EV1/EV1C/
- FIGURE_EV1/EV1C/d1 dasa 1nm 01.021
- FIGURE_EV1/EV1C/d1 dasa 1nm 02.022
- FIGURE_EV1/EV1C/d1 dasa 1nm 03.023
- FIGURE_EV1/EV1C/d1 dasa 1nm 04.024
- FIGURE_EV1/EV1C/d1 dasa 1nm 05.025
- FIGURE_EV1/EV1C/d1 dmso 01.001
- FIGURE_EV1/EV1C/d1 dmso 02.002
- FIGURE_EV1/EV1C/d1 dmso 03.003
- FIGURE_EV1/EV1C/d1 dmso 04.004
- FIGURE_EV1/EV1C/d1 dmso 05.005
- FIGURE_EV1/EV1C/d1 imat 01.011
- FIGURE_EV1/EV1C/d1 imat 02.012
- FIGURE_EV1/EV1C/d1 imat 03.013
- FIGURE_EV1/EV1C/d1 imat 04.014
- FIGURE_EV1/EV1C/d1 imat 05.015
- FIGURE_EV1/EV1C/d1 nilo 01.006
- FIGURE_EV1/EV1C/d1 nilo 02.007
- FIGURE_EV1/EV1C/d1 nilo 03.008
- FIGURE_EV1/EV1C/d1 nilo 04.009
- FIGURE_EV1/EV1C/d1 nilo 05.010
- FIGURE_EV1/EV1C/d2 dasa 1nm 01.046
- FIGURE_EV1/EV1C/d2 dasa 1nm 02.047
- FIGURE_EV1/EV1C/d2 dasa 1nm 03.048
- FIGURE_EV1/EV1C/d2 dasa 1nm 04.049
- FIGURE_EV1/EV1C/d2 dasa 1nm 05.050
- FIGURE_EV1/EV1C/d2 dmso 01.026
- FIGURE_EV1/EV1C/d2 dmso 02.027
- FIGURE_EV1/EV1C/d2 dmso 03.028
- FIGURE_EV1/EV1C/d2 dmso 04.029
- FIGURE_EV1/EV1C/d2 dmso 05.030
- FIGURE_EV1/EV1C/d2 ima 004.044
- FIGURE_EV1/EV1C/d2 ima 005.045
- FIGURE_EV1/EV1C/d2 ima 03.038
- FIGURE_EV1/EV1C/d2 ima 04.039
- FIGURE_EV1/EV1C/d2 ima 05.040
- FIGURE_EV1/EV1C/d2 nilo 01.031
- FIGURE_EV1/EV1C/d2 nilo 02.032
- FIGURE_EV1/EV1C/d2 nilo 03.033
- FIGURE_EV1/EV1C/d2 nilo 04.034
- FIGURE_EV1/EV1C/d2 nilo 05.035
- FIGURE_EV1/EV1_Numeric_data.xlsx
