# Supplementary material for: TKI-mediated inhibition of NLRP1 inflammasome restores erythropoiesis in DBA syndrome
Source: EMBO Mol Med. 2026 Jan 9;18(2):702–24. doi: 10.1038/s44321-025-00368-3 (PMC12905221; doi:10.1038/s44321-025-00368-3)
Supplement: Supplementary file 12 — Figure EV1 Source Data [file 44321_2025_368_MOESM12_ESM.zip › FIGURE_EV1/EV1_Numeric_data.xlsx]

## Sheet: EV1
EV1 B
DMSO	Nilo	Ima	Dasa
35.8	59.4	64.1	59.9
37.5	57.1	61.5	60.2
30.8	58.8	67.4	54.1
30.7	58.4	67.1	53.5
EV1 C.1
DMSO	Nilo	Ima	Dasa
0.45	13.1	12.7	13.5
0.74	13.6	13.8	13.1
0.73	12.7	11.1	11.6
1.27	12.4	12.9	13.4
0.54	12.2	11.2	14.9
EV1 C.2
DMSO	Nilo	Ima	Dasa
0.29	10.1	2.49	16.5
0.83	11	2.48	16.4
0.67	9.4	3.41	16.3
0.55	10.2	3.28	15.7
0.82	9.17	3.36	15.7
