# Supplementary material for: TKI-mediated inhibition of NLRP1 inflammasome restores erythropoiesis in DBA syndrome
Source: EMBO Mol Med. 2026 Jan 9;18(2):702–24. doi: 10.1038/s44321-025-00368-3 (PMC12905221; doi:10.1038/s44321-025-00368-3)
Supplement: Supplementary file 13 — Figure EV2 Source Data [file 44321_2025_368_MOESM13_ESM.zip]

Archive with 139 entries (128 files):
- FIGURE_EV2/
- FIGURE_EV2/EV2C/
- FIGURE_EV2/EV2C/d7 dmso 01.042
- FIGURE_EV2/EV2C/d7 dmso 02.043
- FIGURE_EV2/EV2C/d7 dmso 03.044
- FIGURE_EV2/EV2C/d7 ima 01.062
- FIGURE_EV2/EV2C/d7 ima 02.063
- FIGURE_EV2/EV2C/d7 ima 03.064
- FIGURE_EV2/EV2D/
- FIGURE_EV2/EV2D/D1/
- FIGURE_EV2/EV2D/D1/04 dmso d3.027
- FIGURE_EV2/EV2D/D1/05 dmso d3.028
- FIGURE_EV2/EV2D/D1/06 dmso d3.029
- FIGURE_EV2/EV2D/D1/16 dmso d5.039
- FIGURE_EV2/EV2D/D1/17 dmso d5.040
- FIGURE_EV2/EV2D/D1/23  imat d5.047
- FIGURE_EV2/EV2D/D1/24  imat d5.048
- FIGURE_EV2/EV2D/D1/25  dmso d7.049
- FIGURE_EV2/EV2D/D1/26  dmso d7.050
- FIGURE_EV2/EV2D/D1/34 imat d7.059
- FIGURE_EV2/EV2D/D1/35 imat d7.060
- FIGURE_EV2/EV2D/D1/d3 starting point.004
- FIGURE_EV2/EV2D/D1/d5 dmso.005
- FIGURE_EV2/EV2D/D1/d5 imatinib 0,10 um.008
- FIGURE_EV2/EV2D/D1/d7 dmso.009
- FIGURE_EV2/EV2D/D1/d7 imatinib  0,10 um.012
- FIGURE_EV2/EV2D/D2/
- FIGURE_EV2/EV2D/D2/d3 inicio 01.003
- FIGURE_EV2/EV2D/D2/d3 inicio 02.004
- FIGURE_EV2/EV2D/D2/d3 inicio 03.005
- FIGURE_EV2/EV2D/D2/d3 inicio 04.006
- FIGURE_EV2/EV2D/D2/d3 inicio 05.007
- FIGURE_EV2/EV2D/D2/d5 dmso 01.008
- FIGURE_EV2/EV2D/D2/d5 dmso 02.009
- FIGURE_EV2/EV2D/D2/d5 dmso 03.010
- FIGURE_EV2/EV2D/D2/d5 dmso 04.011
- FIGURE_EV2/EV2D/D2/d5 dmso 05.012
- FIGURE_EV2/EV2D/D2/d5 imat 01.028
- FIGURE_EV2/EV2D/D2/d5 imat 02.029
- FIGURE_EV2/EV2D/D2/d5 imat 03.030
- FIGURE_EV2/EV2D/D2/d5 imat 04.031
- FIGURE_EV2/EV2D/D2/d5 imat 05.032
- FIGURE_EV2/EV2D/D2/d7 dmso 06.006
- FIGURE_EV2/EV2D/D2/d7 dmso 07.007
- FIGURE_EV2/EV2D/D2/d7 dmso 08.008
- FIGURE_EV2/EV2D/D2/d7 dmso 09.009
- FIGURE_EV2/EV2D/D2/d7 dmso 10.010
- FIGURE_EV2/EV2D/D2/d7 ima 01.026
- FIGURE_EV2/EV2D/D2/d7 ima 02.027
- FIGURE_EV2/EV2D/D2/d7 ima 03.028
- FIGURE_EV2/EV2D/D2/d7 ima 04.029
- FIGURE_EV2/EV2D/D2/d7 ima 05.030
- FIGURE_EV2/EV2G/
- FIGURE_EV2/EV2G/d7 dasa 10nm 01.057
- FIGURE_EV2/EV2G/d7 dasa 10nm 02.058
- FIGURE_EV2/EV2G/d7 dasa 10nm 03.059
- FIGURE_EV2/EV2G/d7 dmso 01.042
- FIGURE_EV2/EV2G/d7 dmso 02.043
- FIGURE_EV2/EV2G/d7 dmso 03.044
- FIGURE_EV2/EV2H/
- FIGURE_EV2/EV2H/D1/
- FIGURE_EV2/EV2H/D1/d3 inicio 01.003
- FIGURE_EV2/EV2H/D1/d3 inicio 02.004
- FIGURE_EV2/EV2H/D1/d3 inicio 03.005
- FIGURE_EV2/EV2H/D1/d3 inicio 04.006
- FIGURE_EV2/EV2H/D1/d3 inicio 05.007
- FIGURE_EV2/EV2H/D1/d5 dasa 10nm 01.023
- FIGURE_EV2/EV2H/D1/d5 dasa 10nm 02.024
- FIGURE_EV2/EV2H/D1/d5 dasa 10nm 03.025
- FIGURE_EV2/EV2H/D1/d5 dasa 10nm 04.026
- FIGURE_EV2/EV2H/D1/d5 dasa 10nm 05.027
- FIGURE_EV2/EV2H/D1/d5 dmso 01.008
- FIGURE_EV2/EV2H/D1/d5 dmso 02.009
- FIGURE_EV2/EV2H/D1/d5 dmso 03.010
- FIGURE_EV2/EV2H/D1/d5 dmso 04.011
- FIGURE_EV2/EV2H/D1/d7 dasa 10 01.021
- FIGURE_EV2/EV2H/D1/d7 dasa 10 02.022
- FIGURE_EV2/EV2H/D1/d7 dasa 10 03.023
- FIGURE_EV2/EV2H/D1/d7 dasa 10 04.024
- FIGURE_EV2/EV2H/D1/d7 dasa 10 05.025
- FIGURE_EV2/EV2H/D1/d7 dmso 01.001
- FIGURE_EV2/EV2H/D1/d7 dmso 02.002
- FIGURE_EV2/EV2H/D1/d7 dmso 03.003
- FIGURE_EV2/EV2H/D1/d7 dmso 04.004
- FIGURE_EV2/EV2H/D1/d7 dmso 05.005
- FIGURE_EV2/EV2H/D2/
- FIGURE_EV2/EV2H/D2/d3 01.004
- FIGURE_EV2/EV2H/D2/d3 02.005
- FIGURE_EV2/EV2H/D2/d3 03.006
- FIGURE_EV2/EV2H/D2/d5 dasa 10nm 01.013
- FIGURE_EV2/EV2H/D2/d5 dasa 10nm 02.014
- FIGURE_EV2/EV2H/D2/d5 dasa 10nm 03.015
- FIGURE_EV2/EV2H/D2/d5 dmso 01.007
- FIGURE_EV2/EV2H/D2/d5 dmso 02.008
- FIGURE_EV2/EV2H/D2/d5 dmso 03.009
- FIGURE_EV2/EV2H/D2/d7 dasa 10nm 01.022
- FIGURE_EV2/EV2H/D2/d7 dasa 10nm 02.023
- FIGURE_EV2/EV2H/D2/d7 dasa 10nm 03.024
- FIGURE_EV2/EV2H/D2/d7 dmso 01.016
- FIGURE_EV2/EV2H/D2/d7 dmso 02.017
- FIGURE_EV2/EV2H/D2/d7 dmso 03.018
- FIGURE_EV2/EV2J/
- FIGURE_EV2/EV2J/d7 dasa 01.052
- FIGURE_EV2/EV2J/d7 dasa 02.053
- FIGURE_EV2/EV2J/d7 dasa 03.054
- FIGURE_EV2/EV2J/d7 dasa 04.055
- FIGURE_EV2/EV2J/d7 dasa 05.056
- FIGURE_EV2/EV2J/d7 dmso 01.042
- FIGURE_EV2/EV2J/d7 dmso 02.043
- FIGURE_EV2/EV2J/d7 dmso 03.044
- FIGURE_EV2/EV2J/d7 dmso 04.045
- FIGURE_EV2/EV2J/d7 dmso 05.046
- FIGURE_EV2/EV2K/
- FIGURE_EV2/EV2K/d3 inicio 01.003
- FIGURE_EV2/EV2K/d3 inicio 02.004
- FIGURE_EV2/EV2K/d3 inicio 03.005
- FIGURE_EV2/EV2K/d3 inicio 04.006
- FIGURE_EV2/EV2K/d3 inicio 05.007
- FIGURE_EV2/EV2K/d5 dasa 01.018
- FIGURE_EV2/EV2K/d5 dasa 02.019
- FIGURE_EV2/EV2K/d5 dasa 03.020
- FIGURE_EV2/EV2K/d5 dasa 04.021
- FIGURE_EV2/EV2K/d5 dasa 05.022
- FIGURE_EV2/EV2K/d5 dmso 01.008
- FIGURE_EV2/EV2K/d5 dmso 02.009
- FIGURE_EV2/EV2K/d5 dmso 03.010
- FIGURE_EV2/EV2K/d5 dmso 04.011
- FIGURE_EV2/EV2K/d5 dmso 05.012
- FIGURE_EV2/EV2K/d7 dasa 1 01.016
- FIGURE_EV2/EV2K/d7 dasa 1 02.017
- FIGURE_EV2/EV2K/d7 dasa 1 03.018
- FIGURE_EV2/EV2K/d7 dasa 1 04.019
- FIGURE_EV2/EV2K/d7 dasa 1 05.020
- FIGURE_EV2/EV2K/d7 dmso 01.001
- FIGURE_EV2/EV2K/d7 dmso 02.002
- FIGURE_EV2/EV2K/d7 dmso 03.003
- FIGURE_EV2/EV2K/d7 dmso 04.004
- FIGURE_EV2/EV2K/d7 dmso 05.005
- FIGURE_EV2/EV2_Numeric_data.xlsx
