# Supplementary material for: TKI-mediated inhibition of NLRP1 inflammasome restores erythropoiesis in DBA syndrome
Source: EMBO Mol Med. 2026 Jan 9;18(2):702–24. doi: 10.1038/s44321-025-00368-3 (PMC12905221; doi:10.1038/s44321-025-00368-3)
Supplement: Supplementary file 13 — Figure EV2 Source Data [file 44321_2025_368_MOESM13_ESM.zip › FIGURE_EV2/EV2_Numeric_data.xlsx]

## Sheet: EV2
EV2 B
GATA1	EPOR	ALAS2	SLC4A1	HBA1	ALAD
0	0	0	0	0	0
-0.147256	0.0177473	0.0147416	-0.0288842	-0.00322773	-0.066586
EV2 C
DMSO	Imatinib 100 nM
0.95	0.55
1.02	0.68
1.05	0.63
0.97	0.75
1.01	0.64
EV2 D.1							EV2 D.2
D3	D5	D5	D7	D7			D3	D5	D5	D7	D7
	DMSO	Imatinib 100 nM	DMSO	Imatinib 100 nM				DMSO	Imatinib 100 nM	DMSO	Imatinib 100 nM
19.73	53.92	49.25	52.08	84.96			19.73	53.92	49.25	52.08	84.96
20.27	48.95	51.88	58.92	87.67			20.27	48.95	51.88	58.92	87.67
20.03	51.24	52.41	58.51	78.72			20.03	51.24	52.41	58.51	78.72
19.38	50.74	52.85	59.31	80.17			19.38	50.74	52.85	59.31	80.17
16.64	49.51	52.49	61.59				16.64	49.51	52.49	61.59	90.43
EV2 F
GATA1	EPOR	ALAS2	SLC4A1	HBA1	ALAD
0	0	0	0	0	0
0.0583441	0.192964	0.187848	0.19851	0.131531	0.186693
EV2 G							EV2 H.1
DMSO	DASATINIB 10 nM						D3	D5	D5	D7	D7
1	0.343931							DMSO	DASATINIB 10 Nm	DMSO	DASATINIB 10 Nm
1	0.463462						19.73	53.92	101.51	144	509
1	0.49						20.27	48.95	106.22	141	506
1	0.430597						20.03	51.24	100.25	150	537
1	0.421622						19.38	50.74	105.41	148	526
							16.64	49.51	96.08	149	521
							EV2 H.2
							D3	D5	D5	D7	D7
								DMSO	DASATINIB 10 Nm	DMSO	DASATINIB 10 Nm
							2.24	35.13	179.5	52.7	254.3
							2.04	34.89	173.9	54.4	268.2
							2.29	31.81	196.3	51.7	268.9
EV2 J							EV2 K.1
DMSO	DASATINIB 1 nM						D3	D5	D5	D7	D7
1	0.901734							DMSO	DASATINIB 10 Nm	DMSO	DASATINIB 10 Nm
1	1.02564						19.73	53.92	101.51	144	187
1	0.98						20.27	48.95	106.22	141	180
1	1.1194						20.03	51.24	100.25	150	175
1	1.11486						19.38	50.74	105.41	148	174
							16.64	49.51	96.08	149	173
							EV2 K.2
							D3	D5	D5	D7	D7
								DMSO	DASATINIB 10 Nm	DMSO	DASATINIB 10 Nm
							2.24	35.13	54.85	52.7	183.7
							2.04	34.89	58.9	54.4	191.3
							2.29	31.81	59	51.7	127.8
