# Supplementary material for: TKI-mediated inhibition of NLRP1 inflammasome restores erythropoiesis in DBA syndrome
Source: EMBO Mol Med. 2026 Jan 9;18(2):702–24. doi: 10.1038/s44321-025-00368-3 (PMC12905221; doi:10.1038/s44321-025-00368-3)
Supplement: Supplementary file 14 — Figure EV3 Source Data [file 44321_2025_368_MOESM14_ESM.zip]

Archive with 119 entries (105 files):
- FIGURE_EV3/
- FIGURE_EV3/EV3B/
- FIGURE_EV3/EV3B/D13 a dmso 01.037
- FIGURE_EV3/EV3B/D13 a dmso 02.038
- FIGURE_EV3/EV3B/D13 a dmso 03.039
- FIGURE_EV3/EV3B/D13 a ima 01.046
- FIGURE_EV3/EV3B/D13 a ima 02.047
- FIGURE_EV3/EV3B/D13 a ima 03.048
- FIGURE_EV3/EV3B/D13 r dmso 01.052
- FIGURE_EV3/EV3B/D13 r dmso 02.053
- FIGURE_EV3/EV3B/D13 r dmso 03.054
- FIGURE_EV3/EV3B/D13 r imat 01.061
- FIGURE_EV3/EV3B/D13 r imat 02.062
- FIGURE_EV3/EV3B/D13 r imat 03.063
- FIGURE_EV3/EV3C-D/
- FIGURE_EV3/EV3C-D/D1/
- FIGURE_EV3/EV3C-D/D1/aa d13 dmso 1.028
- FIGURE_EV3/EV3C-D/D1/aa d13 dmso 2.029
- FIGURE_EV3/EV3C-D/D1/aa d13 imat 1.034
- FIGURE_EV3/EV3C-D/D1/aa d13 imat 2.035
- FIGURE_EV3/EV3C-D/D1/rps19 d13 dmso 1.038
- FIGURE_EV3/EV3C-D/D1/rps19 d13 dmso 2.039
- FIGURE_EV3/EV3C-D/D1/rps19 d13 imat 1 .044
- FIGURE_EV3/EV3C-D/D1/rps19 d13 imat 2.045
- FIGURE_EV3/EV3C-D/D2/
- FIGURE_EV3/EV3C-D/D2/d13 a imat 01.045
- FIGURE_EV3/EV3C-D/D2/d13 a imat 02.046
- FIGURE_EV3/EV3C-D/D2/d13 aavs1r dmso 01.049
- FIGURE_EV3/EV3C-D/D2/d13 aavs1r dmso 02.050
- FIGURE_EV3/EV3C-D/D2/d13 rps19  imat 01.055
- FIGURE_EV3/EV3C-D/D2/d13 rps19  imat 02.056
- FIGURE_EV3/EV3C-D/D2/d13 rps19 dmso 01.039
- FIGURE_EV3/EV3C-D/D2/d13 rps19 dmso 02.040
- FIGURE_EV3/EV3C-D/D3/
- FIGURE_EV3/EV3C-D/D3/d2 dmso 1.051
- FIGURE_EV3/EV3C-D/D3/d2 dmso 2.052
- FIGURE_EV3/EV3C-D/D3/d2 dmso 3.053
- FIGURE_EV3/EV3C-D/D3/d2 ima 1.057
- FIGURE_EV3/EV3C-D/D3/d2 ima 2.058
- FIGURE_EV3/EV3C-D/D3/d2 ima 3.059
- FIGURE_EV3/EV3C-D/D3/d2 rp dmso 1.066
- FIGURE_EV3/EV3C-D/D3/d2 rp dmso 2.067
- FIGURE_EV3/EV3C-D/D3/d2 rp dmso 3.068
- FIGURE_EV3/EV3C-D/D3/d2 rp ima 1.072
- FIGURE_EV3/EV3C-D/D3/d2 rp ima 2.073
- FIGURE_EV3/EV3C-D/D3/d2 rp ima 3.074
- FIGURE_EV3/EV3E/
- FIGURE_EV3/EV3E/D13 a dasa 10 01.043
- FIGURE_EV3/EV3E/D13 a dasa 10 02.044
- FIGURE_EV3/EV3E/D13 a dasa 10 03.045
- FIGURE_EV3/EV3E/D13 a dmso 01.037
- FIGURE_EV3/EV3E/D13 a dmso 02.038
- FIGURE_EV3/EV3E/D13 a dmso 03.039
- FIGURE_EV3/EV3E/D13 r dasa 10 01.058
- FIGURE_EV3/EV3E/D13 r dasa 10 02.059
- FIGURE_EV3/EV3E/D13 r dasa 10 03.060
- FIGURE_EV3/EV3E/D13 r dmso 01.052
- FIGURE_EV3/EV3E/D13 r dmso 02.053
- FIGURE_EV3/EV3E/D13 r dmso 03.054
- FIGURE_EV3/EV3F-G/
- FIGURE_EV3/EV3F-G/D1/
- FIGURE_EV3/EV3F-G/D1/aa d13 dasa 10 1.032
- FIGURE_EV3/EV3F-G/D1/aa d13 dasa 10 2.033
- FIGURE_EV3/EV3F-G/D1/aa d13 dmso 1.028
- FIGURE_EV3/EV3F-G/D1/aa d13 dmso 2.029
- FIGURE_EV3/EV3F-G/D1/rps19 d13 dasa 10 1.042
- FIGURE_EV3/EV3F-G/D1/rps19 d13 dasa 10 2.043
- FIGURE_EV3/EV3F-G/D1/rps19 d13 dmso 1.038
- FIGURE_EV3/EV3F-G/D1/rps19 d13 dmso 2.039
- FIGURE_EV3/EV3F-G/D2/
- FIGURE_EV3/EV3F-G/D2/d2 dasa10 1.060
- FIGURE_EV3/EV3F-G/D2/d2 dasa10 2.061
- FIGURE_EV3/EV3F-G/D2/d2 dasa10 3.062
- FIGURE_EV3/EV3F-G/D2/d2 dmso 1.051
- FIGURE_EV3/EV3F-G/D2/d2 dmso 2.052
- FIGURE_EV3/EV3F-G/D2/d2 dmso 3.053
- FIGURE_EV3/EV3F-G/D2/d2 rp dasa10 1.075
- FIGURE_EV3/EV3F-G/D2/d2 rp dasa10 2.076
- FIGURE_EV3/EV3F-G/D2/d2 rp dasa10 3.077
- FIGURE_EV3/EV3F-G/D2/d2 rp dmso 1.066
- FIGURE_EV3/EV3F-G/D2/d2 rp dmso 2.067
- FIGURE_EV3/EV3F-G/D2/d2 rp dmso 3.068
- FIGURE_EV3/EV3H/
- FIGURE_EV3/EV3H/D13 a dasa 1 01.040
- FIGURE_EV3/EV3H/D13 a dasa 1 02.041
- FIGURE_EV3/EV3H/D13 a dasa 1 03.042
- FIGURE_EV3/EV3H/D13 a dmso 01.037
- FIGURE_EV3/EV3H/D13 a dmso 02.038
- FIGURE_EV3/EV3H/D13 a dmso 03.039
- FIGURE_EV3/EV3H/D13 r dasa 1 01.055
- FIGURE_EV3/EV3H/D13 r dasa 1 02.056
- FIGURE_EV3/EV3H/D13 r dasa 1 03.057
- FIGURE_EV3/EV3H/D13 r dmso 01.052
- FIGURE_EV3/EV3H/D13 r dmso 02.053
- FIGURE_EV3/EV3H/D13 r dmso 03.054
- FIGURE_EV3/EV3I-J/
- FIGURE_EV3/EV3I-J/D1/
- FIGURE_EV3/EV3I-J/D1/d2 dasa1 1.063
- FIGURE_EV3/EV3I-J/D1/d2 dasa1 2.064
- FIGURE_EV3/EV3I-J/D1/d2 dasa1 2.065
- FIGURE_EV3/EV3I-J/D1/d2 dmso 1.051
- FIGURE_EV3/EV3I-J/D1/d2 dmso 2.052
- FIGURE_EV3/EV3I-J/D1/d2 dmso 3.053
- FIGURE_EV3/EV3I-J/D1/d2 rp dasa1 1.078
- FIGURE_EV3/EV3I-J/D1/d2 rp dasa1 2.079
- FIGURE_EV3/EV3I-J/D1/d2 rp dasa1 3.080
- FIGURE_EV3/EV3I-J/D1/d2 rp dmso 1.066
- FIGURE_EV3/EV3I-J/D1/d2 rp dmso 2.067
- FIGURE_EV3/EV3I-J/D1/d2 rp dmso 3.068
- FIGURE_EV3/EV3I-J/D2/
- FIGURE_EV3/EV3I-J/D2/d13 a dasa 1 01.041
- FIGURE_EV3/EV3I-J/D2/d13 a dasa 1 02.042
- FIGURE_EV3/EV3I-J/D2/d13 aavs1r dmso 01.049
- FIGURE_EV3/EV3I-J/D2/d13 aavs1r dmso 02.050
- FIGURE_EV3/EV3I-J/D2/d13 r dasa 01.051
- FIGURE_EV3/EV3I-J/D2/d13 r dasa 02.052
- FIGURE_EV3/EV3I-J/D2/d13 rps19 dmso 01.039
- FIGURE_EV3/EV3I-J/D2/d13 rps19 dmso 02.040
- FIGURE_EV3/EV3_Numeric_data.xlsx
