# Supplementary material for: TKI-mediated inhibition of NLRP1 inflammasome restores erythropoiesis in DBA syndrome
Source: EMBO Mol Med. 2026 Jan 9;18(2):702–24. doi: 10.1038/s44321-025-00368-3 (PMC12905221; doi:10.1038/s44321-025-00368-3)
Supplement: Supplementary file 14 — Figure EV3 Source Data [file 44321_2025_368_MOESM14_ESM.zip › FIGURE_EV3/EV3_Numeric_data.xlsx]

## Sheet: EV3
EV3 A					EV3 B
DMSO	gRPS19				AAVS1		RPS19
1	0.561865				DMSO	Imatinib 100 uM	DMSO	Imatinib 100 uM
1	0.450313				1	0.404658	1	0.404658
1	0.635024				1	0.574861	1	0.574861
					1	0.55914	1	0.55914
EV3 C.1					EV3 C.2
AAVS1	RPS19				AAVS1	RPS19
DMSO	DMSO	IMATINIB 100 Nm			DMSO	DMSO	IMATINIB 100 Nm
257	157	662			1203	765	1418
253	154	615			1300	596	1307
EV3 D.1					EV3 D.2
CD71 high					CD71 high
AAVS1 / DMSO	AAVS1 / IMATINIB	RPS19 / DMSO	RPS19 / IMATINIB		AAVS1 / DMSO	AAVS1 / IMATINIB	RPS19 / DMSO	RPS19 / IMATINIB
42.4	36.8	22.4	23.5		30.4	25.9	43.8	14.3
41.9	36.3	22	24.3		29.8	25.7	44.3	14.7
CD71 low					CD71 low
16.2	28.5	21.6	45.6		50.2	44.1	28.6	68.9
15.7	28.4	21.7	45.3		51.2	44.8	28.3	69.8
EV3 E					EV3 F.1
AAVS1					AAVS1	RPS19
DMSO	dasatinib 10 nM				DMSO	DMSO	dasatinib 10 nM
1	0.482759				1203	765	396
1	0.434084				1300	596	385
1	0.396825
					EV3 F.2
RPS19					AAVS1	RPS19
DMSO	dasatinib 10 nM				DMSO	DMSO	dasatinib 10 nM
1	0.68207				400	161	74
1	0.724731				365	154	84
1	0.483261				359	166	86
EV3 G.1					EV3 G.2
CD71 high					CD71 high
AAVS1 / DMSO	AAVS1 / DASATINIB 10 Nm	RPS19 / DMSO	RPS19 / DASATINIB 10 Nm		AAVS1 / DMSO	AAVS1 / DASATINIB 10 Nm	RPS19 / DMSO	RPS19 / DASATINIB 10 Nm
30.4	13.4	43.8	18		18.4	0.53	8.9	0.72
29.8	11.9	44.3	17.9		16.4	0.39	9.11	0.43
					17.5	0.8	9.41	0.41
CD71 low					CD71 low
50.2	52.9	28.6	45		12	6.99	9.98	6.66
51.2	48.4	28.3	45.8		13	6.98	8.34	8.49
					12.5	7.46	10.8	7.87
EV3 H					EV3 I.1
AAVS1					AAVS1	RPS19
DMSO	dasatinib 1 nM				DMSO	DMSO	dasatinib 1 nM
1	0.57931				1203	765	1827
1	0.508039				1300	596	2122
1	0.555556
					EV3 I.2
RPS19					AAVS1	RPS19
DMSO	dasatinib 1 nM				DMSO	DMSO	dasatinib 1 nM
1	0.47037				400	161	2208
1	0.546237				365	154	2332
1	0.353712				359	166	1709
EV3 J.1					EV3 J.2
CD71 high					CD71 high
AAVS1 / DMSO	AAVS1 / DASATINIB 1 Nm	RPS19 / DMSO	RPS19 / DASATINIB 1 Nm		AAVS1 / DMSO	AAVS1 / DASATINIB 1 Nm	RPS19 / DMSO	RPS19 / DASATINIB 1 Nm
30.4	34	43.8	19.4		18.4	24.3	8.9	1.58
29.8	34.7	44.3	19.3		16.4	25	9.11	2.67
					17.5	26.4	9.41	2.64
CD71 low					CD71 low
50.2	41.2	28.6	66.2		12	39.8	9.98	39.9
51.2	39	28.3	67.6		13	37.6	8.34	40.8
					12.5	36.5	10.8	39.5
