# Supplementary material for: TKI-mediated inhibition of NLRP1 inflammasome restores erythropoiesis in DBA syndrome
Source: EMBO Mol Med. 2026 Jan 9;18(2):702–24. doi: 10.1038/s44321-025-00368-3 (PMC12905221; doi:10.1038/s44321-025-00368-3)
Supplement: Supplementary file 15 — Dataset EV1 [file 44321_2025_368_MOESM15_ESM.xlsx]

## Sheet: NILO_vs_DMSO_DEG
gene_id	NILO_0_1	NILO_0_2	NILO_0_3	DMSO_0_1	DMSO_0_2	DMSO_0_3	NILO_0	DMSO_0	log2FoldChange	pvalue	padj	gene_name	gene_chr	gene_start	gene_end	gene_strand	gene_length	gene_biotype	gene_description	tf_family	NILO_0_1_count	NILO_0_2_count	NILO_0_3_count	DMSO_0_1_count	DMSO_0_2_count	DMSO_0_3_count	NILO_0_1_fpkm	NILO_0_2_fpkm	NILO_0_3_fpkm	DMSO_0_1_fpkm	DMSO_0_2_fpkm	DMSO_0_3_fpkm
ENSG00000067225	1290.26	1211.33	1357.54	25633.6	27332.5	23861.1	1286.38	25609.1	-4.31516	0	0	PKM	15	72199029	72231822	-	8571	protein_coding	pyruvate kinase M1/2 [Source:HGNC Symbol;Acc:HGNC:9021]	-	1228	988	1128	34119	27133	29456	3.57411	3.3393	3.75905	70.1615	75.0763	65.2729
ENSG00000215861	188.076	228.044	202.187	5843.62	6100.52	6393	206.102	6112.38	-4.89296	0	0	AC245297.1	1	149197992	149321732	-	933	unprocessed_pseudogene	phosphodiesterase 4D interacting protein-like [Source:NCBI gene;Acc:653513]	-	179	186	168	7778	6056	7892	4.78599	5.77512	5.14314	146.933	153.936	160.656
ENSG00000237311	26.2676	44.1375	38.5118	3943.58	3965.94	4110.25	36.3056	4006.59	-6.80185	1.38283e-287	1.16683e-283	AL034397.2	X	65999751	66001071	+	857	antisense	novel transcript	-	25	36	32	5249	3937	5074	0.727713	1.21689	1.06652	107.952	108.948	112.45
ENSG00000139269	45.1803	33.1031	33.6978	3701.66	4301.39	3859.94	37.3271	3954.33	-6.71561	2.23538e-279	1.41466e-275	INHBE	12	57452323	57459280	+	3015	protein_coding	inhibin subunit beta E [Source:HGNC Symbol;Acc:HGNC:24029]	-	43	27	28	4927	4270	4765	0.35578	0.259421	0.26526	28.8024	33.5874	30.0169
ENSG00000260793	3656.45	3298.05	4322.95	93.1613	104.765	116.649	3759.15	104.858	5.16544	2.02311e-258	1.02426e-254	AC003102.1	17	44221401	44223710	+	2012	antisense	novel transcript, antisense to UBTF	-	3480	2690	3592	124	104	144	43.1471	38.7306	50.9928	1.08625	1.22586	1.35933
ENSG00000059804	128.186	100.535	84.2445	6479.22	5363.14	4541.2	104.322	5461.19	-5.70385	4.87987e-245	2.05882e-241	SLC2A3	12	7919230	7936275	-	6159	protein_coding	solute carrier family 2 member 3 [Source:HGNC Symbol;Acc:HGNC:11007]	-	122	82	70	8624	5324	5606	0.49414	0.385685	0.32463	24.6793	20.5005	17.2876
ENSG00000168071	14832.8	16404.4	18131.8	1229.13	1317.62	1391.68	16456.3	1312.81	3.64804	1.95925e-228	7.08521e-225	CCDC88B	11	64340223	64357534	+	8331	protein_coding	coiled-coil domain containing 88B [Source:HGNC Symbol;Acc:HGNC:26757]	-	14117	13380	15066	1636	1308	1718	42.2713	46.5252	51.6537	3.46115	3.72346	3.91667
ENSG00000120889	312.059	241.53	229.867	5526.57	5282.55	4784.22	261.152	5197.78	-4.31114	1.98992e-221	6.29661e-218	TNFRSF10B	8	23020133	23069179	-	5158	protein_coding	TNF receptor superfamily member 10b [Source:HGNC Symbol;Acc:HGNC:11905]	-	297	197	191	7356	5244	5906	1.4364	1.10641	1.05768	25.1359	24.1111	21.7472
ENSG00000206172	51727.2	78536.5	64262.9	894.799	1512.03	1531.01	64842.2	1312.62	5.62716	9.09933e-215	2.55934e-211	HBA1	16	176680	177522	+	835	protein_coding	hemoglobin subunit alpha 1 [Source:HGNC Symbol;Acc:HGNC:4823]	-	49231	64057	53397	1191	1501	1890	1470.8	2222.33	1826.55	25.1397	42.6315	42.9898
ENSG00000073150	17090.7	18545.1	21038.3	1283.22	1561.39	1475.12	18891.4	1439.91	3.71437	9.53756e-213	2.41434e-209	PANX2	22	50170731	50180294	+	3102	protein_coding	pannexin 2 [Source:HGNC Symbol;Acc:HGNC:8600]	-	16266	15126	17481	1708	1550	1821	130.81	141.258	160.963	9.70466	11.8502	11.1496
ENSG00000007541	15965.4	16919.4	18001.8	1187.06	1450.59	1487.27	16962.2	1374.97	3.62548	1.68093e-212	3.86827e-209	PIGQ	16	566995	584136	+	7904	protein_coding	phosphatidylinositol glycan anchor biosynthesis class Q [Source:HGNC Symbol;Acc:HGNC:14135]	-	15195	13800	14958	1580	1440	1836	47.9573	50.578	54.0539	3.52326	4.32068	4.41181
ENSG00000159399	51.4845	31.8771	63.7851	2679.14	2638.25	2345.13	49.0489	2554.17	-5.69828	4.66443e-212	9.83961e-209	HK2	2	74833981	74893359	+	6064	protein_coding	hexokinase 2 [Source:HGNC Symbol;Acc:HGNC:4923]	-	49	26	53	3566	2619	2895	0.201575	0.124206	0.249642	10.3647	10.2427	9.06734
ENSG00000118513	1582.36	1552.17	1414.1	12617.3	13069.4	13100.3	1516.21	12929	-3.0918	4.87915e-205	9.50083e-202	MYB	6	135181315	135219173	+	5493	protein_coding	MYB proto-oncogene, transcription factor [Source:HGNC Symbol;Acc:HGNC:7545]	MYB	1506	1266	1175	16794	12974	16172	6.83937	6.67657	6.10983	53.8863	56.0145	55.9171
ENSG00000152804	387.71	393.559	350.216	4943.56	4755.71	4183.96	377.162	4627.74	-3.61668	2.91332e-193	5.26769e-190	HHEX	10	92689951	92695646	+	2525	protein_coding	hematopoietically expressed homeobox [Source:HGNC Symbol;Acc:HGNC:4901]	Homeobox	369	321	291	6580	4721	5165	3.64557	3.68276	3.29179	45.9302	44.3414	38.8508
ENSG00000178104	665.095	848.421	741.351	8178.66	7952.03	7710.97	751.623	7947.22	-3.40364	1.64527e-187	2.77656e-184	PDE4DIP	1	148808181	149048286	+	27623	protein_coding	phosphodiesterase 4D interacting protein [Source:HGNC Symbol;Acc:HGNC:15580]	-	633	692	616	10886	7894	9519	0.571655	0.725713	0.636958	6.94595	6.77739	6.54502
ENSG00000163191	265.828	285.668	244.309	3192.28	3844.05	3369.04	265.268	3468.46	-3.70859	6.08872e-178	9.63312e-175	S100A11	1	152032506	152047907	-	680	protein_coding	S100 calcium binding protein A11 [Source:HGNC Symbol;Acc:HGNC:10488]	-	253	233	203	4249	3816	4159	9.28138	9.92605	8.52683	110.132	133.087	116.164
ENSG00000104635	402.419	402.142	444.089	4160.7	4503.87	4977.01	416.217	4547.19	-3.44996	7.61506e-178	1.13393e-174	SLC39A14	8	22367249	22434129	+	6942	protein_coding	solute carrier family 39 member 14 [Source:HGNC Symbol;Acc:HGNC:20858]	-	383	328	369	5538	4471	6144	1.37631	1.36873	1.51825	14.0606	15.2741	16.8096
ENSG00000120833	401.369	440.149	418.815	4634.02	4289.3	3985.5	420.111	4302.94	-3.35735	1.03708e-177	1.45848e-174	SOCS2	12	93569814	93583487	+	6776	protein_coding	suppressor of cytokine signaling 2 [Source:HGNC Symbol;Acc:HGNC:19382]	-	382	359	348	6168	4258	4920	1.40634	1.5348	1.46692	16.0437	14.9028	13.7906
ENSG00000182871	54544.1	71733.2	69140.7	5869.91	6500.44	6073.03	65139.3	6147.79	3.40547	4.52958e-176	6.03483e-173	COL18A1	21	45405137	45513720	+	8525	protein_coding	collagen type XVIII alpha 1 chain [Source:HGNC Symbol;Acc:HGNC:2195]	-	51912	58508	57450	7813	6453	7497	151.906	198.816	192.485	16.1532	17.9516	16.7026
ENSG00000143226	104.02	96.8573	56.5642	5570.14	4347.73	3319.63	85.8137	4412.5	-5.67966	4.69736e-173	5.94545e-170	FCGR2A	1	161505430	161524013	+	5314	protein_coding	Fc fragment of IgG receptor IIa [Source:HGNC Symbol;Acc:HGNC:3616]	-	99	79	47	7414	4316	4098	0.464745	0.43066	0.252625	24.5904	19.2618	14.6467
ENSG00000189037	1625.44	2183.58	1949.66	53.3423	76.5587	72.0954	1919.56	67.3321	4.84302	9.9144e-173	1.19511e-169	DUSP21	X	44844004	44844888	+	885	protein_coding	dual specificity phosphatase 21 [Source:HGNC Symbol;Acc:HGNC:20476]	-	1547	1781	1620	71	76	89	43.6062	58.2975	52.2844	1.414	2.0366	1.91002
ENSG00000240583	8885.8	9384.12	7011.55	230.649	334.441	405.84	8427.16	323.643	4.70419	1.53589e-169	1.76725e-166	AQP1	7	30911694	30925516	+	3435	protein_coding	aquaporin 1 (Colton blood group) [Source:HGNC Symbol;Acc:HGNC:633]	-	8457	7654	5826	307	332	501	61.4172	64.5492	48.4445	1.57524	2.29218	2.77014
ENSG00000127325	1487.8	1904.04	2181.93	38.3163	57.419	48.6036	1857.92	48.113	5.28478	1.10483e-167	1.21598e-164	BEST3	12	69643360	69699476	-	6863	protein_coding	bestrophin 3 [Source:HGNC Symbol;Acc:HGNC:17105]	-	1416	1553	1813	51	57	60	5.14695	6.55521	7.54544	0.130976	0.196969	0.166046
ENSG00000269313	2083.55	2291.47	2199.98	160.778	180.316	200.085	2191.67	180.393	3.60384	2.14391e-163	2.26129e-160	MAGIX	X	49162564	49168483	+	5107	protein_coding	MAGI family member, X-linked [Source:HGNC Symbol;Acc:HGNC:30006]	-	1983	1869	1828	214	179	247	9.68629	10.6016	10.2238	0.738554	0.831235	0.91859
ENSG00000175832	13.6591	19.6167	14.4419	2671.63	2164.8	2027.58	15.9059	2288	-7.17832	6.19665e-162	6.27448e-159	ETV4	17	43527844	43579620	-	3607	protein_coding	ETS variant 4 [Source:HGNC Symbol;Acc:HGNC:3493]	ETS	13	16	12	3556	2149	2503	0.0899079	0.1285	0.0950245	17.376	14.1295	13.1797
ENSG00000106948	652.487	595.856	556.014	6482.97	8676.32	8978.71	601.452	8046	-3.74091	9.86963e-161	9.60923e-158	AKNA	9	114334156	114394405	-	10601	protein_coding	AT-hook transcription factor [Source:HGNC Symbol;Acc:HGNC:24108]	-	621	486	462	8629	8613	11084	1.46132	1.32806	1.24479	14.3466	19.2683	19.8582
ENSG00000155090	8122.99	7912.87	6963.41	902.312	943.888	795.48	7666.42	880.56	3.1228	1.43647e-160	1.34677e-157	KLF10	8	102648779	102655902	-	4003	protein_coding	Kruppel like factor 10 [Source:HGNC Symbol;Acc:HGNC:11810]	zf-C2H2	7731	6454	5786	1201	937	982	48.1782	46.706	41.2851	5.288	5.55125	4.65926
ENSG00000250501	43.0788	31.8771	42.1222	1562.71	1482.82	1316.35	39.0261	1453.96	-5.21347	1.68666e-157	1.52486e-154	AC093766.1	4	138773550	138801639	+	1066	lincRNA	novel transcript	-	41	26	35	2080	1472	1625	0.959461	0.706554	0.937803	34.3906	32.7482	28.9525
ENSG00000157734	2393.5	3317.67	3243.41	81.1405	97.7131	140.951	2984.86	106.601	4.80692	1.19349e-154	1.0418e-151	SNX22	15	64151715	64157481	+	5767	protein_coding	sorting nexin 22 [Source:HGNC Symbol;Acc:HGNC:16315]	-	2278	2706	2695	108	97	174	9.85382	13.5927	13.3478	0.330071	0.398895	0.573047
ENSG00000104341	1715.8	1931.02	1795.61	18464.7	17704.2	14244.9	1814.14	16804.6	-3.21172	4.81654e-154	4.0642e-151	LAPTM4B	8	97775057	97853013	+	3197	protein_coding	lysosomal protein transmembrane 4 beta [Source:HGNC Symbol;Acc:HGNC:13646]	-	1633	1575	1492	24577	17575	17585	12.7422	14.2714	13.3299	135.494	130.373	104.47
ENSG00000275131	110.324	128.734	126.367	2064.57	1734.66	1799.95	121.808	1866.4	-3.94109	2.05561e-153	1.67857e-150	AC241952.1	1	120489860	120701289	-	9444	transcribed_unprocessed_pseudogene	phosphodiesterase 4D interacting protein-like [Source:NCBI gene;Acc:100996724]	-	105	105	105	2748	1722	2222	0.277354	0.322079	0.317566	5.12855	4.32428	4.46867
ENSG00000142910	1723.15	2363.81	1968.91	97.6691	99.7278	67.235	2018.63	88.2106	4.51968	4.23481e-152	3.35e-149	TINAGL1	1	31576485	31587686	+	5281	protein_coding	tubulointerstitial nephritis antigen like 1 [Source:HGNC Symbol;Acc:HGNC:19168]	-	1640	1928	1636	130	99	83	7.74691	10.576	8.84846	0.433872	0.444586	0.298506
ENSG00000135069	1369.07	994.32	994.085	11849.5	13452.2	13225.9	1119.16	12842.5	-3.51923	1.13329e-151	8.69335e-149	PSAT1	9	78297143	78330093	+	2188	protein_coding	phosphoserine aminotransferase 1 [Source:HGNC Symbol;Acc:HGNC:19129]	-	1303	811	826	15772	13354	16327	14.8559	10.7375	10.7828	127.05	144.744	141.726
ENSG00000163359	119.78	73.5625	78.227	2514.6	3664.74	2564.65	90.5232	2914.67	-4.99962	2.21165e-150	1.64664e-147	COL6A3	2	237324003	237414375	-	19633	protein_coding	collagen type VI alpha 3 chain [Source:HGNC Symbol;Acc:HGNC:2213]	-	114	60	65	3347	3638	3166	0.14485	0.0885307	0.0945643	3.00471	4.39453	3.06277
ENSG00000104112	76.7014	143.447	137.198	2929.32	2712.8	2465.82	119.115	2702.65	-4.51312	5.1034e-147	3.69107e-144	SCG3	15	51681353	51721031	+	3315	protein_coding	secretogranin III [Source:HGNC Symbol;Acc:HGNC:13707]	-	73	117	114	3899	2693	3044	0.549339	1.02243	0.98225	20.7302	19.2659	17.4402
ENSG00000108405	98.7661	88.275	99.8899	2574.71	2283.67	1705.99	95.6437	2188.12	-4.5147	1.0227e-143	7.19127e-141	P2RX1	17	3896592	3916500	-	3970	protein_coding	purinergic receptor P2X 1 [Source:HGNC Symbol;Acc:HGNC:8533]	-	94	72	83	3427	2267	2106	0.590661	0.525377	0.597157	15.2145	13.5425	10.0753
ENSG00000116761	636.726	557.849	704.043	4990.14	5676.42	5594.28	632.873	5420.28	-3.09802	3.5971e-143	2.461e-140	CTH	1	70411218	70439851	+	2414	protein_coding	cystathionine gamma-lyase [Source:HGNC Symbol;Acc:HGNC:2501]	-	606	455	585	6642	5635	6906	6.26233	5.46014	6.9218	48.4949	55.3596	54.335
ENSG00000197993	30536.6	30350.7	33063.6	2359.84	3229.57	3411.17	31316.9	3000.19	3.38416	3.47659e-142	2.31596e-139	KEL	7	142941114	142962681	-	3978	protein_coding	Kell metallo-endopeptidase (Kell blood group) [Source:HGNC Symbol;Acc:HGNC:6308]	-	29063	24755	27473	3141	3206	4211	182.254	180.272	197.261	13.9167	19.1133	20.1053
ENSG00000130707	80.9042	82.1448	150.437	2465.02	2528.45	2288.42	104.495	2427.3	-4.54272	1.29757e-141	8.42221e-139	ASS1	9	130444929	130501274	+	3050	protein_coding	argininosuccinate synthase 1 [Source:HGNC Symbol;Acc:HGNC:758]	-	77	67	125	3281	2510	2825	0.629784	0.636362	1.17061	18.9601	19.5169	17.5918
ENSG00000204161	42.0281	83.3708	62.5816	2217.09	2138.61	1622.55	62.6602	1992.75	-5.00323	3.37898e-141	2.13839e-138	TMEM273	10	49154725	49188585	-	4123	protein_coding	transmembrane protein 273 [Source:HGNC Symbol;Acc:HGNC:27274]	-	40	68	52	2951	2123	2003	0.242018	0.477777	0.360239	12.6151	12.2116	9.22695
ENSG00000250361	10346.3	11800.7	10234.5	1029.28	1380.07	1194.84	10793.8	1201.4	3.16868	1.81368e-140	1.11979e-137	GYPB	4	143996104	144019345	-	1872	protein_coding	glycophorin B (MNS blood group) [Source:HGNC Symbol;Acc:HGNC:4703]	-	9847	9625	8504	1370	1370	1475	131.22	148.944	129.753	12.8988	17.3561	14.965
ENSG00000183597	20356.3	19261.1	20747	2993.18	3395.78	3537.54	20121.5	3308.83	2.60454	3.26412e-135	1.96733e-132	TANGO2	22	20017014	20065926	+	6157	protein_coding	transport and golgi organization 2 homolog [Source:HGNC Symbol;Acc:HGNC:25439]	-	19374	15710	17239	3984	3371	4367	78.4966	73.9157	79.973	11.4047	12.9845	13.4711
ENSG00000111331	6614.18	7813.56	6136.61	652.88	819.984	634.278	6854.78	702.381	3.28861	8.84221e-133	5.20539e-130	OAS3	12	112938352	112973249	+	8251	protein_coding	2'-5'-oligoadenylate synthetase 3 [Source:HGNC Symbol;Acc:HGNC:8088]	-	6295	6373	5099	869	814	783	19.0322	22.3752	17.6514	1.8563	2.33967	1.80238
ENSG00000101255	1651.71	1425.89	1321.43	12277	16685.8	16731	1466.34	15231.3	-3.3762	4.39196e-132	2.52677e-129	TRIB3	20	362835	397559	+	3434	protein_coding	tribbles pseudokinase 3 [Source:HGNC Symbol;Acc:HGNC:16228]	-	1572	1163	1098	16341	16564	20654	11.4197	9.8109	9.13277	83.8711	114.394	114.234
ENSG00000232884	47.2817	31.8771	45.7327	1290.73	1241.06	1055.51	41.6305	1195.77	-4.83682	1.22113e-131	6.86928e-129	AF127936.2	21	14746762	14753863	-	1863	lincRNA	novel transcript	-	45	26	38	1718	1232	1303	0.60256	0.404287	0.582601	16.2534	15.6832	13.2838
ENSG00000114737	560.025	513.711	432.054	3895.49	4101.93	3866.42	501.93	3954.62	-2.97649	1.69335e-129	9.31861e-127	CISH	3	50606490	50611831	-	5112	protein_coding	cytokine inducible SH2 containing protein [Source:HGNC Symbol;Acc:HGNC:1984]	-	533	419	359	5185	4072	4773	2.60098	2.37439	2.00588	17.8769	18.8909	17.7334
ENSG00000103187	1402.69	1308.19	1304.59	7935.24	8186.74	7224.12	1338.49	7782.03	-2.53914	9.89406e-127	5.3289e-124	COTL1	16	84565594	84618077	-	6762	protein_coding	coactosin like F-actin binding protein 1 [Source:HGNC Symbol;Acc:HGNC:18304]	-	1335	1067	1084	10562	8127	8918	4.92501	4.57108	4.57883	27.5299	28.5031	25.0486
ENSG00000267670	1339.65	1802.28	1279.31	3.7565	11.0809	9.72073	1473.75	8.18603	7.54053	5.7715e-126	3.04375e-123	AC022098.2	19	14030855	14031557	-	518	antisense	novel transcript, antisense to RLN3	-	1275	1470	1063	5	11	12	61.4018	82.2085	58.6144	0.170127	0.503616	0.439989
ENSG00000114315	107.172	101.761	79.4305	1348.58	1320.64	1244.25	96.1212	1304.49	-3.75894	7.92634e-125	4.09484e-122	HES1	3	194136145	194138732	+	2062	protein_coding	hes family bHLH transcription factor 1 [Source:HGNC Symbol;Acc:HGNC:5192]	bHLH	102	83	66	1795	1311	1536	1.23399	1.16605	0.914231	15.343	15.0782	14.1479
ENSG00000143891	508.541	578.692	592.118	4220.81	4659	5501.93	559.784	4793.91	-3.09921	2.75526e-124	1.39493e-121	GALM	2	38665910	38741237	+	2790	protein_coding	galactose mutarotase [Source:HGNC Symbol;Acc:HGNC:24063]	-	484	472	492	5618	4625	6792	4.32755	4.9008	5.03688	35.4905	39.3137	46.2364
ENSG00000235169	7176.31	8821.37	7145.14	1114.93	1157.45	1136.52	7714.27	1136.3	2.7633	6.87578e-124	3.41281e-121	SMIM1	1	3772761	3775982	+	981	protein_coding	small integral membrane protein 1 (Vel blood group) [Source:HGNC Symbol;Acc:HGNC:44204]	-	6830	7195	5937	1484	1149	1403	173.681	212.467	172.862	26.6624	27.7771	27.1631
ENSG00000171136	1159.98	1742.21	1300.98	5.2591	8.05881	12.1509	1401.05	8.48961	7.37398	1.07436e-123	5.23006e-121	RLN3	19	14028148	14031042	+	692	protein_coding	relaxin 3 [Source:HGNC Symbol;Acc:HGNC:17135]	-	1104	1421	1081	7	8	15	39.7982	59.4864	44.619	0.17829	0.27417	0.411695
ENSG00000174564	169.163	165.516	142.012	2140.46	2217.18	1667.92	158.897	2008.52	-3.65835	6.78512e-123	3.24073e-120	IL20RB	3	136946230	137011085	+	2473	protein_coding	interleukin 20 receptor subunit beta [Source:HGNC Symbol;Acc:HGNC:6004]	-	161	135	118	2849	2201	2059	1.62406	1.58139	1.36288	20.305	21.1073	15.8133
ENSG00000092621	3635.43	3009.93	2603.15	23426.3	26280.8	23733.2	3082.84	24480.1	-2.98888	1.06152e-121	4.97618e-119	PHGDH	1	119648411	119744226	+	9217	protein_coding	phosphoglycerate dehydrogenase [Source:HGNC Symbol;Acc:HGNC:8923]	-	3460	2455	2163	31181	26089	29298	9.36456	7.71598	6.70298	59.6259	67.1281	60.3725
ENSG00000163993	29.4197	20.8427	12.0349	1020.27	1121.18	1032.83	20.7658	1058.09	-5.64889	2.53677e-121	1.16756e-118	S100P	4	6693069	6697170	+	1280	protein_coding	S100 calcium binding protein P [Source:HGNC Symbol;Acc:HGNC:10504]	-	28	17	10	1358	1113	1275	0.545694	0.384741	0.223147	18.6992	20.6216	18.9187
ENSG00000167460	1166.28	1161.06	1032.6	9232.73	9268.64	7228.17	1119.98	8576.51	-2.93666	5.43822e-121	2.45827e-118	TPM4	19	16067021	16103005	+	8632	protein_coding	tropomyosin 4 [Source:HGNC Symbol;Acc:HGNC:12013]	-	1110	947	858	12289	9201	8923	3.20784	3.1781	2.83907	25.0922	25.279	19.6332
ENSG00000011478	118.729	122.604	128.774	1543.17	1330.71	1315.54	123.369	1396.47	-3.50226	2.38139e-119	1.05759e-116	QPCTL	19	45692483	45703989	+	2396	protein_coding	glutaminyl-peptide cyclotransferase like [Source:HGNC Symbol;Acc:HGNC:25952]	-	113	100	107	2054	1321	1624	1.1765	1.20905	1.27555	15.1094	13.0753	12.8733
ENSG00000124313	562.126	494.095	606.56	3710.67	3812.82	3535.92	554.26	3686.47	-2.73315	2.73718e-118	1.19464e-115	IQSEC2	X	53225828	53321350	-	13115	protein_coding	IQ motif and Sec7 domain 2 [Source:HGNC Symbol;Acc:HGNC:29059]	-	535	403	504	4939	3785	4365	1.01762	0.890156	1.09765	6.63751	6.84438	6.3213
ENSG00000074370	3357	3773.76	3210.92	22424.8	23029.1	19094.8	3447.22	21516.2	-2.64198	1.76937e-117	7.59149e-115	ATP2A3	17	3923870	3964464	-	6893	protein_coding	ATPase sarcoplasmic/endoplasmic reticulum Ca2+ transporting 3 [Source:HGNC Symbol;Acc:HGNC:813]	-	3195	3078	2668	29848	22861	23572	11.5628	12.9357	11.0555	76.3205	78.6545	64.9499
ENSG00000162511	524.301	709.878	604.153	5450.69	6013.89	4752.63	612.777	5405.73	-3.14232	2.85916e-117	1.20628e-114	LAPTM5	1	30732469	30757820	-	3274	protein_coding	lysosomal protein transmembrane 5 [Source:HGNC Symbol;Acc:HGNC:29612]	-	499	579	502	7255	5970	5867	3.80209	5.12306	4.37951	39.0565	43.2446	34.0352
ENSG00000088992	7075.44	8167.89	7601.26	863.244	1090.96	1134.9	7614.86	1029.7	2.88737	5.99459e-117	2.48766e-114	TESC	12	117038923	117099479	-	1926	protein_coding	tescalcin [Source:HGNC Symbol;Acc:HGNC:26065]	-	6734	6662	6316	1149	1083	1401	87.2203	100.202	93.667	10.5147	13.3355	13.8157
ENSG00000231868	862.628	788.345	1065.09	12.7721	22.1617	27.5421	905.354	20.8253	5.4562	4.1678e-116	1.70167e-113	AL031848.1	1	6443034	6447006	-	351	antisense	novel transcript, antisense to ESPN	-	821	643	885	17	22	34	58.3495	53.0681	72.0173	0.853642	1.48646	1.83977
ENSG00000166501	5919.66	6090.97	5735.85	31295.4	35403.4	40314.3	5915.49	35671	-2.59218	1.12109e-114	4.50463e-112	PRKCB	16	23835946	24220611	+	11086	protein_coding	protein kinase C beta [Source:HGNC Symbol;Acc:HGNC:9395]	-	5634	4968	4766	41655	35145	49767	12.6778	12.9818	12.2795	66.2257	75.1839	85.2623
ENSG00000102096	1519.32	1362.13	1186.64	8350.71	9106.46	8374.41	1356.03	8610.52	-2.666	1.43923e-114	5.69259e-112	PIM2	X	48913182	48919024	-	2761	protein_coding	Pim-2 proto-oncogene, serine/threonine kinase [Source:HGNC Symbol;Acc:HGNC:8987]	-	1446	1111	986	11115	9040	10338	13.0648	11.6567	10.2003	70.9541	77.6495	71.1149
ENSG00000197208	4723.96	4907.84	5291.76	287.748	306.235	494.947	4974.52	362.977	3.77544	1.59159e-113	6.19838e-111	SLC22A4	5	132294443	132344206	+	2688	protein_coding	solute carrier family 22 member 4 [Source:HGNC Symbol;Acc:HGNC:10968]	-	4496	4003	4397	383	304	611	41.7251	43.1406	46.7227	2.51133	2.68214	4.3172
ENSG00000134333	5197.83	4996.12	4328.96	32793.5	36938.6	28596	4840.97	32776	-2.75914	2.45115e-113	9.40127e-111	LDHA	11	18394388	18408425	+	6210	protein_coding	lactate dehydrogenase A [Source:HGNC Symbol;Acc:HGNC:6535]	-	4947	4075	3597	43649	36669	35301	19.8724	19.0093	16.5443	123.884	140.037	107.966
ENSG00000196730	348.834	391.107	342.995	2996.19	2640.27	2476.36	360.979	2704.27	-2.90614	4.58135e-113	1.73093e-110	DAPK1	9	87497228	87708633	+	8907	protein_coding	death associated protein kinase 1 [Source:HGNC Symbol;Acc:HGNC:2674]	-	332	319	285	3988	2621	3057	0.929838	1.0375	0.913932	7.89147	6.97866	6.5186
ENSG00000143416	11022.9	10199.4	9411.31	2021.75	1982.47	1983.84	10211.2	1996.02	2.35497	6.52169e-113	2.4278e-110	SELENBP1	1	151364302	151372733	-	3504	protein_coding	selenium binding protein 1 [Source:HGNC Symbol;Acc:HGNC:10719]	-	10491	8319	7820	2691	1968	2449	74.6885	68.7759	63.7446	13.5358	13.3198	13.2744
ENSG00000261824	153.403	172.872	166.082	1410.19	1498.94	1390.06	164.119	1433.06	-3.12793	9.10311e-113	3.33965e-110	LINC00662	19	27684580	27793940	-	7958	lincRNA	long intergenic non-protein coding RNA 662 [Source:HGNC Symbol;Acc:HGNC:27122]	-	146	141	138	1877	1488	1716	0.457667	0.513268	0.495309	4.15714	4.43441	4.09547
ENSG00000143851	444.448	470.8	442.885	3051.78	3050.26	2662.67	452.711	2921.57	-2.69032	4.40981e-112	1.59471e-109	PTPN7	1	202147013	202161588	-	5906	protein_coding	protein tyrosine phosphatase, non-receptor type 7 [Source:HGNC Symbol;Acc:HGNC:9659]	-	423	384	368	4062	3028	3287	1.78668	1.88351	1.77973	12.1222	12.159	10.5705
ENSG00000198860	1031.79	866.811	960.387	5503.28	5161.67	5497.07	952.996	5387.34	-2.49834	6.00998e-112	2.14277e-109	TSEN15	1	184051651	184123978	+	10197	protein_coding	tRNA splicing endonuclease subunit 15 [Source:HGNC Symbol;Acc:HGNC:16791]	-	982	707	798	7325	5124	6786	2.40237	2.00852	2.23528	12.661	11.9172	12.6396
ENSG00000113739	251.118	166.742	128.774	3333.52	2995.86	2686.16	182.211	3005.18	-4.0378	9.93635e-112	3.49345e-109	STC2	5	173314713	173329503	-	6128	protein_coding	stanniocalcin 2 [Source:HGNC Symbol;Acc:HGNC:11374]	-	239	136	107	4437	2974	3316	0.972926	0.642909	0.49873	12.7616	11.5096	10.2775
ENSG00000215811	764.912	1061.75	1103.6	27.0468	44.3235	31.5924	976.756	34.3209	4.85113	1.12378e-111	3.89689e-109	BTNL10	1	228510425	228512305	-	731	transcribed_unitary_pseudogene	butyrophilin like 10 [Source:HGNC Symbol;Acc:HGNC:42540]	-	728	866	917	36	44	39	24.8436	34.3186	35.8305	0.867999	1.42749	1.0133
ENSG00000188672	11079.7	16051.3	15363.8	1419.21	1730.63	1428.14	14164.9	1525.99	3.21506	4.24987e-111	1.4538e-108	RHCE	1	25362249	25430192	-	2433	protein_coding	Rh blood group CcEe antigens [Source:HGNC Symbol;Acc:HGNC:10008]	-	10545	13092	12766	1889	1718	1763	108.12	155.881	149.87	13.6843	16.7462	13.7626
ENSG00000172349	22.0648	13.4865	36.1048	896.302	926.763	874.866	23.8853	899.31	-5.23538	7.02563e-109	2.37129e-106	IL16	15	81159575	81314058	+	12094	protein_coding	interleukin 16 [Source:HGNC Symbol;Acc:HGNC:5980]	-	21	11	30	1193	920	1080	0.0433162	0.0263483	0.070852	1.73862	1.80407	1.69607
ENSG00000105383	123.983	118.926	81.8375	1377.13	1410.29	1238.58	108.249	1342	-3.62802	2.14066e-108	7.13008e-106	CD33	19	51225064	51243860	+	5975	protein_coding	CD33 molecule [Source:HGNC Symbol;Acc:HGNC:1659]	-	118	97	68	1833	1400	1529	0.492657	0.470287	0.325066	5.40703	5.55682	4.86027
ENSG00000154316	1419.5	1602.44	1757.1	199.846	169.235	181.454	1593.01	183.512	3.11417	2.57253e-107	8.45728e-105	TDH	8	11339637	11368452	+	2235	transcribed_unitary_pseudogene	L-threonine dehydrogenase (pseudogene) [Source:HGNC Symbol;Acc:HGNC:15547]	-	1351	1307	1460	266	168	224	15.0792	16.9405	18.6585	2.09768	1.78266	1.90354
ENSG00000140105	4183.9	2917.98	2573.07	30171.5	34052.5	32754	3224.98	32326	-3.32489	5.44165e-107	1.76602e-104	WARS	14	100333788	100376805	-	6358	protein_coding	tryptophanyl-tRNA synthetase [Source:HGNC Symbol;Acc:HGNC:12729]	-	3982	2380	2138	40159	33804	40434	15.6236	10.8439	9.60479	111.326	126.091	120.786
ENSG00000120053	1069.62	903.593	902.62	5156.93	5749.96	5649.36	958.609	5518.75	-2.52427	8.15613e-106	2.61347e-103	GOT1	10	99396870	99431569	-	3369	protein_coding	glutamic-oxaloacetic transaminase 1 [Source:HGNC Symbol;Acc:HGNC:4432]	-	1018	737	750	6864	5708	6974	7.53785	6.33718	6.35859	35.9096	40.1809	39.3162
ENSG00000143224	16098.9	17755.5	18047.6	2450.74	2945.5	3198.93	17300.7	2865.06	2.59439	8.8759e-105	2.80856e-102	PPOX	1	161166410	161178013	+	4607	protein_coding	protoporphyrinogen oxidase [Source:HGNC Symbol;Acc:HGNC:9280]	-	15322	14482	14996	3262	2924	3949	82.9656	91.0625	92.9732	12.4796	15.052	16.2802
ENSG00000138772	88.2591	106.666	110.721	1471.8	1333.73	1106.54	101.882	1304.02	-3.68207	9.2841e-105	2.90145e-102	ANXA3	4	78551519	78610451	+	5123	protein_coding	annexin A3 [Source:HGNC Symbol;Acc:HGNC:541]	-	84	87	92	1959	1324	1366	0.409031	0.491954	0.512937	6.73976	6.12915	5.06427
ENSG00000115306	993.966	836.16	796.712	10417.5	8046.72	6840.96	875.613	8435.07	-3.26741	1.95261e-104	6.02784e-102	SPTBN1	2	54456285	54671445	+	18504	protein_coding	spectrin beta, non-erythrocytic 1 [Source:HGNC Symbol;Acc:HGNC:11275]	-	946	682	662	13866	7988	8445	1.27534	1.0677	1.02186	13.2075	10.2379	8.66811
ENSG00000233338	23.1155	15.9385	13.2384	863.996	772.638	852.994	17.4308	829.876	-5.55559	7.20497e-103	2.19743e-100	TLR8-AS1	X	12902817	12908333	-	1349	antisense	TLR8 antisense RNA 1 [Source:HGNC Symbol;Acc:HGNC:40720]	-	22	13	11	1150	767	1053	0.406829	0.279165	0.232906	15.0252	13.484	14.8254
ENSG00000188582	705.022	692.713	646.276	17.2799	34.2499	27.5421	681.337	26.3573	4.72098	8.58787e-103	2.58802e-100	PAQR9	3	142949164	142963682	-	4169	protein_coding	progestin and adipoQ receptor family member 9 [Source:HGNC Symbol;Acc:HGNC:30131]	-	671	565	537	23	34	34	4.01505	3.92596	3.67911	0.0972367	0.193412	0.154895
ENSG00000159388	16822.8	21507.2	19894.9	2914.3	3455.21	3308.29	19408.3	3225.93	2.58911	2.84329e-102	8.46764e-100	BTG2	1	203305491	203309602	+	2757	protein_coding	BTG anti-proliferation factor 2 [Source:HGNC Symbol;Acc:HGNC:1131]	-	16011	17542	16531	3879	3430	4084	144.871	184.32	171.263	24.798	29.5049	28.1345
ENSG00000113916	122.932	147.125	160.065	1975.92	2816.55	3939.33	143.374	2910.6	-4.34564	2.84082e-101	8.36193e-99	BCL6	3	187721377	187745727	-	5938	protein_coding	B cell CLL/lymphoma 6 [Source:HGNC Symbol;Acc:HGNC:1001]	ZBTB	117	120	133	2630	2796	4863	0.491526	0.585424	0.639753	7.80638	11.1669	15.5545
ENSG00000197721	5001.35	4479.96	4503.47	893.296	723.278	828.692	4661.59	815.089	2.51436	1.15963e-100	3.37413e-98	CR1L	1	207645113	207738416	+	2768	protein_coding	complement C3b/C4b receptor 1 like [Source:HGNC Symbol;Acc:HGNC:2335]	-	4760	3654	3742	1189	718	1023	42.8985	38.2412	38.6134	7.57094	6.1517	7.0194
ENSG00000100979	376.152	355.552	333.367	2170.51	2319.93	2066.46	355.024	2185.63	-2.62077	2.86694e-100	8.24702e-98	PLTP	20	45898621	45912155	-	2541	protein_coding	phospholipid transfer protein [Source:HGNC Symbol;Acc:HGNC:9093]	-	358	290	277	2889	2303	2551	3.51463	3.30615	3.11369	20.039	21.4944	19.0676
ENSG00000244405	38.876	47.8156	28.8838	1024.02	842.146	791.429	38.5252	885.866	-4.52475	6.02097e-100	1.71253e-97	ETV5	3	186046308	186110318	-	5802	protein_coding	ETS variant 5 [Source:HGNC Symbol;Acc:HGNC:3494]	ETS	37	39	24	1363	836	977	0.159083	0.194723	0.11815	4.1405	3.41716	3.19821
ENSG00000139194	2620.45	2943.73	2585.1	305.779	374.735	420.422	2716.43	366.979	2.88913	1.32444e-99	3.72519e-97	RBP5	12	7123684	7128942	-	1369	protein_coding	retinol binding protein 5 [Source:HGNC Symbol;Acc:HGNC:15847]	-	2494	2401	2148	407	372	519	45.4458	50.8064	44.8158	5.23993	6.4443	7.20036
ENSG00000196660	9267.21	10685	11096.2	1749.78	1856.55	2080.24	10349.5	1895.52	2.44882	2.88125e-99	8.01495e-97	SLC30A10	1	219685427	219958647	-	5770	protein_coding	solute carrier family 30 member 10 [Source:HGNC Symbol;Acc:HGNC:25355]	-	8820	8715	9220	2329	1843	2568	38.1323	43.7543	45.6411	7.11423	7.57506	8.45298
ENSG00000163554	30708.9	28950.5	29815.3	2407.17	2948.52	4097.29	29824.9	3150.99	3.24266	2.26127e-98	6.22193e-96	SPTA1	1	158610706	158686715	-	10106	protein_coding	spectrin alpha, erythrocytic 1 [Source:HGNC Symbol;Acc:HGNC:11272]	-	29227	23613	24774	3204	2927	5058	72.1449	67.6864	70.0193	5.58788	6.86878	9.50583
ENSG00000065911	3968.51	4190.61	4385.53	18998.9	22703.7	23636	4181.55	21779.5	-2.38092	4.27836e-98	1.16454e-95	MTHFD2	2	74198562	74217565	+	4870	protein_coding	methylenetetrahydrofolate dehydrogenase (NADP+ dependent) 2, methenyltetrahydrofolate cyclohydrolase [Source:HGNC Symbol;Acc:HGNC:7434]	-	3777	3418	3644	25288	22538	29178	19.3472	20.3316	21.3722	91.5208	109.755	113.793
ENSG00000187010	13979.6	17156	17698.6	2474.03	2960.61	2848.17	16278.1	2760.94	2.55996	2.89178e-97	7.78751e-95	RHD	1	25272393	25330445	+	3313	protein_coding	Rh blood group D antigen [Source:HGNC Symbol;Acc:HGNC:10009]	-	13305	13993	14706	3293	2939	3516	100.183	122.354	126.787	17.5188	21.0385	20.1566
ENSG00000070182	28477.2	31932.3	31962.4	4286.17	5144.54	5843.78	30790.6	5091.5	2.59641	3.62149e-97	9.64995e-95	SPTB	14	64746283	64879907	-	14796	protein_coding	spectrin beta, erythrocytic [Source:HGNC Symbol;Acc:HGNC:11274]	-	27103	26045	26558	5705	5107	7214	45.6955	50.9929	51.2686	6.79588	8.18574	9.26024
ENSG00000187678	13.6591	12.2604	13.2384	1126.95	971.087	780.899	13.0527	959.645	-6.19731	5.19213e-97	1.3691e-94	SPRY4	5	142310427	142326455	-	6565	protein_coding	sprouty RTK signaling antagonist 4 [Source:HGNC Symbol;Acc:HGNC:15533]	-	13	10	11	1500	964	964	0.049398	0.044126	0.0478585	4.02708	3.4824	2.7889
ENSG00000111110	583.14	658.384	630.63	3338.03	3928.67	4222.85	624.052	3829.85	-2.61812	2.45855e-96	6.41607e-94	PPM1H	12	62643982	62935037	-	7063	protein_coding	protein phosphatase, Mg2+/Mn2+ dependent 1H [Source:HGNC Symbol;Acc:HGNC:18583]	-	555	537	524	4443	3900	5213	1.96022	2.20249	2.11906	11.0872	13.0952	14.0181
ENSG00000271736	1717.9	1825.58	1700.54	289.251	222.625	252.739	1748	254.871	2.77348	9.32997e-96	2.40999e-93	AL138900.3	1	157280716	157283068	+	629	lincRNA	novel transcript	-	1635	1489	1413	385	221	312	64.8437	68.5762	64.1641	10.7881	8.33255	9.42095
ENSG00000006468	30.4704	24.5208	16.8489	1118.69	815.955	758.217	23.9467	897.619	-5.21679	1.05998e-94	2.71033e-92	ETV1	7	13891228	13991425	-	9616	protein_coding	ETS variant 1 [Source:HGNC Symbol;Acc:HGNC:3490]	ETS	29	20	14	1489	810	936	0.0752323	0.0602511	0.0415848	2.72919	1.99769	1.84872
ENSG00000056998	87.2084	104.214	87.855	1321.54	1198.75	953.441	93.0923	1157.91	-3.63903	3.69834e-94	9.36198e-92	GYG2	X	2828788	2882820	+	3655	protein_coding	glycogenin 2 [Source:HGNC Symbol;Acc:HGNC:4700]	-	83	85	73	1759	1190	1177	0.566489	0.673691	0.570474	8.48228	7.7214	6.11617
ENSG00000154930	1422.65	1782.66	1495.94	51.0884	77.566	119.889	1567.09	82.8478	4.24315	8.8817e-93	2.22605e-90	ACSS1	20	25006230	25058980	-	8691	protein_coding	acyl-CoA synthetase short chain family member 1 [Source:HGNC Symbol;Acc:HGNC:16091]	-	1354	1454	1243	68	77	148	3.88642	4.84645	4.08509	0.137903	0.210115	0.323432
ENSG00000123999	2591.03	2750.01	2813.77	150.26	255.867	283.521	2718.27	229.883	3.56744	2.46551e-92	6.1188e-90	INHA	2	219569162	219575713	+	1753	protein_coding	inhibin subunit alpha [Source:HGNC Symbol;Acc:HGNC:6065]	-	2466	2243	2338	200	254	350	35.0923	37.0661	38.0946	2.01086	3.43628	3.79207
ENSG00000128228	2494.37	2563.65	2524.93	9651.96	9818.65	10385.8	2527.65	9952.13	-1.97728	1.33059e-91	3.27016e-89	SDF2L1	22	21642261	21644298	+	1099	protein_coding	stromal cell derived factor 2 like 1 [Source:HGNC Symbol;Acc:HGNC:10676]	-	2374	2091	2098	12847	9747	12821	53.887	55.117	54.5266	206.034	210.334	221.572
ENSG00000087085	1597.07	1313.09	1303.38	166.037	181.323	197.655	1404.51	181.672	2.952	2.5897e-91	6.30343e-89	ACHE	7	100889994	100896974	-	3783	protein_coding	acetylcholinesterase (Cartwright blood group) [Source:HGNC Symbol;Acc:HGNC:108]	-	1520	1071	1083	221	180	244	10.0232	8.2013	8.17698	1.02965	1.12842	1.22502
ENSG00000168754	1387.98	1739.75	1340.69	8045.68	9891.18	9199.05	1489.47	9045.3	-2.60262	1.86238e-90	4.48993e-88	FAM178B	2	96875882	96986592	-	3545	protein_coding	family with sequence similarity 178 member B [Source:HGNC Symbol;Acc:HGNC:28036]	-	1321	1419	1114	10709	9819	11356	9.29581	11.5957	8.97573	53.2435	65.6882	60.8415
ENSG00000274536	7.35492	8.58229	8.42445	2327.53	1372.01	1096.82	8.12055	1598.79	-7.6272	1.46138e-89	3.48994e-87	AL034397.3	X	66015461	66020422	+	1815	antisense	novel transcript, antisense VSIG4	-	7	7	7	3098	1362	1354	0.0962104	0.111725	0.11016	30.0842	17.7966	14.1688
ENSG00000134817	1153.67	1137.77	1211.92	90.9074	119.875	145.811	1167.79	118.864	3.29926	2.80916e-89	6.6459e-87	APLNR	11	57233577	57237314	-	3738	protein_coding	apelin receptor [Source:HGNC Symbol;Acc:HGNC:339]	-	1098	928	1007	121	119	180	7.32763	7.19181	7.69469	0.570532	0.754995	0.914584
ENSG00000176046	15.7606	14.7125	19.2559	649.124	958.998	772.798	16.5763	793.64	-5.58161	3.15646e-89	7.39839e-87	NUPR1	16	28532708	28539174	-	5674	protein_coding	nuclear protein 1, transcriptional regulator [Source:HGNC Symbol;Acc:HGNC:29990]	-	15	12	16	864	952	954	0.0659482	0.0612662	0.0805437	2.68385	3.97909	3.19337
ENSG00000049323	11752.1	12667.5	12051.8	3029.24	3175.17	3262.11	12157.1	3155.51	1.9459	6.70858e-88	1.55799e-85	LTBP1	2	32946972	33399509	+	7329	protein_coding	latent transforming growth factor beta binding protein 1 [Source:HGNC Symbol;Acc:HGNC:6714]	-	11185	10332	10014	4032	3152	4027	38.0708	40.8384	39.0269	9.69639	10.1995	10.4358
ENSG00000140575	2284.23	2260.82	2062.79	10595.6	10098.7	8987.62	2202.61	9893.97	-2.16721	9.35416e-88	2.15265e-85	IQGAP1	15	90388218	90502243	+	11535	protein_coding	IQ motif containing GTPase activating protein 1 [Source:HGNC Symbol;Acc:HGNC:6110]	-	2174	1844	1714	14103	10025	11095	4.70157	4.63098	4.24418	21.549	20.6112	18.2684
ENSG00000188460	654.588	624.055	688.398	60.8554	59.4337	59.9445	655.68	60.0779	3.44732	3.1777e-87	7.24687e-85	ACTBP11	1	223863726	223864851	-	1126	processed_pseudogene	actin, beta pseudogene 11 [Source:HGNC Symbol;Acc:HGNC:33971]	-	623	509	572	81	59	74	13.8023	13.0951	14.5097	1.26789	1.24265	1.2482
ENSG00000184557	93.5126	165.516	140.809	1607.78	1408.28	1347.94	133.279	1454.67	-3.4556	5.66629e-87	1.28068e-84	SOCS3	17	78356778	78360077	-	2734	protein_coding	suppressor of cytokine signaling 3 [Source:HGNC Symbol;Acc:HGNC:19391]	-	89	135	117	2140	1398	1664	0.812068	1.43042	1.22233	13.7959	12.1268	11.5597
ENSG00000205436	1278.71	1302.06	1210.71	199.095	165.206	204.135	1263.83	189.479	2.73327	8.01205e-87	1.79484e-84	EXOC3L4	14	103100144	103110559	+	3480	protein_coding	exocyst complex component 3 like 4 [Source:HGNC Symbol;Acc:HGNC:20120]	-	1217	1062	1006	265	164	252	8.72393	8.84046	8.25695	1.34215	1.11764	1.37535
ENSG00000123243	47.2817	51.4937	42.1222	677.673	951.947	777.658	46.9659	802.426	-4.0935	1.50382e-86	3.33927e-84	ITIH5	10	7559270	7666998	-	14628	protein_coding	inter-alpha-trypsin inhibitor heavy chain family member 5 [Source:HGNC Symbol;Acc:HGNC:21449]	-	45	42	35	902	945	960	0.0767412	0.0831752	0.0683414	1.08682	1.53209	1.24646
ENSG00000137460	1676.92	1661.29	1571.76	179.561	223.632	261.65	1636.66	221.614	2.8864	1.97799e-86	4.35398e-84	FHDC1	4	152936352	152979696	+	6593	protein_coding	FH2 domain containing 1 [Source:HGNC Symbol;Acc:HGNC:29363]	-	1596	1355	1306	239	222	323	6.0388	5.95368	5.65797	0.638924	0.798558	0.930486
ENSG00000048740	354.087	459.766	327.35	2854.19	2587.89	2430.99	380.401	2624.36	-2.78771	3.5844e-86	7.82203e-84	CELF2	10	10798397	11336675	+	10978	protein_coding	CUGBP Elav-like family member 2 [Source:HGNC Symbol;Acc:HGNC:2550]	-	337	375	272	3799	2569	3001	0.765786	0.989549	0.707695	6.0993	5.5498	5.19198
ENSG00000007384	2589.98	2800.28	2952.17	495.858	575.198	569.473	2780.81	546.843	2.34739	6.40484e-86	1.38574e-83	RHBDF1	16	58059	76355	-	4914	protein_coding	rhomboid 5 homolog 1 [Source:HGNC Symbol;Acc:HGNC:20561]	-	2465	2284	2453	660	571	703	12.5136	13.4645	14.2581	2.36724	2.75573	2.71713
ENSG00000134369	179.67	166.742	92.6689	1801.62	1773.95	1572.33	146.36	1715.96	-3.54749	6.99437e-86	1.50047e-83	NAV1	1	201622885	201826969	+	22453	protein_coding	neuron navigator 1 [Source:HGNC Symbol;Acc:HGNC:15989]	-	171	136	77	2398	1761	1941	0.189986	0.175466	0.0979528	1.88239	1.86004	1.64188
ENSG00000111696	436.042	408.272	429.647	2148.72	2061.04	2042.97	424.654	2084.24	-2.29476	7.20177e-86	1.53198e-83	NT5DC3	12	103770453	103841197	-	8722	protein_coding	5'-nucleotidase domain containing 3 [Source:HGNC Symbol;Acc:HGNC:30826]	-	415	333	357	2860	2046	2522	1.18695	1.10601	1.1691	5.77942	5.56322	5.49186
ENSG00000119535	17.862	25.7469	14.4419	667.155	728.315	580.814	19.3502	658.761	-5.09472	1.9284e-85	4.06797e-83	CSF3R	1	36466043	36483278	-	8429	protein_coding	colony stimulating factor 3 receptor [Source:HGNC Symbol;Acc:HGNC:2439]	-	17	21	12	888	723	717	0.0503122	0.0721726	0.0406636	1.85683	2.03422	1.6156
ENSG00000184584	638.828	627.733	471.769	4744.46	4123.09	3567.51	579.443	4145.02	-2.838	5.38975e-85	1.12757e-82	TMEM173	5	139475534	139482935	-	3850	protein_coding	transmembrane protein 173 [Source:HGNC Symbol;Acc:HGNC:27962]	-	608	512	392	6315	4093	4404	3.93952	3.85246	2.90821	28.9099	25.2126	21.7259
ENSG00000105662	3553.48	3154.6	3259.06	488.345	618.514	637.518	3322.38	581.459	2.51607	6.09259e-85	1.26416e-82	CRTC1	19	18683677	18782333	+	6965	protein_coding	CREB regulated transcription coactivator 1 [Source:HGNC Symbol;Acc:HGNC:16062]	-	3382	2573	2708	650	614	787	12.113	10.7016	11.1052	1.64485	2.09066	2.14607
ENSG00000119715	115.577	167.968	209.408	2190.79	1759.84	1676.83	164.318	1875.82	-3.51836	6.85877e-85	1.41157e-82	ESRRB	14	76310712	76501837	+	5930	protein_coding	estrogen related receptor beta [Source:HGNC Symbol;Acc:HGNC:3473]	ESR-like	110	137	174	2916	1747	2070	0.462742	0.669261	0.838099	8.66696	6.98674	6.62989
ENSG00000262001	164.96	272.181	267.175	3498.81	2842.75	2243.06	234.772	2861.54	-3.61129	5.90126e-84	1.20471e-81	DLGAP1-AS2	18	3603000	3608336	+	3171	antisense	DLGAP1 antisense RNA 2 [Source:HGNC Symbol;Acc:HGNC:28146]	-	157	222	222	4657	2822	2769	1.23511	2.02808	1.99967	25.8848	21.1056	16.5851
ENSG00000158856	17805.2	16443.7	15047.3	1709.96	2342.09	2719.37	16432.1	2257.14	2.86426	8.90116e-84	1.80259e-81	DMTN	8	22048995	22082527	+	4473	protein_coding	dematin actin binding protein [Source:HGNC Symbol;Acc:HGNC:3382]	-	16946	13412	12503	2276	2325	3357	94.5081	86.8608	79.8392	8.96825	12.3271	14.2542
ENSG00000048140	12107.3	12265.3	14295.1	2350.82	2760.14	2863.56	12889.2	2658.18	2.27788	1.59465e-83	3.20372e-81	TSPAN17	5	176647387	176659054	+	5215	protein_coding	tetraspanin 17 [Source:HGNC Symbol;Acc:HGNC:13594]	-	11523	10004	11878	3129	2740	3535	55.1204	55.5711	65.0564	10.5751	12.4604	12.8744
ENSG00000164506	1777.79	1772.86	1819.68	8170.39	7054.48	7178.76	1790.11	7467.88	-2.06081	1.79347e-83	3.5748e-81	STXBP5	6	147204425	147390476	+	10504	protein_coding	syntaxin binding protein 5 [Source:HGNC Symbol;Acc:HGNC:19665]	-	1692	1446	1512	10875	7003	8862	4.01834	3.98789	4.11148	18.2477	15.8112	16.0239
ENSG00000141753	561.076	610.569	571.659	4688.87	4398.1	3177.06	581.101	4088.01	-2.81481	1.32249e-82	2.61542e-80	IGFBP4	17	40443461	40457731	+	2200	protein_coding	insulin like growth factor binding protein 4 [Source:HGNC Symbol;Acc:HGNC:5473]	-	534	498	475	6241	4366	3922	6.05507	6.55747	6.16697	49.9995	47.0649	33.8591
ENSG00000100336	4.20281	15.9385	4.81397	837.7	980.153	802.77	8.31844	873.541	-6.75059	1.69973e-82	3.33543e-80	APOL4	22	36189124	36204840	-	4377	protein_coding	apolipoprotein L4 [Source:HGNC Symbol;Acc:HGNC:14867]	-	4	13	4	1115	973	991	0.0227973	0.0860392	0.0261026	4.48986	5.27197	4.30019
ENSG00000066336	714.478	609.343	589.711	3063.8	3323.25	3065.27	637.844	3150.78	-2.30291	2.16321e-82	4.21226e-80	SPI1	11	47354860	47378576	-	2069	protein_coding	Spi-1 proto-oncogene [Source:HGNC Symbol;Acc:HGNC:11241]	ETS	680	497	490	4078	3299	3784	8.19878	6.95865	6.76451	34.7393	37.8145	34.7361
ENSG00000106258	4658.82	6860.93	7944.26	567.983	578.22	776.038	6488	640.747	3.33938	2.69206e-82	5.20204e-80	CYP3A5	7	99648194	99680026	-	6759	protein_coding	cytochrome P450 family 3 subfamily A member 5 [Source:HGNC Symbol;Acc:HGNC:2638]	-	4434	5596	6601	756	574	958	16.3649	23.9842	27.8951	1.97139	2.01403	2.69199
ENSG00000227533	1841.88	2016.84	2439.48	280.986	272.992	345.896	2099.4	299.958	2.80556	1.39025e-81	2.66612e-79	SLC2A1-AS1	1	42959049	42983358	+	3364	lincRNA	SLC2A1 antisense RNA 1 [Source:HGNC Symbol;Acc:HGNC:44187]	-	1753	1645	2027	374	271	427	12.9995	14.1657	17.2107	1.95952	1.91051	2.41081
ENSG00000255346	569.481	664.515	518.705	25.5442	41.3014	21.8716	584.234	29.5724	4.33073	5.73943e-81	1.09239e-78	NOX5	15	68930525	69062743	+	12511	protein_coding	NADPH oxidase 5 [Source:HGNC Symbol;Acc:HGNC:14874]	-	542	542	431	34	41	27	1.08071	1.25498	0.983979	0.0478984	0.0777192	0.0409885
ENSG00000176826	194.38	145.899	121.553	1496.59	1793.09	1333.36	153.944	1541.01	-3.31768	5.85993e-81	1.107e-78	FKBP9P1	7	55681074	55713252	-	3458	transcribed_unprocessed_pseudogene	FK506 binding protein 9 pseudogene 1 [Source:HGNC Symbol;Acc:HGNC:23568]	-	185	119	101	1992	1780	1646	1.33459	0.996899	0.834252	10.1531	12.2076	9.04056
ENSG00000109458	5031.82	5176.35	5059.48	905.317	894.528	1166.49	5089.22	988.778	2.36313	7.48212e-81	1.40298e-78	GAB1	4	143336762	143474568	+	10119	protein_coding	GRB2 associated binding protein 1 [Source:HGNC Symbol;Acc:HGNC:4066]	-	4789	4222	4204	1205	888	1440	11.8061	12.0868	11.8666	2.09886	2.08119	2.70281
ENSG00000255020	844.766	1031.1	1032.6	87.1509	125.919	98.0173	969.488	103.696	3.23395	1.05913e-80	1.97139e-78	AF131216.3	8	11345748	11347502	-	1099	antisense	novel transcript, antisense to TDH	-	804	841	858	116	125	121	18.2498	22.1681	22.2993	1.86035	2.69742	2.09112
ENSG00000175040	18013.3	20217.4	18902.1	3278.68	4033.43	4340.31	19044.2	3884.14	2.29386	2.91825e-80	5.39215e-78	CHST2	3	143119331	143124014	+	4582	protein_coding	carbohydrate sulfotransferase 2 [Source:HGNC Symbol;Acc:HGNC:1970]	-	17144	16490	15706	4364	4004	5358	93.3379	104.255	97.9064	16.7866	20.7241	22.2095
ENSG00000136167	2171.8	3044.26	2606.77	15225.9	14667	13085.7	2607.61	14326.2	-2.45829	8.51627e-80	1.56218e-77	LCP1	13	46125920	46211871	-	5061	protein_coding	lymphocyte cytosolic protein 1 [Source:HGNC Symbol;Acc:HGNC:6528]	-	2067	2483	2166	20266	14560	16154	10.1884	14.2125	12.2243	70.5774	68.2278	60.6226
ENSG00000113504	4855.3	5330.83	5087.16	376.402	652.764	664.25	5091.1	564.472	3.175	5.14265e-79	9.36555e-77	SLC12A7	5	1050376	1112035	-	5984	protein_coding	solute carrier family 12 member 7 [Source:HGNC Symbol;Acc:HGNC:10915]	-	4621	4348	4227	501	648	820	19.2639	21.0488	20.1763	1.47564	2.56815	2.60263
ENSG00000168209	3131.1	2226.49	1792	19442.2	21032.5	17833.5	2383.2	19436	-3.02721	5.4952e-79	9.93611e-77	DDIT4	10	72273920	72276036	+	2058	protein_coding	DNA damage inducible transcript 4 [Source:HGNC Symbol;Acc:HGNC:24944]	-	2980	1816	1489	25878	20879	22015	36.122	25.5623	20.6657	221.625	240.603	203.172
ENSG00000198336	18011.2	21220.3	23596.9	3422.93	3984.07	4361.37	20942.8	3922.79	2.41657	1.04368e-78	1.87374e-76	MYL4	17	47200446	47223679	+	1636	protein_coding	myosin light chain 4 [Source:HGNC Symbol;Acc:HGNC:7585]	-	17142	17308	19607	4556	3955	5384	261.384	306.474	342.317	49.0834	57.3323	62.5047
ENSG00000196188	652.487	901.141	489.822	6.01041	13.0956	6.48049	681.15	8.52882	6.37031	1.41019e-78	2.51392e-76	CTSE	1	206009264	206023909	-	2671	protein_coding	cathepsin E [Source:HGNC Symbol;Acc:HGNC:2530]	-	621	735	407	8	13	8	5.79987	7.97155	4.35232	0.0527898	0.115427	0.0568862
ENSG00000167363	6383.02	7119.62	6521.73	1309.52	1566.43	1602.3	6674.79	1492.75	2.16124	5.07446e-78	8.98286e-76	FN3K	17	82735575	82751197	+	3872	protein_coding	fructosamine 3 kinase [Source:HGNC Symbol;Acc:HGNC:24822]	-	6075	5807	5419	1743	1555	1978	39.1392	43.4456	39.9746	7.93407	9.52427	9.70245
ENSG00000197465	9021.34	10838.2	10582.3	2292.97	2359.22	2545.21	10147.3	2399.13	2.0804	9.44985e-78	1.6612e-75	GYPE	4	143870867	143905563	-	2004	protein_coding	glycophorin E (MNS blood group) [Source:HGNC Symbol;Acc:HGNC:4705]	-	8586	8840	8793	3052	2342	3142	106.879	127.786	125.326	26.8424	27.7157	29.7782
ENSG00000177173	840.563	643.672	652.293	69.871	67.4925	60.7546	712.176	66.0394	3.43201	1.32802e-77	2.31846e-75	NAP1L4P1	1	116532936	116534092	-	1157	processed_pseudogene	nucleosome assembly protein 1 like 4 pseudogene 1 [Source:HGNC Symbol;Acc:HGNC:39740]	-	800	525	542	93	67	75	17.2487	13.1448	13.3803	1.41672	1.37334	1.23117
ENSG00000151276	159.707	219.461	191.355	1672.4	1534.2	1262.07	190.175	1489.56	-2.9729	3.52385e-77	6.10977e-75	MAGI1	3	65353525	66038834	-	11649	protein_coding	membrane associated guanylate kinase, WW and PDZ domain containing 1 [Source:HGNC Symbol;Acc:HGNC:946]	-	152	179	159	2226	1523	1558	0.325504	0.445137	0.38986	3.36799	3.10061	2.54021
ENSG00000099889	13597.2	12872.2	12538	2872.97	3320.23	3458.15	13002.5	3217.12	2.0152	3.99175e-77	6.87396e-75	ARVCF	22	19969896	20016808	-	5621	protein_coding	ARVCF, delta catenin family member [Source:HGNC Symbol;Acc:HGNC:728]	-	12941	10499	10418	3824	3296	4269	57.4321	54.1083	52.9385	11.9905	13.9063	14.4246
ENSG00000118508	161.808	204.749	192.559	1138.97	1317.62	1236.15	186.372	1230.91	-2.72612	4.45829e-77	7.62548e-75	RAB32	6	146543693	146554965	+	1217	protein_coding	RAB32, member RAS oncogene family [Source:HGNC Symbol;Acc:HGNC:9772]	-	154	167	160	1516	1308	1526	3.15668	3.97517	3.75517	21.9555	25.489	23.8152
ENSG00000109255	3587.1	4085.17	3141.12	15893	16781.5	15533.7	3604.46	16069.4	-2.15648	4.91195e-77	8.34505e-75	NMU	4	55595229	55636698	-	975	protein_coding	neuromedin U [Source:HGNC Symbol;Acc:HGNC:7859]	-	3414	3332	2610	21154	16659	19176	87.3493	98.9988	76.4604	382.404	405.211	373.546
ENSG00000205885	2120.32	2540.36	2973.83	417.723	438.198	426.902	2544.84	427.608	2.57332	1.02153e-76	1.72393e-74	C1RL-AS1	12	7108052	7122501	+	6094	antisense	C1RL antisense RNA 1 [Source:HGNC Symbol;Acc:HGNC:27461]	-	2018	2072	2471	556	435	527	8.26075	9.84956	11.5817	1.60808	1.69287	1.64247
ENSG00000055163	86.1577	91.9531	51.7502	928.608	1306.53	937.24	76.6203	1057.46	-3.78313	1.47853e-76	2.47864e-74	CYFIP2	5	157266079	157395595	+	10498	protein_coding	cytoplasmic FMR1 interacting protein 2 [Source:HGNC Symbol;Acc:HGNC:13760]	-	82	75	43	1236	1297	1157	0.194853	0.206959	0.116994	2.07513	2.93002	2.09323
ENSG00000136997	2600.49	2526.87	2275.8	9748.88	11778	12294.3	2467.72	11273.7	-2.19149	5.65122e-76	9.41151e-74	MYC	8	127735434	127741434	+	3001	protein_coding	MYC proto-oncogene, bHLH transcription factor [Source:HGNC Symbol;Acc:HGNC:7553]	bHLH	2475	2061	1891	12976	11692	15177	20.5736	19.8949	17.9981	76.2095	92.3973	96.0529
ENSG00000122490	3697.43	3918.43	3841.55	903.815	992.241	825.452	3819.13	907.169	2.07476	1.09003e-75	1.80346e-73	PQLC1	18	79902420	79951664	-	5225	protein_coding	PQ loop repeat containing 1 [Source:HGNC Symbol;Acc:HGNC:26188]	-	3519	3196	3192	1203	985	1019	16.8009	17.7194	17.4493	4.05801	4.47081	3.70406
ENSG00000075420	570.532	579.918	556.014	2357.58	2633.22	2412.36	568.821	2467.72	-2.11677	1.15649e-75	1.901e-73	FNDC3B	3	172039628	172401665	+	13270	protein_coding	fibronectin type III domain containing 3B [Source:HGNC Symbol;Acc:HGNC:24670]	-	543	473	462	3138	2614	2978	1.02077	1.03257	0.994424	4.16789	4.67166	4.2623
ENSG00000139641	5871.33	6585.07	6332.78	22125.1	23917.5	21810.1	6263.06	22617.6	-1.85258	1.59637e-75	2.60713e-73	ESYT1	12	56118250	56144671	+	5493	protein_coding	extended synaptotagmin 1 [Source:HGNC Symbol;Acc:HGNC:29534]	-	5588	5371	5262	29449	23743	26924	25.3774	28.3253	27.3616	94.492	102.509	93.0938
ENSG00000186654	3355.95	3810.54	4070.21	646.87	795.808	793.049	3745.57	745.242	2.33035	5.0714e-75	8.22932e-73	PRR5	22	44668547	44737681	+	5247	protein_coding	proline rich 5 [Source:HGNC Symbol;Acc:HGNC:31682]	-	3194	3108	3382	861	790	979	15.1853	17.1593	18.4104	2.89219	3.57069	3.54374
ENSG00000123643	5007.65	6287.14	7006.73	1020.27	1188.67	1146.24	6100.51	1118.39	2.4479	3.22125e-74	5.1938e-72	SLC36A1	5	151437046	151492381	+	6980	protein_coding	solute carrier family 36 member 1 [Source:HGNC Symbol;Acc:HGNC:18761]	-	4766	5128	5822	1358	1180	1415	17.0333	21.2825	23.8242	3.42909	4.00925	3.85027
ENSG00000013306	42174.2	58227.2	59925.5	8625.68	9554.73	10393.1	53442.3	9524.5	2.48827	5.18507e-74	8.30727e-72	SLC25A39	17	44319625	44324870	-	3526	protein_coding	solute carrier family 25 member 39 [Source:HGNC Symbol;Acc:HGNC:24279]	-	40139	47492	49793	11481	9485	12830	283.978	390.182	403.354	57.3894	63.7957	69.1091
ENSG00000136068	2810.63	2917.98	3044.84	10983.3	10864.3	9856.01	2924.48	10567.9	-1.85354	7.65989e-74	1.21951e-71	FLNB	3	58008400	58172251	+	13952	protein_coding	filamin B [Source:HGNC Symbol;Acc:HGNC:3755]	-	2675	2380	2530	14619	10785	12167	4.78286	4.94163	5.17946	18.4678	18.3324	16.5629
ENSG00000160219	10714	12269	11902.5	3166.73	3259.79	3275.89	11628.5	3234.14	1.8462	1.06146e-73	1.67936e-71	GAB3	X	154675249	154751583	-	5272	protein_coding	GRB2 associated binding protein 3 [Source:HGNC Symbol;Acc:HGNC:17515]	-	10197	10007	9890	4215	3236	4044	48.2501	54.9867	53.5823	14.0915	14.5569	14.5689
ENSG00000165732	5714.78	5259.72	4741.76	20927.5	23458.2	26910.2	5238.75	23765.3	-2.18143	3.37496e-72	5.30645e-70	DDX21	10	68956128	68985073	+	5020	protein_coding	DExD-box helicase 21 [Source:HGNC Symbol;Acc:HGNC:2744]	-	5439	4290	3940	27855	23287	33220	27.0281	24.7561	22.4178	97.7988	110.014	125.686
ENSG00000118503	295.248	267.277	234.681	1419.21	1487.86	1376.29	265.735	1427.79	-2.42342	1.41285e-71	2.2077e-69	TNFAIP3	6	137867188	137883312	+	5051	protein_coding	TNF alpha induced protein 3 [Source:HGNC Symbol;Acc:HGNC:11896]	-	281	218	195	1889	1477	1699	1.38781	1.25028	1.1027	6.59157	6.93489	6.38861
ENSG00000241404	1209.36	1023.74	1304.59	196.089	147.073	174.163	1179.23	172.442	2.76863	8.19427e-71	1.27257e-68	EGFL8	6	32164583	32168281	+	2621	protein_coding	EGF like domain multiple 8 [Source:HGNC Symbol;Acc:HGNC:13944]	-	1151	835	1084	261	146	215	10.9549	9.22888	11.8131	1.75512	1.32106	1.55798
ENSG00000198598	133.439	114.022	107.111	1244.91	1108.09	853.804	118.191	1068.93	-3.17396	9.7127e-71	1.49919e-68	MMP17	12	131828393	131851783	+	4003	protein_coding	matrix metallopeptidase 17 [Source:HGNC Symbol;Acc:HGNC:7163]	-	127	93	89	1657	1100	1054	0.791442	0.673018	0.635046	7.29577	6.51694	5.00087
ENSG00000234593	36.7746	42.9115	54.1572	763.321	611.462	556.512	44.6144	643.765	-3.85797	1.03889e-70	1.59385e-68	KAZN-AS1	1	14348955	14391575	-	764	lincRNA	KAZN antisense RNA 1 [Source:HGNC Symbol;Acc:HGNC:53610]	-	35	35	45	1016	607	687	1.14281	1.3271	1.68236	23.4388	18.8422	17.0787
ENSG00000118971	190.177	289.346	314.112	1839.18	1884.75	1877.72	264.545	1867.22	-2.82337	2.82233e-70	4.30388e-68	CCND2	12	4273772	4305350	+	7157	protein_coding	cyclin D2 [Source:HGNC Symbol;Acc:HGNC:1583]	-	181	236	261	2448	1871	2318	0.630882	0.955235	1.04162	6.02857	6.19982	6.15139
ENSG00000185420	706.073	757.694	707.654	2745.25	2826.63	2726.66	723.807	2766.18	-1.93446	3.24134e-70	4.91326e-68	SMYD3	1	245749342	246507312	-	5866	protein_coding	SET and MYND domain containing 3 [Source:HGNC Symbol;Acc:HGNC:15513]	-	672	618	588	3654	2806	3366	2.85777	3.05194	2.8631	10.9789	11.3444	10.8984
ENSG00000147454	233464	324211	398097	28670.4	39962.6	43709.3	318591	37447.4	3.08878	4.72273e-70	7.11615e-68	SLC25A37	8	23528805	23575463	+	8147	protein_coding	solute carrier family 25 member 37 [Source:HGNC Symbol;Acc:HGNC:29786]	-	222198	264437	330785	38161	39671	53958	680.367	940.273	1159.71	82.5574	115.481	125.791
ENSG00000187239	89.3098	129.96	101.093	1459.03	1201.77	896.737	106.788	1185.84	-3.47743	7.20931e-70	1.07986e-67	FNBP1	9	129887187	130043194	-	6600	protein_coding	formin binding protein 1 [Source:HGNC Symbol;Acc:HGNC:17069]	-	85	106	84	1942	1193	1107	0.321274	0.465255	0.363526	5.18608	4.2868	3.18562
ENSG00000102804	5592.89	6618.17	5507.18	1256.93	1501.96	1322.02	5906.08	1360.3	2.11902	1.2886e-69	1.9188e-67	TSC22D1	13	44432143	44577147	-	8586	protein_coding	TSC22 domain family member 1 [Source:HGNC Symbol;Acc:HGNC:16826]	TSC22	5323	5398	4576	1673	1491	1632	15.4656	18.2126	15.2228	3.43431	4.11835	3.61011
ENSG00000100139	633.574	668.193	576.473	2563.44	3142.94	3011.81	626.08	2906.06	-2.21426	1.5397e-69	2.2793e-67	MICALL1	22	37905657	37942822	+	5968	protein_coding	MICAL like 1 [Source:HGNC Symbol;Acc:HGNC:29804]	-	603	545	479	3412	3120	3718	2.52051	2.64543	2.29249	10.0766	12.3983	11.8324
ENSG00000136404	77.7521	84.5969	54.1572	773.84	693.058	665.87	72.1687	710.922	-3.29891	1.73502e-69	2.55351e-67	TM6SF1	15	83107407	83144854	+	2661	protein_coding	transmembrane 6 superfamily member 1 [Source:HGNC Symbol;Acc:HGNC:11860]	-	74	69	45	1030	688	822	0.693725	0.751162	0.483024	6.82223	6.13169	5.86702
ENSG00000179335	9091.74	10123.4	10786.9	2812.12	2582.85	2712.08	10000.7	2702.35	1.88749	2.5197e-69	3.68691e-67	CLK3	15	74598500	74645414	+	20443	protein_coding	CDC like kinase 3 [Source:HGNC Symbol;Acc:HGNC:2071]	-	8653	8257	8963	3743	2564	3348	10.559	11.7006	12.523	3.22708	2.97447	3.11051
ENSG00000154889	2209.63	3425.56	3800.63	338.837	379.771	422.042	3145.27	380.217	3.04829	2.85766e-69	4.15741e-67	MPPE1	18	11882622	11909223	-	7630	protein_coding	metallophosphoesterase 1 [Source:HGNC Symbol;Acc:HGNC:15988]	-	2103	2794	3158	451	377	521	6.87568	10.6079	11.8219	1.0418	1.1718	1.29689
ENSG00000104327	151.301	122.604	64.9886	1660.37	1346.83	1257.21	112.965	1421.47	-3.64771	3.56877e-69	5.16227e-67	CALB1	8	90058608	90095475	-	7138	protein_coding	calbindin 1 [Source:HGNC Symbol;Acc:HGNC:1434]	-	144	100	54	2210	1337	1552	0.503253	0.405838	0.216082	5.45695	4.44213	4.12958
ENSG00000121236	105.07	145.899	149.233	1323.04	1227.96	944.531	133.401	1165.18	-3.13138	4.42643e-69	6.36651e-67	TRIM6	11	5596109	5612958	+	3947	protein_coding	tripartite motif containing 6 [Source:HGNC Symbol;Acc:HGNC:16277]	-	100	119	124	1761	1219	1166	0.632024	0.873392	0.897336	7.86369	7.32442	5.61076
ENSG00000147689	7408.51	6907.52	7208.92	29689.1	40057.3	44938.1	7174.98	38228.2	-2.41354	4.47386e-69	6.39837e-67	FAM83A	8	123178960	123210079	+	6317	protein_coding	family with sequence similarity 83 member A [Source:HGNC Symbol;Acc:HGNC:28210]	-	7051	5634	5990	39517	39765	55475	27.8446	25.8366	27.0842	110.257	149.289	166.793
ENSG00000074211	1643.3	2161.51	1695.72	2.2539	2.0147	1.62012	1833.51	1.96291	9.86399	1.99562e-68	2.83804e-66	PPP2R2C	4	6320578	6563600	-	9198	protein_coding	protein phosphatase 2 regulatory subunit Bgamma [Source:HGNC Symbol;Acc:HGNC:9306]	-	1564	1763	1409	3	2	2	4.24174	5.5525	4.37541	0.0057486	0.00515671	0.00412978
ENSG00000172927	133.439	142.221	139.605	1312.52	1042.61	911.318	138.422	1088.82	-2.97702	2.62442e-68	3.71143e-66	MYEOV	11	69294138	69367726	+	3760	protein_coding	myeloma overexpressed [Source:HGNC Symbol;Acc:HGNC:7563]	-	127	116	116	1747	1035	1125	0.842591	0.893716	0.881193	8.18916	6.52813	5.68271
ENSG00000090339	406.622	480.608	516.298	2166	2192	2075.38	467.843	2144.46	-2.19815	6.44434e-68	9.0629e-66	ICAM1	19	10270835	10286615	+	3706	protein_coding	intercellular adhesion molecule 1 [Source:HGNC Symbol;Acc:HGNC:5344]	-	387	392	429	2883	2176	2562	2.60499	3.06415	3.30638	13.7111	13.9248	13.13
ENSG00000124006	9219.92	8894.93	8320.95	2666.37	2385.41	2338.65	8811.93	2463.47	1.83855	8.47608e-68	1.18543e-65	OBSL1	2	219550729	219571859	-	9611	protein_coding	obscurin like 1 [Source:HGNC Symbol;Acc:HGNC:29092]	-	8775	7255	6914	3549	2368	2887	22.7761	21.8675	20.5476	6.50836	5.84318	5.70517
ENSG00000128165	288.943	251.339	203.39	1447.01	1678.25	1429.76	247.891	1518.34	-2.61151	8.61281e-68	1.19794e-65	ADM2	22	50481556	50486440	+	4276	protein_coding	adrenomedullin 2 [Source:HGNC Symbol;Acc:HGNC:28898]	-	275	205	169	1926	1666	1765	1.60434	1.38882	1.12889	7.93876	9.24004	7.83967
ENSG00000072182	5901.8	4650.38	4581.7	1164.52	1065.78	1113.02	5044.62	1114.44	2.17825	1.59261e-67	2.20302e-65	ASIC4	2	219514170	219538772	+	5250	protein_coding	acid sensing ion channel subunit family member 4 [Source:HGNC Symbol;Acc:HGNC:21263]	-	5617	3793	3807	1550	1058	1374	26.6898	20.9292	20.7121	5.20363	4.77928	4.97071
ENSG00000121691	14475.5	16820.1	14997.9	3925.55	4431.34	4363.8	15431.2	4240.23	1.86377	2.02054e-67	2.77978e-65	CAT	11	34438925	34472062	+	3590	protein_coding	catalase [Source:HGNC Symbol;Acc:HGNC:1516]	-	13777	13719	12462	5225	4399	5387	95.7328	110.702	99.1503	25.6523	29.06	28.4999
ENSG00000269097	381.405	457.314	622.206	21.7877	20.147	25.1119	486.975	22.3489	4.43911	2.25654e-67	3.08767e-65	TPRG1LP1	19	57664280	57665039	+	760	processed_pseudogene	tumor protein p63 regulated 1 like pseudogene 1 [Source:HGNC Symbol;Acc:HGNC:52353]	-	363	373	517	29	20	31	11.915	14.2175	19.4302	0.672541	0.624098	0.774709
ENSG00000130475	751.253	751.563	689.601	2767.79	2667.47	2823.06	730.806	2752.77	-1.91321	4.74137e-67	6.45286e-65	FCHO1	19	17747718	17788568	+	5694	protein_coding	FCH domain only 1 [Source:HGNC Symbol;Acc:HGNC:29002]	-	715	613	573	3684	2648	3485	3.13249	3.11869	2.87434	11.4035	11.029	11.6245
ENSG00000166689	630.422	1049.49	1235.99	54.8449	70.5146	73.7155	971.967	66.3584	3.87556	7.77663e-67	1.05271e-64	PLEKHA7	11	16777317	17014443	-	10987	protein_coding	pleckstrin homology domain containing A7 [Source:HGNC Symbol;Acc:HGNC:27049]	-	600	856	1027	73	70	91	1.3623	2.25696	2.66988	0.117106	0.151097	0.157309
ENSG00000197694	242.713	219.461	196.169	2244.14	1896.84	1347.13	219.448	1829.37	-3.05805	1.17542e-66	1.5827e-64	SPTAN1	9	128552558	128633662	+	16236	protein_coding	spectrin alpha, non-erythrocytic 1 [Source:HGNC Symbol;Acc:HGNC:11273]	-	231	179	163	2987	1883	1663	0.354923	0.319377	0.286754	3.24258	2.75048	1.94538
ENSG00000044574	6605.77	8010.96	9428.16	35575.6	44073.6	43038.5	8014.96	40895.9	-2.35129	1.66984e-66	2.23652e-64	HSPA5	9	125234853	125241330	-	3908	protein_coding	heat shock protein family A (Hsp70) member 5 [Source:HGNC Symbol;Acc:HGNC:5238]	-	6287	6534	7834	47352	43752	53130	40.1319	48.4344	57.2571	213.559	265.509	258.212
ENSG00000122861	29.4197	18.3906	27.6803	590.522	462.374	459.304	25.1636	504.067	-4.31615	1.93275e-66	2.57504e-64	PLAU	10	73909177	73917497	+	2950	protein_coding	plasminogen activator, urokinase [Source:HGNC Symbol;Acc:HGNC:9052]	-	28	15	23	786	459	567	0.236776	0.147299	0.222693	4.69607	3.69001	3.65049
ENSG00000125968	242.713	289.346	188.948	1462.78	1607.73	1418.42	240.336	1496.31	-2.63825	4.40079e-66	5.83255e-64	ID1	20	31605283	31606515	+	1233	protein_coding	inhibitor of DNA binding 1, HLH protein [Source:HGNC Symbol;Acc:HGNC:5360]	bHLH	231	236	157	1947	1596	1751	4.67358	5.5447	3.63695	27.8315	30.6977	26.972
ENSG00000180448	8374.11	11622.9	13316.6	1398.92	1794.09	1863.95	11104.5	1685.65	2.72003	7.15791e-66	9.43726e-64	ARHGAP45	19	1065923	1086628	+	6238	protein_coding	Rho GTPase activating protein 45 [Source:HGNC Symbol;Acc:HGNC:17102]	-	7970	9480	11065	1862	1781	2301	31.8723	44.0243	50.6648	5.261	6.77103	7.00587
ENSG00000179862	1449.97	1533.78	1208.31	181.815	259.897	209.806	1397.35	217.172	2.69136	7.34509e-66	9.63387e-64	CITED4	1	40861051	40862366	-	1316	protein_coding	Cbp/p300 interacting transactivator with Glu/Asp rich carboxy-terminal domain 4 [Source:HGNC Symbol;Acc:HGNC:18696]	-	1380	1251	1004	242	258	259	26.1592	27.5379	21.7911	3.24111	4.64944	3.73796
ENSG00000182179	1571.85	1720.14	1628.33	332.075	382.793	390.449	1640.1	368.439	2.15553	9.12936e-66	1.19124e-63	UBA7	3	49805207	49813946	-	4545	protein_coding	ubiquitin like modifier activating enzyme 7 [Source:HGNC Symbol;Acc:HGNC:12471]	-	1496	1403	1353	442	380	482	8.21105	8.94238	8.50285	1.71405	1.98283	2.01421
ENSG00000132591	963.495	836.16	925.486	3317.74	3343.4	3369.85	908.38	3343.67	-1.87941	1.13287e-65	1.47063e-63	ERAL1	17	28854938	28861067	+	2318	protein_coding	Era like 12S mitochondrial rRNA chaperone 1 [Source:HGNC Symbol;Acc:HGNC:3424]	-	917	682	769	4416	3319	4160	9.86863	8.52315	9.47575	33.5776	33.9571	34.0856
ENSG00000090382	108.222	177.776	138.402	1555.19	1306.53	1049.84	141.467	1303.86	-3.20937	1.49695e-65	1.93336e-63	LYZ	12	69348341	69354234	+	1764	protein_coding	lysozyme [Source:HGNC Symbol;Acc:HGNC:6740]	-	103	145	115	2070	1297	1296	1.4566	2.38122	1.86209	20.6826	17.4372	13.9539
ENSG00000156675	1941.7	1949.41	2133.79	6902.95	6616.28	6567.16	2008.3	6695.47	-1.73739	1.80271e-65	2.31644e-63	RAB11FIP1	8	37858618	37899467	-	9602	protein_coding	RAB11 family interacting protein 1 [Source:HGNC Symbol;Acc:HGNC:30265]	-	1848	1590	1773	9188	6568	8107	4.8011	4.79695	5.27409	16.8653	16.2221	16.0357
ENSG00000110324	30.4704	44.1375	33.6978	785.109	673.918	473.075	36.1019	644.034	-4.16385	1.97509e-65	2.52512e-63	IL10RA	11	117986348	118003037	+	8102	protein_coding	interleukin 10 receptor subunit alpha [Source:HGNC Symbol;Acc:HGNC:5964]	-	29	36	28	1045	669	584	0.0892908	0.128718	0.0987112	2.27331	1.95826	1.36902
ENSG00000138413	2195.97	2683.8	2990.68	11255.2	13933.7	14736.6	2623.48	13308.5	-2.34308	2.57288e-65	3.27286e-63	IDH1	2	208236227	208266074	-	4721	protein_coding	isocitrate dehydrogenase (NADP(+)) 1, cytosolic [Source:HGNC Symbol;Acc:HGNC:5382]	-	2090	2189	2485	14981	13832	18192	11.0437	13.432	15.0346	55.9295	69.4844	73.1875
ENSG00000138741	413.977	454.861	364.658	30.052	18.1323	21.8716	411.166	23.352	4.11761	3.26197e-65	4.12867e-63	TRPC3	4	121879027	121951754	-	4358	protein_coding	transient receptor potential cation channel subfamily C member 3 [Source:HGNC Symbol;Acc:HGNC:12335]	-	394	371	303	40	18	27	2.25533	2.46613	1.98589	0.161773	0.0979539	0.11767
ENSG00000184922	469.664	460.992	386.321	2223.1	2256.47	1879.34	438.992	2119.64	-2.2706	4.08622e-65	5.1462e-63	FMNL1	17	45221444	45247320	+	7576	protein_coding	formin like 1 [Source:HGNC Symbol;Acc:HGNC:1212]	-	447	376	321	2959	2240	2320	1.47187	1.43773	1.21022	6.88397	7.01204	5.81619
ENSG00000265972	51200.8	64087.6	68165.8	1880.51	1696.38	899.977	61151.4	1492.29	5.35684	4.36148e-65	5.46567e-63	TXNIP	1	145992435	145996600	-	3625	protein_coding	thioredoxin interacting protein [Source:HGNC Symbol;Acc:HGNC:16952]	-	48730	52272	56640	2503	1684	1111	335.343	417.725	446.289	12.1699	11.0172	5.82099
ENSG00000198814	132.389	139.769	149.233	1119.44	904.601	861.905	140.463	961.981	-2.77783	5.83367e-65	7.27456e-63	GK	X	30653359	30731456	+	5359	protein_coding	glycerol kinase [Source:HGNC Symbol;Acc:HGNC:4289]	-	126	114	124	1490	898	1064	0.586526	0.616241	0.660904	4.90046	3.97401	3.77093
ENSG00000138111	244.814	221.914	226.257	1161.51	1420.37	1588.53	230.995	1390.14	-2.58784	7.05505e-65	8.75449e-63	MFSD13A	10	102461395	102477045	+	3526	protein_coding	major facilitator superfamily domain containing 13A [Source:HGNC Symbol;Acc:HGNC:26196]	-	233	181	188	1546	1410	1961	1.64844	1.48705	1.52292	7.7279	9.4836	10.563
ENSG00000134294	4440.27	4350	4789.9	14292	14034.4	14178.5	4526.72	14168.3	-1.64617	1.04011e-64	1.28436e-62	SLC38A2	12	46358189	46372867	-	6602	protein_coding	solute carrier family 38 member 2 [Source:HGNC Symbol;Acc:HGNC:13448]	-	4226	3548	3980	19023	13932	17503	15.9682	15.5682	17.219	50.7853	50.0466	50.3533
ENSG00000149428	4453.93	4732.52	5215.94	17910.3	22913.2	24482.5	4800.8	21768.6	-2.18096	1.32975e-64	1.63405e-62	HYOU1	11	119044189	119057202	-	7694	protein_coding	hypoxia up-regulated 1 [Source:HGNC Symbol;Acc:HGNC:16931]	-	4239	3860	4334	23839	22746	30223	13.744	14.5333	16.0893	54.6097	70.1115	74.6064
ENSG00000122694	1198.85	1354.78	1305.79	193.836	255.867	252.739	1286.47	234.147	2.46114	1.51833e-64	1.85676e-62	GLIPR2	9	36136536	36163913	+	3055	protein_coding	GLI pathogenesis related 2 [Source:HGNC Symbol;Acc:HGNC:18007]	-	1141	1105	1085	258	254	312	9.31698	10.478	10.1442	1.48848	1.97178	1.9397
ENSG00000166068	298.4	235.4	274.396	1335.06	1349.85	1297.72	269.399	1327.54	-2.29855	2.60815e-64	3.17417e-62	SPRED1	15	38252326	38357249	+	8260	protein_coding	sprouty related EVH1 domain containing 1 [Source:HGNC Symbol;Acc:HGNC:20249]	-	284	192	228	1777	1340	1602	0.857707	0.673365	0.788416	3.79177	3.84735	3.68361
ENSG00000136830	1598.12	1645.35	1790.8	6784.24	7831.15	9717.49	1678.09	8110.96	-2.27319	4.42516e-64	5.35974e-62	FAM129B	9	127505339	127578989	-	4629	protein_coding	family with sequence similarity 129 member B [Source:HGNC Symbol;Acc:HGNC:25282]	-	1521	1342	1488	9030	7774	11996	8.19677	8.39836	9.18156	34.3823	39.8285	49.2198
ENSG00000145050	256.372	241.53	297.263	1284.72	1501.96	1651.71	265.055	1479.47	-2.48078	4.6274e-64	5.57801e-62	MANF	3	51385047	51389397	+	2383	protein_coding	mesencephalic astrocyte derived neurotrophic factor [Source:HGNC Symbol;Acc:HGNC:15461]	-	244	197	247	1710	1491	2039	2.55427	2.39481	2.96056	12.6475	14.8385	16.2511
ENSG00000181019	255.321	280.764	199.78	1299	1442.53	1347.13	245.288	1362.89	-2.47339	5.36647e-64	6.43823e-62	NQO1	16	69706996	69726951	-	3254	protein_coding	NAD(P)H quinone dehydrogenase 1 [Source:HGNC Symbol;Acc:HGNC:2874]	-	243	229	166	1729	1432	1663	1.8629	2.03867	1.45711	9.36508	10.4367	9.70656
ENSG00000146416	1524.57	1609.79	1504.37	10223.7	7451.38	6849.06	1546.24	8174.71	-2.4026	5.77435e-64	6.8949e-62	AIG1	6	143060496	143340304	+	7677	protein_coding	androgen induced 1 [Source:HGNC Symbol;Acc:HGNC:21607]	-	1451	1313	1250	13608	7397	8455	4.71495	4.95453	4.65071	31.2419	22.8508	20.9176
ENSG00000105220	4304.73	4727.62	4819.99	15269.4	18583.6	16714	4617.45	16855.7	-1.86811	6.75906e-64	8.0328e-62	GPI	19	34359480	34402413	+	10680	protein_coding	glucose-6-phosphate isomerase [Source:HGNC Symbol;Acc:HGNC:4458]	-	4097	3856	4005	20324	18448	20633	9.56964	10.4591	10.711	33.5407	40.9651	36.6929
ENSG00000187772	599.952	505.129	517.502	2265.17	2128.53	2310.29	540.861	2234.67	-2.04554	1.11953e-63	1.32428e-61	LIN28B	6	104936616	105083332	+	6002	protein_coding	lin-28 homolog B [Source:HGNC Symbol;Acc:HGNC:32207]	CSD	571	412	430	3015	2113	2852	2.37324	1.98852	2.04632	8.85371	8.34911	9.02494
ENSG00000170271	23350.8	27207.1	29275	3311.73	5140.51	5002.93	26611	4485.06	2.56908	1.1652e-63	1.3719e-61	FAXDC2	5	154818491	154859252	-	7222	protein_coding	fatty acid hydroxylase domain containing 2 [Source:HGNC Symbol;Acc:HGNC:1334]	-	22224	22191	24325	4408	5103	6176	76.7654	89.012	96.2047	10.7577	16.7573	16.242
ENSG00000139629	6716.1	9297.07	10258.6	1544.67	1736.67	1637.13	8757.25	1639.49	2.41738	1.40044e-63	1.64124e-61	GALNT6	12	51351247	51392867	-	7347	protein_coding	polypeptide N-acetylgalactosaminyltransferase 6 [Source:HGNC Symbol;Acc:HGNC:4128]	-	6392	7583	8524	2056	1724	2021	21.7034	29.8993	33.1386	4.93227	5.56498	5.22453
ENSG00000196365	6933.59	5764.85	5595.04	21533	22954.5	23498.2	6097.83	22661.9	-1.8937	1.59324e-63	1.85859e-61	LONP1	19	5691834	5720572	-	5085	protein_coding	lon peptidase 1, mitochondrial [Source:HGNC Symbol;Acc:HGNC:9479]	-	6599	4702	4649	28661	22787	29008	32.3734	26.7868	26.1138	99.3424	106.275	108.347
ENSG00000000971	496.983	660.836	498.246	4664.83	3844.05	2928.37	552.022	3812.42	-2.78881	2.22804e-63	2.58718e-61	CFH	1	196651878	196747504	+	8145	protein_coding	complement factor H [Source:HGNC Symbol;Acc:HGNC:4883]	-	473	539	414	6209	3816	3615	1.44867	1.91702	1.45181	13.4358	11.111	8.42962
ENSG00000166224	382.456	386.203	405.577	1596.51	1667.17	1552.08	391.412	1605.25	-2.03613	2.50449e-63	2.89491e-61	SGPL1	10	70815961	70881173	+	7486	protein_coding	sphingosine-1-phosphate lyase 1 [Source:HGNC Symbol;Acc:HGNC:10817]	-	364	315	337	2125	1655	1916	1.21298	1.21896	1.28582	5.00315	5.24306	4.86112
ENSG00000115896	347.783	410.724	329.757	1638.59	1673.21	1597.44	362.755	1636.41	-2.17427	2.71155e-63	3.12001e-61	PLCL1	2	197804702	198572581	+	8013	protein_coding	phospholipase C like 1 (inactive) [Source:HGNC Symbol;Acc:HGNC:9063]	-	331	335	274	2181	1661	1972	1.03047	1.2111	0.976689	4.79728	4.91599	4.67415
ENSG00000166123	284.741	169.194	172.099	1688.92	1630.9	1484.84	208.678	1601.56	-2.93446	3.29573e-63	3.77502e-61	GPT2	16	46884378	46931297	+	6354	protein_coding	glutamic--pyruvic transaminase 2 [Source:HGNC Symbol;Acc:HGNC:18062]	-	271	138	143	2248	1619	1833	1.06395	0.62916	0.64282	6.23567	6.04277	5.47906
ENSG00000205683	796.433	860.681	876.143	102.928	152.11	121.509	844.419	125.516	2.75872	3.37135e-63	3.84425e-61	DPF3	14	72619296	72894116	-	6889	protein_coding	double PHD fingers 3 [Source:HGNC Symbol;Acc:HGNC:17427]	-	758	702	728	137	151	150	2.74482	2.95196	3.01839	0.350508	0.519825	0.413548
ENSG00000117016	3282.4	4267.85	4069.01	829.436	802.859	626.177	3873.09	752.824	2.36317	4.42155e-63	5.01915e-61	RIMS3	1	40620679	40665657	-	7235	protein_coding	regulating synaptic membrane exocytosis 3 [Source:HGNC Symbol;Acc:HGNC:21292]	-	3124	3481	3381	1104	797	773	10.7714	13.9378	13.3477	2.68946	2.6125	2.02923
ENSG00000249307	166.011	142.221	191.355	1048.06	1274.3	985.844	166.529	1102.74	-2.72597	4.77997e-63	5.40179e-61	LINC01088	4	78971748	79308798	+	3995	antisense	long intergenic non-protein coding RNA 1088 [Source:HGNC Symbol;Acc:HGNC:49148]	-	158	116	159	1395	1265	1217	0.9866	0.841144	1.13679	6.15448	7.50949	5.78581
ENSG00000162878	964.546	969.799	1120.45	185.571	182.331	140.141	1018.27	169.347	2.58914	5.10801e-63	5.74685e-61	PKDCC	2	42048020	42058528	+	3925	protein_coding	protein kinase domain containing, cytoplasmic [Source:HGNC Symbol;Acc:HGNC:25123]	-	918	791	931	247	181	173	5.8345	5.83803	6.77502	1.10915	1.09364	0.837138
ENSG00000244682	35.7239	50.2677	58.9711	1293.74	859.271	616.456	48.3209	923.156	-4.26357	5.53469e-63	6.19935e-61	FCGR2C	1	161581339	161605662	+	3580	polymorphic_pseudogene	Fc fragment of IgG receptor IIc (gene/pseudogene) [Source:HGNC Symbol;Acc:HGNC:15626]	-	34	41	49	1722	853	761	0.236917	0.331765	0.390943	8.47782	5.6507	4.03731
ENSG00000156500	2837.95	3611.92	3280.72	815.913	769.616	768.748	3243.53	784.759	2.0466	6.12454e-63	6.82981e-61	FAM122C	X	134796395	134854835	+	7959	protein_coding	family with sequence similarity 122C [Source:HGNC Symbol;Acc:HGNC:25202]	-	2701	2946	2726	1086	764	949	8.46578	10.7227	9.78291	2.40495	2.27652	2.26464
ENSG00000129951	1060.16	958.765	888.178	3579.95	4377.95	4132.93	969.034	4030.28	-2.05535	6.8733e-63	7.63117e-61	PLPPR3	19	812488	821977	-	2741	protein_coding	phospholipid phosphatase related 3 [Source:HGNC Symbol;Acc:HGNC:23497]	-	1009	782	738	4765	4346	5102	9.18296	8.2647	7.69038	30.6399	37.6025	35.3527
ENSG00000163131	118.729	143.447	92.6689	794.125	930.793	881.346	118.282	868.754	-2.87673	7.12459e-63	7.87563e-61	CTSS	1	150730196	150765957	-	4228	protein_coding	cathepsin S [Source:HGNC Symbol;Acc:HGNC:2545]	-	113	117	77	1057	924	1088	0.666721	0.801642	0.520183	4.4063	5.18291	4.88747
ENSG00000130755	93.5126	52.7198	45.7327	1280.97	970.079	745.256	63.9884	998.768	-3.95309	1.10549e-62	1.21671e-60	GMFG	19	39328353	39342372	-	1490	protein_coding	glia maturation factor gamma [Source:HGNC Symbol;Acc:HGNC:4374]	-	89	43	38	1705	963	920	1.49006	0.83601	0.728447	20.1684	15.3277	11.7271
ENSG00000148218	5869.23	6970.05	7295.57	1419.96	1750.78	1629.84	6711.62	1600.19	2.06895	1.63224e-62	1.78868e-60	ALAD	9	113386317	113401333	-	4983	protein_coding	aminolevulinate dehydratase [Source:HGNC Symbol;Acc:HGNC:395]	-	5586	5685	6062	1890	1738	2012	27.9647	33.0498	34.7477	6.68506	8.27171	7.6688
ENSG00000267750	328.87	546.815	630.63	21.7877	14.1029	20.2515	502.105	18.7141	4.72659	1.76808e-62	1.92919e-60	RUNDC3A-AS1	17	44299574	44315315	-	5403	antisense	RUNDC3A antisense RNA 1 [Source:HGNC Symbol;Acc:HGNC:51344]	-	313	446	524	29	14	25	1.44514	2.39127	2.77011	0.0946013	0.0614511	0.0878811
ENSG00000086506	4436.07	4877.19	4472.18	1175.03	1296.46	1371.43	4595.15	1280.98	1.84309	2.49077e-62	2.70607e-60	HBQ1	16	180453	181181	+	536	protein_coding	hemoglobin subunit theta 1 [Source:HGNC Symbol;Acc:HGNC:4833]	-	4222	3978	3716	1564	1287	1693	196.496	214.995	198.021	51.4288	56.9443	59.9905
ENSG00000093010	4418.21	4332.83	4546.8	13060.6	14667	14637	4432.61	14121.5	-1.67161	4.6646e-62	5.04614e-60	COMT	22	19941607	19969975	+	5195	protein_coding	catechol-O-methyltransferase [Source:HGNC Symbol;Acc:HGNC:2228]	-	4205	3534	3778	17384	14560	18069	20.1921	19.7065	20.7719	58.9791	66.4679	66.0601
ENSG00000205213	5143.19	6325.15	6722.71	1518.38	1463.68	1525.34	6063.68	1502.47	2.01251	4.94038e-62	5.32173e-60	LGR4	11	27365961	27472775	-	6340	protein_coding	leucine rich repeat containing G protein-coupled receptor 4 [Source:HGNC Symbol;Acc:HGNC:13299]	-	4895	5159	5586	2021	1453	1883	19.2604	23.5725	25.1659	5.61838	5.43517	5.64094
ENSG00000221988	5262.97	5692.51	6761.22	1139.72	1278.33	1471.07	5905.57	1296.37	2.18762	1.11871e-61	1.19996e-59	PPT2	6	32153441	32163680	+	2940	protein_coding	palmitoyl-protein thioesterase 2 [Source:HGNC Symbol;Acc:HGNC:9326]	-	5009	4643	5618	1517	1269	1816	42.5015	45.7489	54.5802	9.09437	10.2365	11.7317
ENSG00000184232	218.546	185.132	175.71	1012	1151.4	1013.39	193.13	1058.93	-2.45141	1.96834e-61	2.10239e-59	OAF	11	120210767	120230332	+	3176	protein_coding	out at first homolog [Source:HGNC Symbol;Acc:HGNC:28752]	-	208	151	146	1347	1143	1251	1.63374	1.37729	1.31303	7.47517	8.53497	7.48113
ENSG00000158715	4550.6	5566.23	6662.54	923.349	1162.48	1104.11	5593.12	1063.31	2.39568	2.5102e-61	2.66989e-59	SLC45A3	1	205657851	205680459	-	3702	protein_coding	solute carrier family 45 member 3 [Source:HGNC Symbol;Acc:HGNC:8642]	-	4331	4540	5536	1229	1154	1363	29.1845	35.5262	42.713	5.85126	7.39275	6.99278
ENSG00000105643	4665.12	4529	4385.53	1274.21	1419.36	1394.92	4526.55	1362.83	1.73239	2.86383e-61	3.03326e-59	ARRDC2	19	18001132	18014102	+	4637	protein_coding	arrestin domain containing 2 [Source:HGNC Symbol;Acc:HGNC:25225]	-	4440	3694	3644	1696	1409	1722	23.8862	23.0775	22.4462	6.44648	7.20627	7.05321
ENSG00000074800	26568.1	21765.9	20229.5	91933.7	92952.3	83621.8	22854.5	89502.6	-1.96939	3.01895e-61	3.18424e-59	ENO1	1	8861000	8879250	-	5276	protein_coding	enolase 1 [Source:HGNC Symbol;Acc:HGNC:3350]	-	25286	17753	16809	122366	92274	103229	119.557	97.4757	90.9992	408.78	414.774	371.61
ENSG00000111371	3712.14	2922.88	2439.48	13899.1	16304	16881.7	3024.83	15694.9	-2.37496	3.5981e-61	3.7725e-59	SLC38A1	12	46183063	46270017	-	10015	protein_coding	solute carrier family 38 member 1 [Source:HGNC Symbol;Acc:HGNC:13447]	-	3533	2384	2027	18500	16185	20840	8.80022	6.8958	5.78101	32.5578	38.3264	39.5219
ENSG00000164867	445.498	546.815	474.176	1939.86	2229.27	2217.95	488.83	2129.02	-2.12373	3.60648e-61	3.7725e-59	NOS3	7	150990995	151014588	+	5953	protein_coding	nitric oxide synthase 3 [Source:HGNC Symbol;Acc:HGNC:7876]	-	424	446	394	2582	2213	2738	1.77677	2.17034	1.89043	7.6446	8.81621	8.73551
ENSG00000143369	236.408	239.078	217.832	1739.26	1515.06	1163.25	231.106	1472.52	-2.67148	4.51417e-61	4.70254e-59	ECM1	1	150508062	150513789	+	3360	protein_coding	extracellular matrix protein 1 [Source:HGNC Symbol;Acc:HGNC:3153]	-	225	195	181	2315	1504	1436	1.67049	1.68122	1.53865	12.1436	10.6156	8.11719
ENSG00000229688	1723.15	1281.21	1152.95	226.141	190.389	214.666	1385.77	210.399	2.71778	4.8065e-61	4.98655e-59	ISPD-AS1	7	16210488	16270604	+	2772	antisense	ISPD antisense RNA 1 [Source:HGNC Symbol;Acc:HGNC:48962]	-	1640	1045	958	301	189	265	14.7588	10.9207	9.87127	1.91385	1.61698	1.8157
ENSG00000239521	1889.16	2057.3	2157.86	535.677	518.786	546.791	2034.78	533.751	1.92986	5.06731e-61	5.23567e-59	CASTOR3	7	100200653	100272232	-	4874	protein_coding	CASTOR family member 3 [Source:HGNC Symbol;Acc:HGNC:29954]	-	1798	1678	1793	713	515	675	9.20248	9.97323	10.5074	2.57833	2.50587	2.63032
ENSG00000118777	336.225	445.053	394.746	19.5338	20.147	29.9722	392.008	23.2177	4.07179	7.95243e-61	8.18325e-59	ABCG2	4	88090264	88231322	-	5044	protein_coding	ATP binding cassette subfamily G member 2 (Junior blood group) [Source:HGNC Symbol;Acc:HGNC:74]	-	320	363	328	26	20	37	1.58262	2.08478	1.85737	0.0908516	0.0940354	0.139321
ENSG00000137841	77.7521	106.666	105.907	899.307	854.234	662.63	96.775	805.39	-3.06222	1.16295e-60	1.19185e-58	PLCB2	15	40278176	40307935	-	7350	protein_coding	phospholipase C beta 2 [Source:HGNC Symbol;Acc:HGNC:9055]	-	74	87	88	1197	848	818	0.251157	0.342895	0.341976	2.87039	2.73618	2.11376
ENSG00000185633	43.0788	25.7469	28.8838	514.641	579.227	421.232	32.5698	505.033	-3.93988	1.81182e-60	1.84937e-58	NDUFA4L2	12	57234903	57240715	-	2806	protein_coding	NDUFA4, mitochondrial complex associated like 2 [Source:HGNC Symbol;Acc:HGNC:29836]	-	41	21	24	685	575	520	0.3645	0.216801	0.2443	4.30266	4.85978	3.51971
ENSG00000205542	6072.02	4991.22	5839.35	18723.9	21538.2	21682.9	5634.19	20648.3	-1.87358	2.58244e-60	2.62538e-58	TMSB4X	X	12975108	12977227	+	1705	protein_coding	thymosin beta 4 X-linked [Source:HGNC Symbol;Acc:HGNC:11881]	-	5779	4071	4852	24922	21381	26767	84.553	69.1681	81.2825	257.628	297.399	298.171
ENSG00000168528	1403.74	1224.82	1297.37	241.168	258.889	306.203	1308.64	268.753	2.28398	2.61169e-60	2.6445e-58	SERINC2	1	31409565	31434680	+	3549	protein_coding	serine incorporator 2 [Source:HGNC Symbol;Acc:HGNC:23231]	-	1336	999	1078	321	257	378	9.39077	8.15434	8.67588	1.59416	1.71737	2.02291
ENSG00000110660	358.29	323.675	229.867	1628.82	1974.41	1884.2	303.944	1829.14	-2.58683	2.77851e-60	2.8022e-58	SLC35F2	11	107790991	107928293	-	3717	protein_coding	solute carrier family 35 member F2 [Source:HGNC Symbol;Acc:HGNC:23615]	-	341	264	191	2168	1960	2326	2.28856	2.0575	1.46771	10.2802	12.5055	11.8852
ENSG00000134243	3768.87	4298.5	4089.47	12405.5	12588.9	12970.7	4052.28	12655	-1.6431	4.36339e-60	4.38312e-58	SORT1	1	109309568	109397951	-	9160	protein_coding	sortilin 1 [Source:HGNC Symbol;Acc:HGNC:11186]	-	3587	3506	3398	16512	12497	16012	9.7687	11.0878	10.5957	31.7715	32.3554	33.2002
ENSG00000151651	3621.78	4535.13	3883.67	1037.55	1070.81	952.631	4013.52	1020.33	1.976	5.2927e-60	5.29563e-58	ADAM8	10	133262403	133276868	-	4780	protein_coding	ADAM metallopeptidase domain 8 [Source:HGNC Symbol;Acc:HGNC:215]	-	3447	3699	3227	1381	1063	1176	17.9893	22.4174	19.2829	5.09214	5.27402	4.67272
ENSG00000171067	933.025	861.907	973.626	3321.5	4072.72	4332.2	922.853	3908.81	-2.08223	7.23171e-60	7.20723e-58	C11orf24	11	68261335	68272001	-	3406	protein_coding	chromosome 11 open reading frame 24 [Source:HGNC Symbol;Acc:HGNC:1174]	-	888	703	809	4421	4043	5348	6.50383	5.97916	6.78429	22.8776	28.1511	29.822
ENSG00000143067	381.405	369.039	310.501	1586	1634.93	1475.93	353.648	1565.62	-2.14503	9.513e-60	9.44361e-58	ZNF697	1	119619422	119647773	-	5041	protein_coding	zinc finger protein 697 [Source:HGNC Symbol;Acc:HGNC:32034]	zf-C2H2	363	301	258	2111	1623	1822	1.79635	1.72973	1.46185	7.38084	7.63551	6.86471
ENSG00000172331	2926.21	4391.68	4112.33	647.621	721.264	756.597	3810.07	708.494	2.42703	1.11922e-59	1.10672e-57	BPGM	7	134646808	134679813	+	2539	protein_coding	bisphosphoglycerate mutase [Source:HGNC Symbol;Acc:HGNC:1093]	-	2785	3582	3417	862	716	934	27.363	40.8688	38.44	5.98382	6.68785	6.98674
ENSG00000249069	379.304	487.965	509.077	2582.22	2094.28	2189.59	458.782	2288.7	-2.3209	1.12456e-59	1.10767e-57	LINC01033	5	54320944	54415125	+	1261	lincRNA	long intergenic non-protein coding RNA 1033 [Source:HGNC Symbol;Acc:HGNC:49019]	-	361	398	423	3437	2079	2703	7.14156	9.14318	9.58133	48.0395	39.0999	40.7119
ENSG00000229140	251.118	339.614	297.263	1431.98	1423.39	1387.63	295.998	1414.33	-2.25925	1.73395e-59	1.70129e-57	CCDC26	8	128634199	129683679	-	30265	lincRNA	CCDC26 long non-coding RNA [Source:HGNC Symbol;Acc:HGNC:28416]	-	239	277	247	1906	1413	1713	0.196996	0.265136	0.233108	1.10998	1.10723	1.075
ENSG00000167815	23414.9	23305.8	21827.7	6399.58	7448.36	7365.07	22849.5	7071	1.69232	1.9908e-59	1.94576e-57	PRDX2	19	12796820	12801859	-	2093	protein_coding	peroxiredoxin 2 [Source:HGNC Symbol;Acc:HGNC:9353]	-	22285	19009	18137	8518	7394	9092	265.61	263.099	247.512	71.7303	83.7812	82.5051
ENSG00000188157	40127.4	45873.6	46375.4	13595.5	14049.5	12295.9	44125.5	13313.7	1.72873	4.66221e-59	4.5392e-57	AGRN	1	1020123	1056118	+	10758	protein_coding	agrin [Source:HGNC Symbol;Acc:HGNC:329]	-	38191	37416	38534	18096	13947	15179	88.5585	100.752	102.309	29.6473	30.7458	26.798
ENSG00000134684	8738.7	8025.67	8127.19	24312.1	27268	28343.2	8297.19	26641.1	-1.68287	5.51052e-59	5.34457e-57	YARS	1	32775237	32818153	-	8212	protein_coding	tyrosyl-tRNA synthetase [Source:HGNC Symbol;Acc:HGNC:12840]	-	8317	6546	6753	32360	27069	34989	25.265	23.0917	23.4881	69.4534	78.1735	80.9232
ENSG00000225217	44.1295	49.0417	49.3432	1238.89	828.043	538.69	47.5048	868.543	-4.19496	5.81008e-59	5.6136e-57	HSPA7	1	161606291	161608217	+	1927	unprocessed_pseudogene	heat shock protein family A (Hsp70) member 7 [Source:HGNC Symbol;Acc:HGNC:5240]	-	42	40	41	1649	822	665	0.543711	0.601323	0.607719	15.0825	10.1164	6.55436
ENSG00000127533	134.49	133.639	109.518	774.591	905.609	737.155	125.882	805.785	-2.67582	1.44457e-58	1.39042e-56	F2RL3	19	16888860	16892606	+	3473	protein_coding	F2R like thrombin or trypsin receptor 3 [Source:HGNC Symbol;Acc:HGNC:3540]	-	128	109	91	1031	899	910	0.919403	0.909183	0.748406	5.23224	6.13891	4.97654
ENSG00000153885	509.591	440.149	355.03	2030.77	2141.63	2015.43	434.923	2062.61	-2.24356	1.47314e-58	1.41254e-56	KCTD15	19	33795933	33815763	+	6388	protein_coding	potassium channel tetramerization domain containing 15 [Source:HGNC Symbol;Acc:HGNC:23297]	-	485	359	295	2703	2126	2488	1.89399	1.62802	1.31904	7.45788	7.89287	7.39735
ENSG00000169432	70.3971	57.624	49.3432	819.669	717.234	513.578	59.1214	683.494	-3.52559	1.55726e-58	1.48756e-56	SCN9A	2	166195185	166376001	-	13741	protein_coding	sodium voltage-gated channel alpha subunit 9 [Source:HGNC Symbol;Acc:HGNC:10597]	-	67	47	41	1091	712	634	0.121635	0.0990852	0.0852248	1.3994	1.22885	0.876318
ENSG00000137648	3269.79	4314.44	5041.43	534.926	686.006	782.519	4208.55	667.817	2.65621	2.62849e-58	2.50142e-56	TMPRSS4	11	118077012	118121890	+	9948	protein_coding	transmembrane serine protease 4 [Source:HGNC Symbol;Acc:HGNC:11878]	-	3112	3519	4189	712	681	966	7.80377	10.2474	12.0275	1.26147	1.62348	1.8443
ENSG00000130751	50.4338	50.2677	64.9886	493.605	486.551	518.439	55.23	499.531	-3.17999	2.94047e-58	2.78783e-56	NPAS1	19	47019820	47045775	+	2582	protein_coding	neuronal PAS domain protein 1 [Source:HGNC Symbol;Acc:HGNC:7894]	Others	48	41	54	657	483	640	0.463752	0.459999	0.597363	4.4848	4.43637	4.70776
ENSG00000156206	9.45633	19.6167	15.6454	406.454	372.72	375.868	14.9061	385.014	-4.71267	1.03918e-57	9.81557e-56	CFAP161	15	81007033	81149175	+	1979	protein_coding	cilia and flagella associated protein 161 [Source:HGNC Symbol;Acc:HGNC:26782]	-	9	16	13	541	370	464	0.113448	0.234209	0.187628	4.81821	4.43397	4.4531
ENSG00000116815	3392.72	2691.16	2504.47	670.911	620.528	650.479	2862.78	647.306	2.14473	1.09154e-57	1.02718e-55	CD58	1	116514535	116571039	-	1783	protein_coding	CD58 molecule [Source:HGNC Symbol;Acc:HGNC:1688]	-	3229	2195	2081	893	616	803	45.177	35.6626	33.3366	8.82743	8.19343	8.55372
ENSG00000178607	941.43	964.895	899.009	3125.41	3665.75	3216.75	935.111	3335.97	-1.83451	1.12064e-57	1.05067e-55	ERN1	17	64039142	64130819	-	10864	protein_coding	endoplasmic reticulum to nucleus signaling 1 [Source:HGNC Symbol;Acc:HGNC:3449]	-	896	787	747	4160	3639	3971	2.0574	2.09853	1.96396	6.74897	7.94381	6.94226
ENSG00000254087	1188.35	1476.15	1339.49	4757.24	5457.83	5974.2	1334.66	5396.42	-2.01604	1.216e-57	1.13586e-55	LYN	8	55879813	56014168	+	6185	protein_coding	LYN proto-oncogene, Src family tyrosine kinase [Source:HGNC Symbol;Acc:HGNC:6735]	-	1131	1204	1113	6332	5418	7375	4.56167	5.63918	5.13992	18.0441	20.7747	22.6471
ENSG00000105851	510.642	719.686	498.246	3577.69	3158.05	2747.73	576.191	3161.16	-2.45699	1.23618e-57	1.15046e-55	PIK3CG	7	106865278	106907145	+	5930	protein_coding	phosphatidylinositol-4,5-bisphosphate 3-kinase catalytic subunit gamma [Source:HGNC Symbol;Acc:HGNC:8978]	-	486	587	414	4762	3135	3392	2.04448	2.86756	1.9941	14.1537	12.5377	10.864
ENSG00000237499	53.5859	34.3292	36.1048	527.413	482.521	435.003	41.3399	481.646	-3.53063	2.61083e-57	2.4209e-55	AL357060.1	6	137823673	137868233	-	4088	antisense	uncharacterized LOC100130476 [Source:NCBI gene;Acc:100130476]	-	51	28	30	702	479	537	0.311215	0.198416	0.20961	3.02664	2.77882	2.4949
ENSG00000100592	2556.36	2561.2	2669.35	682.932	718.241	800.34	2595.64	733.838	1.82252	2.7696e-57	2.55875e-55	DAAM1	14	59188646	59371405	+	10712	protein_coding	dishevelled associated activator of morphogenesis 1 [Source:HGNC Symbol;Acc:HGNC:18142]	-	2433	2089	2218	909	713	988	5.66594	5.64933	5.91414	1.49564	1.57854	1.75177
ENSG00000135821	20242.9	23990	22700.3	73983.6	71258	67295	22311	70845.5	-1.66696	3.3173e-57	3.05361e-55	GLUL	1	182381704	182392206	-	9032	protein_coding	glutamate-ammonia ligase [Source:HGNC Symbol;Acc:HGNC:4341]	-	19266	19567	18862	98474	70738	83074	53.2119	62.7581	59.6492	192.164	185.74	174.692
ENSG00000164574	11687	12823.2	12882.2	2752.77	3340.38	3675.25	12464.1	3256.13	1.93671	5.86034e-57	5.37495e-55	GALNT10	5	154190730	154420984	+	10496	protein_coding	polypeptide N-acetylgalactosaminyltransferase 10 [Source:HGNC Symbol;Acc:HGNC:19873]	-	11123	10459	10704	3664	3316	4537	26.4362	28.8666	29.1288	6.1527	7.49251	8.20986
ENSG00000173442	24310.1	27725.7	29828.6	8076.48	8299.57	8591.5	27288.1	8322.52	1.71315	6.02987e-57	5.51047e-55	EHBP1L1	11	65576038	65592650	+	6741	protein_coding	EH domain binding protein 1 like 1 [Source:HGNC Symbol;Acc:HGNC:30682]	-	23137	22614	24785	10750	8239	10606	85.6216	97.1812	105.018	28.1072	28.9859	29.8826
ENSG00000160867	336.225	354.326	379.1	1433.48	1420.37	1377.91	356.55	1410.59	-1.98504	7.87451e-57	7.17034e-55	FGFR4	5	177086886	177098144	+	4829	protein_coding	fibroblast growth factor receptor 4 [Source:HGNC Symbol;Acc:HGNC:3691]	-	320	289	315	1908	1410	1701	1.65308	1.73368	1.86318	6.96394	6.92466	6.69018
ENSG00000188747	3242.47	3101.89	2665.74	551.455	349.551	284.331	3003.36	395.112	2.92412	1.58039e-56	1.4339e-54	NOXA1	9	137423350	137434406	+	1678	protein_coding	NADPH oxidase activator 1 [Source:HGNC Symbol;Acc:HGNC:10668]	-	3086	2530	2215	734	347	351	45.878	43.6775	37.7036	7.70971	4.90427	3.97288
ENSG00000033327	1589.71	2139.44	2386.53	8761.67	10420	10912.3	2038.56	10031.3	-2.29938	1.83451e-56	1.65852e-54	GAB2	11	78215297	78418348	-	6771	protein_coding	GRB2 associated binding protein 2 [Source:HGNC Symbol;Acc:HGNC:14458]	-	1513	1745	1983	11662	10344	13471	5.57426	7.46573	8.36509	30.3567	36.2303	37.7866
ENSG00000110944	94.5633	127.508	167.285	913.582	996.27	1254.78	129.786	1054.88	-3.02803	3.13352e-56	2.82285e-54	IL23A	12	56334174	56340410	+	1187	protein_coding	interleukin 23 subunit alpha [Source:HGNC Symbol;Acc:HGNC:15488]	-	90	104	139	1216	989	1549	1.89144	2.53812	3.34476	18.0558	19.7598	24.7851
ENSG00000164877	15385.5	13154.2	14279.4	4640.03	4403.13	4727.51	14273	4590.23	1.6366	4.24306e-56	3.80883e-54	MICALL2	7	1428465	1459502	-	8843	protein_coding	MICAL like 2 [Source:HGNC Symbol;Acc:HGNC:29672]	-	14643	10729	11865	6176	4371	5836	41.3077	35.1471	38.3238	12.3095	11.7224	12.5345
ENSG00000150995	677.704	728.269	701.636	2293.72	2365.26	2396.16	702.536	2351.71	-1.74346	5.56321e-56	4.97622e-54	ITPR1	3	4493345	4847840	+	32454	protein_coding	inositol 1,4,5-trisphosphate receptor type 1 [Source:HGNC Symbol;Acc:HGNC:6180]	-	645	594	583	3053	2348	2958	0.495784	0.53021	0.513099	1.65803	1.7158	1.73109
ENSG00000277443	7.35492	2.45208	7.22096	785.109	690.036	422.852	5.67599	632.666	-6.77933	5.61691e-56	5.00657e-54	MARCKS	6	113857362	113863471	+	4275	protein_coding	myristoylated alanine rich protein kinase C substrate [Source:HGNC Symbol;Acc:HGNC:6759]	-	7	2	6	1045	685	522	0.0408472	0.0135526	0.0400881	4.30838	3.80006	2.31913
ENSG00000146733	633.574	637.542	541.572	2208.07	2329	2160.43	604.229	2232.5	-1.88484	7.70804e-56	6.84636e-54	PSPH	7	56011051	56051604	-	2762	protein_coding	phosphoserine phosphatase [Source:HGNC Symbol;Acc:HGNC:9577]	-	603	520	450	2939	2312	2667	5.44621	5.45392	4.65361	18.7547	19.8518	18.3396
ENSG00000285239	525.352	436.471	487.415	60.8554	40.2941	34.0226	483.079	45.0573	3.41251	7.8308e-56	6.93108e-54	AL137789.2	1	207709024	207711508	-	556	antisense	novel transcript	-	500	356	405	81	40	42	22.4334	18.5483	20.8056	2.5677	1.70617	1.43471
ENSG00000185340	5522.5	5482.86	6598.75	1027.78	1277.32	1493.75	5868.04	1266.28	2.21257	1.20667e-55	1.06431e-53	GAS2L1	22	29306582	29312785	+	4481	protein_coding	growth arrest specific 2 like 1 [Source:HGNC Symbol;Acc:HGNC:16955]	-	5256	4472	5483	1368	1268	1844	29.2605	28.9105	34.9497	5.38078	6.7109	7.81586
ENSG00000043462	46.231	46.5896	33.6978	738.529	597.359	426.902	42.1728	587.597	-3.79813	1.54208e-55	1.35543e-53	LCP2	5	170246237	170298227	-	7244	protein_coding	lymphocyte cytosolic protein 2 [Source:HGNC Symbol;Acc:HGNC:6529]	-	44	38	28	983	593	527	0.151522	0.151962	0.110403	2.39171	1.94139	1.38173
ENSG00000157404	106.121	181.454	157.658	936.872	1315.6	1176.21	148.411	1142.89	-2.94976	1.73261e-55	1.51763e-53	KIT	4	54657918	54740715	+	5563	protein_coding	KIT proto-oncogene receptor tyrosine kinase [Source:HGNC Symbol;Acc:HGNC:6342]	-	101	148	131	1247	1306	1452	0.452911	0.770694	0.672609	3.95086	5.56763	4.95733
ENSG00000168421	48.3324	33.1031	44.5292	706.223	638.661	415.561	41.9882	586.815	-3.7989	3.80941e-55	3.32522e-53	RHOH	4	40191053	40246967	+	6608	protein_coding	ras homolog family member H [Source:HGNC Symbol;Acc:HGNC:686]	-	46	27	37	940	634	513	0.173656	0.118365	0.159931	2.50722	2.27539	1.47448
ENSG00000185133	49.3831	87.049	60.1746	540.185	636.646	588.104	65.5356	588.312	-3.17438	4.11687e-55	3.58126e-53	INPP5J	22	31122731	31134696	+	4822	protein_coding	inositol polyphosphate-5-phosphatase J [Source:HGNC Symbol;Acc:HGNC:8956]	-	47	71	50	719	632	726	0.243148	0.426541	0.296172	2.62806	3.10832	2.85957
ENSG00000204315	3886.55	4976.5	5703.35	764.073	937.844	1060.37	4855.47	920.762	2.39894	5.37108e-55	4.65628e-53	FKBPL	6	32128707	32130291	-	1345	protein_coding	FK506 binding protein like [Source:HGNC Symbol;Acc:HGNC:13949]	-	3699	4059	4739	1017	931	1309	68.6061	87.4231	100.639	13.327	16.4159	18.4845
ENSG00000255191	402.419	386.203	414.001	0	6.04411	6.48049	400.875	4.17486	6.66231	5.52638e-55	4.77457e-53	AP003555.3	11	69985876	70015815	+	432	lincRNA	novel transcript	-	383	315	344	0	6	8	22.1165	21.123	22.7444	0	0.329385	0.35172
ENSG00000123240	6897.87	9306.88	9142.93	1404.18	1877.7	1926.32	8449.23	1736.07	2.28336	1.54213e-54	1.32781e-52	OPTN	10	13099449	13138308	+	5138	protein_coding	optineurin [Source:HGNC Symbol;Acc:HGNC:17142]	-	6565	7591	7597	1869	1864	2378	31.8744	42.7991	42.2327	6.41135	8.60376	8.79039
ENSG00000143774	14153	17133.9	18042.8	4627.26	4780.89	4945.42	16443.2	4784.52	1.781	2.10263e-54	1.80427e-52	GUK1	1	228139962	228148984	+	4725	protein_coding	guanylate kinase 1 [Source:HGNC Symbol;Acc:HGNC:4693]	-	13470	13975	14992	6159	4746	6105	71.1159	85.68	90.6272	22.9743	23.8211	24.54
ENSG00000105835	1666.42	1820.67	1840.14	5691.1	5875.88	6944.65	1775.74	6170.54	-1.79729	2.60726e-54	2.22974e-52	NAMPT	7	106248285	106286326	-	9049	protein_coding	nicotinamide phosphoribosyltransferase [Source:HGNC Symbol;Acc:HGNC:30092]	-	1586	1485	1529	7575	5833	8573	4.37223	4.75396	4.82623	14.7542	15.2872	17.9938
ENSG00000162367	32500.4	35177.6	38224.1	9027.63	10535.9	11195.8	35300.7	10253.1	1.78368	3.71349e-54	3.16509e-52	TAL1	1	47216290	47232220	-	5700	protein_coding	TAL bHLH transcription factor 1, erythroid differentiation factor [Source:HGNC Symbol;Acc:HGNC:11556]	bHLH	30932	28692	31761	12016	10459	13821	135.374	145.819	159.155	37.1552	43.5163	46.0527
ENSG00000229404	899.402	1109.57	750.979	154.017	141.029	116.649	919.983	137.232	2.74448	3.92127e-54	3.33097e-52	LINC00858	10	84279980	84294659	+	2879	lincRNA	long intergenic non-protein coding RNA 858 [Source:HGNC Symbol;Acc:HGNC:27276]	-	856	905	624	205	140	144	7.41708	9.10618	6.19076	1.25501	1.15325	0.949973
ENSG00000163216	4.20281	6.13021	7.22096	462.801	733.352	462.545	5.85133	552.899	-6.57685	4.64477e-54	3.93237e-52	SPRR2D	1	153039725	153041931	-	1057	protein_coding	small proline rich protein 2D [Source:HGNC Symbol;Acc:HGNC:11264]	-	4	5	6	616	728	571	0.094403	0.137033	0.162135	10.2716	16.334	10.2601
ENSG00000125844	879.439	888.88	945.945	3546.14	3076.45	2950.24	904.755	3190.94	-1.8188	7.63993e-54	6.44657e-52	RRBP1	20	17613678	17682295	-	6980	protein_coding	ribosome binding protein 1 [Source:HGNC Symbol;Acc:HGNC:10448]	-	837	725	786	4720	3054	3642	2.99137	3.00893	3.21638	11.9185	10.3765	9.91003
ENSG00000189067	297.349	361.682	263.565	1323.04	1543.26	1575.57	307.532	1480.62	-2.26788	8.48609e-54	7.13677e-52	LITAF	16	11547722	11636381	-	5060	protein_coding	lipopolysaccharide induced TNF factor [Source:HGNC Symbol;Acc:HGNC:16841]	zf-LITAF-like	283	295	219	1761	1532	1945	1.3952	1.68889	1.23622	6.13399	7.18033	7.30062
ENSG00000185813	1835.58	1710.33	1717.38	5298.17	5264.42	5028.86	1754.43	5197.15	-1.56643	8.86018e-54	7.42671e-52	PCYT2	17	81900965	81911464	-	6897	protein_coding	phosphate cytidylyltransferase 2, ethanolamine [Source:HGNC Symbol;Acc:HGNC:8756]	-	1747	1395	1427	7052	5226	6208	6.31878	5.85927	5.90969	18.0213	17.9699	17.0955
ENSG00000213699	494.881	402.142	369.472	1789.6	1756.82	1770.79	422.165	1772.4	-2.06765	9.60081e-54	8.02095e-52	SLC35F6	2	26764284	26781231	+	3902	protein_coding	solute carrier family 35 member F6 [Source:HGNC Symbol;Acc:HGNC:26055]	-	471	328	307	2382	1744	2186	3.01116	2.4351	2.24725	10.7594	10.5998	10.6403
ENSG00000100889	1887.06	1734.85	1571.76	6470.95	6400.71	5459	1731.22	6110.22	-1.81901	1.61135e-53	1.34177e-51	PCK2	14	24094053	24110598	+	4189	protein_coding	phosphoenolpyruvate carboxykinase 2, mitochondrial [Source:HGNC Symbol;Acc:HGNC:8725]	-	1796	1415	1306	8613	6354	6739	10.6954	9.78533	8.90499	36.2392	35.9727	30.5545
ENSG00000179348	2923.06	2265.72	2593.53	8692.55	8852.6	8998.96	2594.1	8848.04	-1.76969	2.06991e-53	1.71796e-51	GATA2	3	128479427	128493185	-	4459	protein_coding	GATA binding protein 2 [Source:HGNC Symbol;Acc:HGNC:4171]	zf-GATA	2782	1848	2155	11570	8788	11109	15.564	12.0059	13.8042	45.733	46.74	47.3182
ENSG00000187688	557.924	701.296	783.474	3348.55	2865.91	2820.63	680.898	3011.7	-2.14662	2.22956e-53	1.84441e-51	TRPV2	17	16415542	16437003	+	3410	protein_coding	transient receptor potential cation channel subfamily V member 2 [Source:HGNC Symbol;Acc:HGNC:18082]	-	531	572	651	4457	2845	3482	3.88455	4.85927	5.4529	23.0368	19.7863	19.3939
ENSG00000108176	87.2084	134.865	176.913	1116.43	1001.31	965.592	132.995	1027.78	-2.95667	2.8381e-53	2.34018e-51	DNAJC12	10	67796665	67838166	-	2121	protein_coding	DnaJ heat shock protein family (Hsp40) member C12 [Source:HGNC Symbol;Acc:HGNC:28908]	-	83	110	147	1486	994	1192	0.976199	1.50239	1.9796	12.3484	11.1143	10.674
ENSG00000160469	158.656	143.447	137.198	827.933	730.33	746.876	146.434	768.38	-2.39009	2.93564e-53	2.41275e-51	BRSK1	19	55282072	55312533	+	3841	protein_coding	BR serine/threonine kinase 1 [Source:HGNC Symbol;Acc:HGNC:18994]	-	151	117	114	1102	725	922	0.980694	0.882411	0.847737	5.05675	4.47641	4.55908
ENSG00000140263	10478.7	15594	16539.6	2750.51	2737.98	3122.78	14204.1	2870.43	2.30681	3.46653e-53	2.83986e-51	SORD	15	45023104	45077185	+	6159	protein_coding	sorbitol dehydrogenase [Source:HGNC Symbol;Acc:HGNC:11184]	-	9973	12719	13743	3661	2718	3855	40.394	59.8235	63.7341	10.4767	10.4659	11.8879
ENSG00000140853	336.225	537.006	450.106	1.5026	4.02941	5.67043	441.113	3.73414	6.91044	3.73058e-53	3.04632e-51	NLRC5	16	56989485	57083531	+	12386	protein_coding	NLR family CARD domain containing 5 [Source:HGNC Symbol;Acc:HGNC:29933]	-	320	438	374	2	4	7	0.644495	1.02441	0.862465	0.00284599	0.00765888	0.0107339
ENSG00000173846	77.7521	63.7542	73.4131	668.658	554.043	497.377	71.6398	573.359	-2.99827	5.2111e-53	4.2416e-51	PLK3	1	44800225	44805990	+	3479	protein_coding	polo like kinase 3 [Source:HGNC Symbol;Acc:HGNC:2154]	-	74	52	61	890	550	614	0.530613	0.43299	0.500814	4.50889	3.74925	3.352
ENSG00000136933	295.248	252.565	217.832	1138.22	1176.59	1251.54	255.215	1188.78	-2.21698	7.30663e-53	5.92821e-51	RABEPK	9	125200542	125234158	+	3401	protein_coding	Rab9 effector protein with kelch motifs [Source:HGNC Symbol;Acc:HGNC:16896]	-	281	206	181	1515	1168	1545	2.06111	1.75465	1.5201	7.85127	8.14465	8.62805
ENSG00000011028	11388.6	17561.8	20307.7	2337.3	2784.32	3024.77	16419.4	2715.46	2.59617	8.87794e-53	7.18007e-51	MRC2	17	62627401	62693597	+	6860	protein_coding	mannose receptor C type 2 [Source:HGNC Symbol;Acc:HGNC:16875]	-	10839	14324	16874	3111	2764	3734	39.4154	60.488	70.2578	7.993	9.55543	10.3381
ENSG00000282024	6007.92	5896.03	8181.34	1561.2	1523.12	1216.71	6695.1	1433.68	2.22348	1.12481e-52	9.06799e-51	AL009031.1	6	16259101	16264553	-	1667	antisense	novel transcript, antisense to GMPR	-	5718	4809	6798	2078	1512	1502	85.5676	83.5696	116.479	21.9707	21.5106	17.113
ENSG00000135924	3145.81	4345.09	4331.37	676.922	844.16	903.218	3940.76	808.1	2.28627	1.14935e-52	9.23636e-51	DNAJB2	2	219279267	219286900	+	5886	protein_coding	DnaJ heat shock protein family (Hsp40) member B2 [Source:HGNC Symbol;Acc:HGNC:5228]	-	2994	3544	3599	901	838	1115	12.6891	17.4423	17.4647	2.69798	3.37645	3.59787
ENSG00000226200	859.475	836.16	926.689	192.333	208.522	177.403	874.108	192.753	2.18341	1.42525e-52	1.14173e-50	SGMS1-AS1	10	50624951	50641451	+	12420	antisense	SGMS1 antisense RNA 1 [Source:HGNC Symbol;Acc:HGNC:49683]	-	818	682	770	256	207	219	1.64298	1.59071	1.7708	0.363289	0.395262	0.334898
ENSG00000177354	1515.11	1612.24	1552.51	436.506	455.323	392.069	1559.95	427.966	1.86687	1.79393e-52	1.43254e-50	C10orf71	10	49299193	49327487	+	5411	protein_coding	chromosome 10 open reading frame 71 [Source:HGNC Symbol;Acc:HGNC:26973]	-	1442	1315	1290	581	452	484	6.64796	7.04008	6.80946	1.89249	1.98106	1.69886
ENSG00000128487	3541.92	4182.03	4321.74	1122.44	1111.11	1232.1	4015.23	1155.22	1.79685	2.13653e-52	1.70076e-50	SPECC1	17	20009344	20319026	+	13676	protein_coding	sperm antigen with calponin homology and coiled-coil domains 1 [Source:HGNC Symbol;Acc:HGNC:30615]	-	3371	3411	3591	1494	1103	1521	6.14894	7.22524	7.49993	1.92542	1.91273	2.11232
ENSG00000188536	92028	138751	125853	1507.86	3045.22	3429.8	118877	2660.96	5.48148	2.70516e-52	2.14666e-50	HBA2	16	172876	173710	+	827	protein_coding	hemoglobin subunit alpha 2 [Source:HGNC Symbol;Acc:HGNC:4824]	-	87587	113170	104573	2007	3023	4234	2642.01	3964.2	3611.73	42.7736	86.69	97.238
ENSG00000198756	1262.95	1112.02	815.968	5319.96	4815.14	4649.75	1063.64	4928.28	-2.21133	3.23701e-52	2.56068e-50	COLGALT2	1	183929854	184037729	-	7806	protein_coding	collagen beta(1-O)galactosyltransferase 2 [Source:HGNC Symbol;Acc:HGNC:16790]	-	1202	907	678	7081	4780	5740	3.84129	3.36595	2.48086	15.9882	14.5223	13.9661
ENSG00000198795	24.1662	34.3292	28.8838	405.702	430.139	332.935	29.1264	389.592	-3.74882	5.78942e-52	4.56553e-50	ZNF521	18	25061926	25352190	-	6223	protein_coding	zinc finger protein 521 [Source:HGNC Symbol;Acc:HGNC:24605]	zf-C2H2	23	28	24	540	427	411	0.0921996	0.130343	0.110157	1.52942	1.62729	1.25439
ENSG00000163013	242.713	252.565	243.106	1066.1	1079.88	962.352	246.128	1036.11	-2.07378	6.1847e-52	4.8621e-50	FBXO41	2	73254682	73284431	-	8011	protein_coding	F-box protein 41 [Source:HGNC Symbol;Acc:HGNC:29409]	-	231	206	202	1419	1072	1188	0.719326	0.74492	0.72022	3.12198	3.17354	2.81657
ENSG00000166793	1023.39	1603.66	1499.55	221.634	252.845	212.236	1375.53	228.905	2.58848	6.34871e-52	4.97558e-50	YPEL4	11	57645087	57649944	-	4460	protein_coding	yippee like 4 [Source:HGNC Symbol;Acc:HGNC:18328]	-	974	1308	1246	295	251	262	5.44785	8.49576	7.97965	1.16579	1.33467	1.11572
ENSG00000134516	771.216	771.18	523.519	3800.83	3834.99	2980.21	688.639	3538.68	-2.36069	7.89345e-52	6.16712e-50	DOCK2	5	169637247	170083382	+	13210	protein_coding	dedicator of cytokinesis 2 [Source:HGNC Symbol;Acc:HGNC:2988]	-	734	629	435	5059	3807	3679	1.3861	1.37936	0.940561	6.74988	6.83465	5.28954
ENSG00000130513	5239.86	4619.72	4527.54	16370.1	15465.9	13934.7	4795.71	15256.9	-1.66948	9.13582e-52	7.11582e-50	GDF15	19	18374731	18389176	+	2087	protein_coding	growth differentiation factor 15 [Source:HGNC Symbol;Acc:HGNC:30142]	-	4987	3768	3762	21789	15353	17202	59.6098	52.3019	51.4869	184.013	174.465	156.548
ENSG00000125430	54.6366	72.3365	96.2794	591.274	606.425	553.271	74.4175	583.657	-2.97877	9.61016e-52	7.46232e-50	HS3ST3B1	17	14301083	14349404	+	5367	protein_coding	heparan sulfate-glucosamine 3-sulfotransferase 3B1 [Source:HGNC Symbol;Acc:HGNC:5198]	-	52	59	80	787	602	683	0.241698	0.318456	0.425754	2.5845	2.66012	2.41702
ENSG00000204396	820.599	1137.77	1157.76	175.804	201.47	184.694	1038.71	187.323	2.47252	1.67373e-51	1.29568e-49	VWA7	6	31765590	31777294	-	3638	protein_coding	von Willebrand factor A domain containing 7 [Source:HGNC Symbol;Acc:HGNC:13939]	-	781	928	962	234	200	228	5.35537	7.38949	7.55289	1.13367	1.30378	1.19032
ENSG00000077348	434.991	441.375	373.083	1532.65	1614.78	1522.91	416.483	1556.78	-1.90148	1.73698e-51	1.34054e-49	EXOSC5	19	41386374	41397479	-	1488	protein_coding	exosome component 5 [Source:HGNC Symbol;Acc:HGNC:24662]	-	414	360	310	2040	1603	1880	6.94062	7.00856	5.95058	24.1636	25.5486	23.9964
ENSG00000008283	243.763	334.709	438.071	1869.24	1956.28	2105.35	338.848	1976.95	-2.54733	1.97258e-51	1.51775e-49	CYB561	17	63432304	63446378	-	5320	protein_coding	cytochrome b561 [Source:HGNC Symbol;Acc:HGNC:2571]	-	232	273	364	2488	1942	2599	1.08787	1.48655	1.9543	8.24276	8.65713	9.27866
ENSG00000163431	985.56	1628.18	1493.53	187.825	236.728	199.275	1369.09	207.943	2.72122	2.29617e-51	1.76137e-49	LMOD1	1	201896452	201946588	-	3971	protein_coding	leiomodin 1 [Source:HGNC Symbol;Acc:HGNC:6647]	-	938	1328	1241	250	235	246	5.89256	9.68785	8.92632	1.10962	1.40347	1.17659
ENSG00000187017	59944.7	82423.1	83314.2	555.962	1311.57	1524.53	75227.3	1130.69	6.0562	2.92231e-51	2.23491e-49	ESPN	1	6424776	6461367	+	6952	protein_coding	espin [Source:HGNC Symbol;Acc:HGNC:13281]	-	57052	67227	69227	740	1302	1882	204.721	280.132	284.424	1.8761	4.44158	5.14163
ENSG00000111348	116.628	104.214	54.1572	1091.64	946.91	719.334	91.6663	919.295	-3.32115	4.22071e-51	3.21816e-49	ARHGDIB	12	14942017	14961728	-	2102	protein_coding	Rho GDP dissociation inhibitor beta [Source:HGNC Symbol;Acc:HGNC:679]	-	111	85	45	1453	940	888	1.31732	1.17143	0.611478	12.1834	10.6055	8.02363
ENSG00000163975	4196.51	4110.92	4150.85	1330.55	1292.43	1061.18	4152.76	1228.05	1.75792	6.32025e-51	4.80453e-49	MELTF	3	196988621	197029816	-	8393	protein_coding	melanotransferrin [Source:HGNC Symbol;Acc:HGNC:7037]	-	3994	3353	3449	1771	1283	1310	11.8711	11.573	11.7375	3.71908	3.62532	2.96445
ENSG00000136908	8657.8	8425.36	8174.12	2767.79	2832.67	3135.75	8419.09	2912.07	1.5316	9.58161e-51	7.26194e-49	DPM2	9	127935099	127938484	-	3133	protein_coding	dolichyl-phosphate mannosyltransferase subunit 2, regulatory [Source:HGNC Symbol;Acc:HGNC:3006]	-	8240	6872	6792	3684	2812	3871	65.6096	63.5407	61.921	20.7249	21.2859	23.4668
ENSG00000204577	516.946	425.436	288.838	30.052	30.2205	23.4918	410.407	27.9214	3.88181	1.12161e-50	8.47539e-49	LILRB3	19	54216278	54223506	-	3736	protein_coding	leukocyte immunoglobulin like receptor B3 [Source:HGNC Symbol;Acc:HGNC:6607]	-	492	347	240	40	30	29	3.28518	2.69062	1.83487	0.188707	0.190437	0.147429
ENSG00000175175	317.312	215.783	138.402	1737.01	1759.84	1748.92	223.832	1748.59	-2.96112	1.22042e-50	9.19453e-49	PPM1E	17	58755869	58985176	+	6542	protein_coding	protein phosphatase, Mg2+/Mn2+ dependent 1E [Source:HGNC Symbol;Acc:HGNC:19322]	-	302	176	115	2312	1747	2159	1.15159	0.779348	0.502097	6.2289	6.33314	6.26805
ENSG00000144355	204.887	139.769	137.198	1228.38	1170.54	870.815	160.618	1089.91	-2.75746	1.56902e-50	1.17858e-48	DLX1	2	172084740	172089677	+	3656	protein_coding	distal-less homeobox 1 [Source:HGNC Symbol;Acc:HGNC:2914]	Homeobox	195	114	114	1635	1162	1075	1.33054	0.903292	0.890634	7.88217	7.53766	5.58461
ENSG00000128918	5178.92	5989.21	6080.05	17950.1	17931.9	16355.1	5749.39	17412.4	-1.59878	1.83235e-50	1.37231e-48	ALDH1A2	15	57953424	58497866	-	8622	protein_coding	aldehyde dehydrogenase 1 family member A2 [Source:HGNC Symbol;Acc:HGNC:15472]	-	4929	4885	5052	23892	17801	20190	14.2611	16.4129	16.7362	48.8403	48.9635	44.4753
ENSG00000215908	16803.9	16390.9	17649.2	6248.57	5494.09	6101.38	16948	5948.01	1.51044	2.14211e-50	1.59957e-48	CROCCP2	1	16618253	16657232	-	5606	transcribed_unprocessed_pseudogene	ciliary rootlet coiled-coil, rootletin pseudogene 2 [Source:HGNC Symbol;Acc:HGNC:28170]	-	15993	13369	14665	8317	5454	7532	71.1668	69.0836	74.7188	26.1486	23.0727	25.5181
ENSG00000198729	3855.03	4470.15	4582.9	1383.9	1306.53	1367.38	4302.69	1352.6	1.66898	2.76681e-50	2.05997e-48	PPP1R14C	6	150143076	150250357	+	2152	protein_coding	protein phosphatase 1 regulatory inhibitor subunit 14C [Source:HGNC Symbol;Acc:HGNC:14952]	-	3669	3646	3808	1842	1297	1688	42.5311	49.0799	50.5423	15.0863	14.2934	14.8978
ENSG00000198286	420.281	486.739	559.624	1833.92	1968.36	2132.08	488.881	1978.12	-2.01801	3.05153e-50	2.26529e-48	CARD11	7	2906141	3043945	-	4707	protein_coding	caspase recruitment domain family member 11 [Source:HGNC Symbol;Acc:HGNC:16393]	-	400	397	465	2441	1954	2632	2.11991	2.44329	2.82169	9.14024	9.84502	10.6202
ENSG00000273796	340.428	442.601	430.85	34.5598	26.1911	48.6036	404.626	36.4515	3.4585	6.22885e-50	4.61044e-48	BX322562.1	21	45403809	45404369	-	561	lincRNA	novel transcript	-	324	361	358	46	26	60	14.4073	18.6412	18.2272	1.4452	1.09912	2.03132
ENSG00000135363	6038.39	7177.25	6746.78	1666.38	1980.45	2091.58	6654.14	1912.8	1.79879	7.99412e-50	5.8998e-48	LMO2	11	33858576	33892289	-	3109	protein_coding	LIM domain only 2 [Source:HGNC Symbol;Acc:HGNC:6642]	-	5747	5854	5606	2218	1966	2582	46.1128	54.5458	51.5031	12.574	14.9968	15.7734
ENSG00000155660	4283.72	4446.85	4590.12	11968.2	14088.8	14220.6	4440.23	13425.9	-1.59631	1.24882e-49	9.18975e-48	PDIA4	7	149003062	149028641	-	3277	protein_coding	protein disulfide isomerase family A member 4 [Source:HGNC Symbol;Acc:HGNC:30167]	-	4077	3627	3814	15930	13986	17555	31.036	32.0627	33.2434	85.6788	101.217	101.745
ENSG00000123411	465.462	489.191	503.06	1616.05	1610.75	1636.32	485.904	1621.04	-1.73882	1.50308e-49	1.10228e-47	IKZF4	12	56007659	56038435	+	6808	protein_coding	IKAROS family zinc finger 4 [Source:HGNC Symbol;Acc:HGNC:13179]	zf-C2H2	443	399	418	2151	1599	2020	1.62325	1.69779	1.75371	5.56872	5.57013	5.63537
ENSG00000171612	452.853	389.881	391.135	1467.29	1647.02	1810.49	411.29	1641.6	-1.99533	1.50663e-49	1.10228e-47	SLC25A33	1	9539482	9585179	+	3854	protein_coding	solute carrier family 25 member 33 [Source:HGNC Symbol;Acc:HGNC:29681]	-	431	318	325	1953	1635	2235	2.78976	2.39026	2.40864	8.93151	10.061	11.0143
ENSG00000197256	8043.14	7947.2	7507.39	2428.96	2699.7	2836.02	7832.57	2654.89	1.56105	1.63464e-49	1.19249e-47	KANK2	19	11164267	11197791	-	7638	protein_coding	KN motif and ankyrin repeat domains 2 [Source:HGNC Symbol;Acc:HGNC:29300]	-	7655	6482	6238	3233	2680	3501	25.0015	24.5844	23.3274	7.46037	8.32131	8.70569
ENSG00000168509	11.5577	14.7125	8.42445	295.261	321.345	375.868	11.5649	330.825	-4.84011	1.72271e-49	1.25312e-47	HJV	1	146017468	146036746	-	2418	protein_coding	hemojuvelin BMP co-receptor [Source:HGNC Symbol;Acc:HGNC:4887]	-	11	12	7	393	319	464	0.113485	0.143765	0.082688	2.86464	3.12875	3.64462
ENSG00000066926	27296.2	33215.9	34939.8	4768.51	5972.59	7972.62	31817.3	6237.9	2.35068	2.13101e-49	1.54568e-47	FECH	18	57548283	57586772	-	4473	protein_coding	ferrochelatase [Source:HGNC Symbol;Acc:HGNC:3647]	-	25979	27092	29032	6347	5929	9842	144.885	175.457	185.387	25.0094	31.4354	41.7903
ENSG00000228463	4074.63	4449.3	4888.59	1224.62	1411.3	1407.89	4470.84	1347.93	1.73016	2.17536e-49	1.57334e-47	AP006222.1	1	257864	359681	-	8224	transcribed_processed_pseudogene	ribosomal protein L23a (RPL23A) pseudogene	-	3878	3629	4062	1630	1401	1738	11.7632	12.783	14.1077	3.49332	4.04009	4.01381
ENSG00000099999	1895.47	3149.7	3848.77	433.5	438.198	365.337	2964.65	412.345	2.84597	2.23343e-49	1.61074e-47	RNF215	22	30368811	30421771	-	10624	protein_coding	ring finger protein 215 [Source:HGNC Symbol;Acc:HGNC:33434]	-	1804	2569	3198	577	435	451	4.23593	7.00496	8.59787	0.957242	0.971041	0.806267
ENSG00000169570	215.394	158.159	142.012	897.804	1057.72	931.57	171.855	962.364	-2.47979	2.33189e-49	1.67697e-47	DTWD2	5	118837322	118988545	-	4617	protein_coding	DTW domain containing 2 [Source:HGNC Symbol;Acc:HGNC:19334]	-	205	129	118	1195	1050	1150	1.10763	0.809393	0.73	4.56186	5.39344	4.73073
ENSG00000117862	261.625	311.415	353.827	1259.93	1325.67	1298.53	308.956	1294.71	-2.06935	2.73311e-49	1.95994e-47	TXNDC12	1	52020131	52056171	-	3844	protein_coding	thioredoxin domain containing 12 [Source:HGNC Symbol;Acc:HGNC:24626]	-	249	254	294	1677	1316	1603	1.61591	1.91417	2.18456	7.68925	8.11912	7.92028
ENSG00000167645	3362.25	4016.51	4833.23	15085.4	15327.9	14993.4	4070.66	15135.5	-1.89486	2.88371e-49	2.06108e-47	YIF1B	19	38305104	38317273	-	3193	protein_coding	Yip1 interacting factor homolog B, membrane trafficking protein [Source:HGNC Symbol;Acc:HGNC:30511]	-	3200	3276	4016	20079	15216	18509	25.0007	29.7217	35.9249	110.835	113.016	110.097
ENSG00000180644	9.45633	9.80833	15.6454	302.774	312.279	341.036	11.6367	318.696	-4.78441	2.89043e-49	2.06108e-47	PRF1	10	70597348	70602775	-	2534	protein_coding	perforin 1 [Source:HGNC Symbol;Acc:HGNC:9360]	-	9	8	13	403	310	421	0.0886006	0.0914561	0.146534	2.80306	2.90129	3.15548
ENSG00000133321	480.172	611.795	649.886	55.5962	92.6763	71.2853	580.617	73.186	2.99956	3.06701e-49	2.18085e-47	RARRES3	11	63536809	63546462	+	1299	protein_coding	retinoic acid receptor responder 3 [Source:HGNC Symbol;Acc:HGNC:9869]	-	457	499	540	74	92	88	8.77623	11.1281	11.8737	1.00405	1.67964	1.28666
ENSG00000155307	553.721	845.969	818.375	3915.78	3401.83	3222.42	739.355	3513.34	-2.25017	5.7374e-49	4.06825e-47	SAMSN1	21	14485228	14658821	-	5185	protein_coding	SAM domain, SH3 domain and nuclear localization signals 1 [Source:HGNC Symbol;Acc:HGNC:10528]	-	527	690	680	5212	3377	3978	2.53549	3.85505	3.74594	17.717	15.4461	14.5716
ENSG00000236540	4410.85	3730.84	5202.7	973.686	1001.31	1215.09	4448.13	1063.36	2.06438	5.88951e-49	4.16444e-47	AC006547.1	22	20058030	20070569	-	2267	antisense	novel transcript, antisense to C22orf25	-	4198	3043	4323	1296	994	1500	46.1947	38.8848	54.4671	10.076	10.3985	12.567
ENSG00000187840	1868.15	1765.5	1708.96	4874.44	5199.95	5324.53	1780.87	5132.97	-1.52688	6.4893e-49	4.57577e-47	EIF4EBP1	8	38030341	38060365	+	1073	protein_coding	eukaryotic translation initiation factor 4E binding protein 1 [Source:HGNC Symbol;Acc:HGNC:3288]	-	1778	1440	1420	6488	5162	6573	41.3364	38.8769	37.7998	106.573	114.092	116.347
ENSG00000067955	1010.78	1002.9	832.817	3244.12	3101.63	3061.22	948.832	3135.66	-1.72418	6.70189e-49	4.71254e-47	CBFB	16	67029116	67101058	+	4129	protein_coding	core-binding factor subunit beta [Source:HGNC Symbol;Acc:HGNC:1539]	CBF	962	818	692	4318	3079	3779	5.81207	5.73902	4.78698	18.432	17.6848	17.3829
ENSG00000160932	742.847	581.144	506.67	3270.41	3074.44	2457.72	610.221	2934.19	-2.26402	6.94476e-49	4.8698e-47	LY6E	8	143017982	143023832	+	2640	protein_coding	lymphocyte antigen 6 family member E [Source:HGNC Symbol;Acc:HGNC:6727]	-	707	474	421	4353	3052	3034	6.68061	5.2012	4.5549	29.0616	27.4168	21.8274
ENSG00000115468	155.504	155.707	111.925	752.803	908.631	752.546	141.045	804.66	-2.50933	8.68403e-49	6.07258e-47	EFHD1	2	232606057	232682781	+	3052	protein_coding	EF-hand domain family member D1 [Source:HGNC Symbol;Acc:HGNC:29556]	-	148	127	93	1002	902	929	1.2097	1.20545	0.87036	5.78652	7.00904	5.78125
ENSG00000143119	552.67	671.871	465.752	3544.64	3049.25	2343.51	563.431	2979.13	-2.40294	1.20454e-48	8.3999e-47	CD53	1	110871188	110899928	+	2152	protein_coding	CD53 molecule [Source:HGNC Symbol;Acc:HGNC:1686]	-	526	548	387	4718	3027	2893	6.09739	7.37679	5.13652	38.6411	33.3585	25.5327
ENSG00000131844	751.253	594.63	480.194	2614.53	2719.85	2930.8	608.692	2755.06	-2.17657	1.32012e-48	9.1806e-47	MCCC2	5	71587288	71658704	+	6034	protein_coding	methylcrotonoyl-CoA carboxylase 2 [Source:HGNC Symbol;Acc:HGNC:6937]	-	715	485	399	3480	2700	3618	2.95598	2.32844	1.88872	10.165	10.6119	11.3882
ENSG00000104783	7473.65	7570.81	7283.54	1473.3	1823.31	2229.29	7442.67	1841.96	2.01476	1.38272e-48	9.58963e-47	KCNN4	19	43766533	43781261	-	3408	protein_coding	potassium calcium-activated channel subfamily N member 4 [Source:HGNC Symbol;Acc:HGNC:6293]	-	7113	6175	6052	1961	1810	2752	52.066	52.4888	50.7224	10.1417	12.5955	15.337
ENSG00000125772	4817.48	5661.86	5367.58	1368.87	1501.96	1732.72	5282.3	1534.52	1.78332	1.61091e-48	1.11417e-46	GPCPD1	20	5544404	5611026	-	7527	protein_coding	glycerophosphocholine phosphodiesterase 1 [Source:HGNC Symbol;Acc:HGNC:26957]	-	4585	4618	4460	1822	1491	2139	15.1956	17.773	16.9244	4.26639	4.69777	5.39734
ENSG00000121064	2128.73	2453.31	2107.32	526.662	583.256	670.73	2229.78	593.549	1.90951	1.68605e-48	1.16296e-46	SCPEP1	17	56978105	57006768	+	3853	protein_coding	serine carboxypeptidase 1 [Source:HGNC Symbol;Acc:HGNC:29507]	-	2026	2001	1751	701	579	828	13.1172	15.0445	12.9804	3.20666	3.56382	4.08152
ENSG00000213654	390.862	491.643	465.752	1880.51	1745.74	1598.25	449.419	1741.5	-1.956	1.95346e-48	1.34375e-46	GPSM3	6	32190766	32195523	-	1854	protein_coding	G protein signaling modulator 3 [Source:HGNC Symbol;Acc:HGNC:13945]	-	372	401	387	2503	1733	1973	5.00534	6.26562	5.96214	23.795	22.1679	20.2119
ENSG00000232956	267.929	203.523	193.762	1173.53	989.219	1086.29	221.738	1083.01	-2.28504	1.98025e-48	1.35848e-46	SNHG15	7	44983023	44986961	-	3647	lincRNA	small nucleolar RNA host gene 15 [Source:HGNC Symbol;Acc:HGNC:27797]	-	255	166	161	1562	982	1341	1.74424	1.31857	1.26093	7.54883	6.38575	6.98367
ENSG00000171798	308.907	432.793	397.153	42.8241	26.1911	34.0226	379.617	34.3459	3.44882	2.75597e-48	1.88553e-46	KNDC1	10	133160447	133226412	+	7985	protein_coding	kinase non-catalytic C-lobe domain containing 1 [Source:HGNC Symbol;Acc:HGNC:29374]	-	294	353	330	57	26	42	0.918487	1.28065	1.18043	0.125815	0.0772209	0.0998999
ENSG00000135776	20711.5	25386.4	23581.2	4443.19	5820.48	6593.89	23226.4	5619.19	2.04742	3.60366e-48	2.45884e-46	ABCB10	1	229516582	229558695	-	4256	protein_coding	ATP binding cassette subfamily B member 10 [Source:HGNC Symbol;Acc:HGNC:41]	-	19712	20706	19594	5914	5778	8140	115.539	140.937	131.499	24.4914	32.1968	36.3256
ENSG00000154265	1026.54	912.175	979.643	245.675	237.735	196.035	972.785	226.482	2.10365	4.16362e-48	2.83327e-46	ABCA5	17	69244311	69327244	-	13158	protein_coding	ATP binding cassette subfamily A member 5 [Source:HGNC Symbol;Acc:HGNC:35]	-	977	744	814	327	236	242	1.85227	1.63799	1.76699	0.438018	0.425362	0.349314
ENSG00000133805	3001.86	3870.61	3668.25	1019.51	976.123	848.944	3513.57	948.194	1.88945	7.35793e-48	4.99353e-46	AMPD3	11	10308313	10507579	+	6793	protein_coding	adenosine monophosphate deaminase 3 [Source:HGNC Symbol;Acc:HGNC:470]	-	2857	3157	3048	1357	969	1048	10.4918	13.463	12.816	3.52089	3.38297	2.93015
ENSG00000196132	281.589	289.346	302.077	18.0312	28.2058	25.1119	291.004	23.783	3.62948	8.04133e-48	5.44273e-46	MYT1	20	64102394	64242253	+	6427	protein_coding	myelin transcription factor 1 [Source:HGNC Symbol;Acc:HGNC:7622]	zf-C2HC	268	236	251	24	28	31	1.04022	1.06373	1.11549	0.0658169	0.10332	0.0916102
ENSG00000247131	247.966	290.572	263.565	2.2539	9.06616	8.91067	267.368	6.74358	5.3577	8.7714e-48	5.92105e-46	AC025263.1	12	69713633	69738568	-	2788	antisense	uncharacterized LOC101928002 [Source:NCBI gene;Acc:101928002]	-	236	237	219	3	9	11	2.11164	2.46255	2.24363	0.0189654	0.0765572	0.074936
ENSG00000197930	671.4	848.421	773.846	2867.71	2804.47	2476.36	764.555	2716.18	-1.82994	1.55039e-47	1.04379e-45	ERO1A	14	52639916	52695900	-	7548	protein_coding	endoplasmic reticulum oxidoreductase 1 alpha [Source:HGNC Symbol;Acc:HGNC:13280]	-	639	692	643	3817	2784	3057	2.11188	2.65585	2.43321	8.91301	8.7473	7.69226
ENSG00000187266	7292.93	6668.44	6695.03	1412.45	1753.8	2091.58	6885.47	1752.61	1.97434	1.59101e-47	1.0683e-45	EPOR	19	11377205	11384342	-	3079	protein_coding	erythropoietin receptor [Source:HGNC Symbol;Acc:HGNC:3416]	-	6941	5439	5563	1880	1741	2582	56.2358	51.1727	51.606	10.7617	13.4099	15.9271
ENSG00000197410	45.1803	95.6312	80.634	963.167	711.19	596.205	73.8152	756.854	-3.36806	2.05465e-47	1.37596e-45	DCHS2	4	154231742	154495570	-	20429	protein_coding	dachsous cadherin-related 2 [Source:HGNC Symbol;Acc:HGNC:23111]	-	43	78	67	1282	706	736	0.0525076	0.110606	0.093676	1.10605	0.819585	0.68426
ENSG00000001617	1143.17	1657.61	1191.46	267.463	284.073	245.448	1330.74	265.661	2.3252	2.42208e-47	1.61775e-45	SEMA3F	3	50155045	50189075	+	4826	protein_coding	semaphorin 3F [Source:HGNC Symbol;Acc:HGNC:10728]	-	1088	1352	990	356	282	303	5.62396	8.11556	5.85934	1.30016	1.38579	1.19247
ENSG00000171314	3133.2	3255.14	3280.72	8911.18	8949.31	8209.16	3223.02	8689.88	-1.43098	2.7341e-47	1.82134e-45	PGAM1	10	97426160	97433441	+	2568	protein_coding	phosphoglycerate mutase 1 [Source:HGNC Symbol;Acc:HGNC:8888]	-	2982	2655	2726	11861	8884	10134	28.9677	29.9501	30.3202	81.4068	82.0446	74.9508
ENSG00000113013	8453.96	6506.6	5372.39	26583.3	31412.2	34224.3	6777.65	30739.9	-2.18108	3.30258e-47	2.19427e-45	HSPA9	5	138553756	138575724	-	8254	protein_coding	heat shock protein family A (Hsp70) member 9 [Source:HGNC Symbol;Acc:HGNC:5244]	-	8046	5307	4464	35383	31183	42249	24.3174	18.6258	15.4476	75.5552	89.5963	97.2171
ENSG00000104689	426.586	418.08	439.275	1515.37	1372.01	1559.37	427.98	1482.25	-1.79269	3.36767e-47	2.23166e-45	TNFRSF10A	8	23190452	23225126	-	2951	protein_coding	TNF receptor superfamily member 10a [Source:HGNC Symbol;Acc:HGNC:11904]	-	406	341	365	2017	1362	1925	3.43208	3.34745	3.53284	12.0468	10.9457	12.3895
ENSG00000163923	226.952	250.112	258.751	1065.34	971.087	941.291	245.272	992.574	-2.0186	4.33135e-47	2.86276e-45	RPL39L	3	187120948	187180908	-	1060	protein_coding	ribosomal protein L39 like [Source:HGNC Symbol;Acc:HGNC:17094]	-	216	204	215	1418	964	1162	5.08333	5.57511	5.7934	23.5779	21.5679	20.8205
ENSG00000134107	2311.55	2148.02	1944.84	7869.12	7788.84	6261.77	2134.81	7306.58	-1.77479	6.9543e-47	4.5844e-45	BHLHE40	3	4979116	4985323	+	3837	protein_coding	basic helix-loop-helix family member e40 [Source:HGNC Symbol;Acc:HGNC:1046]	bHLH	2200	1752	1616	10474	7732	7730	14.3031	13.2273	12.0296	48.1122	47.7899	38.2629
ENSG00000118200	121.882	95.6312	104.704	610.056	566.131	586.484	107.406	587.557	-2.44804	7.34643e-47	4.83032e-45	CAMSAP2	1	200739558	200860704	+	7777	protein_coding	calmodulin regulated spectrin associated protein family member 2 [Source:HGNC Symbol;Acc:HGNC:29188]	-	116	78	87	812	562	724	0.372089	0.290544	0.319527	1.84026	1.7138	1.76814
ENSG00000232040	1282.91	1027.42	1144.52	4866.93	4177.49	3748.15	1151.62	4264.19	-1.88808	7.52239e-47	4.9332e-45	ZBED9	6	28570535	28616212	-	8198	protein_coding	zinc finger BED-type containing 9 [Source:HGNC Symbol;Acc:HGNC:13851]	-	1221	838	951	6478	4147	4627	3.71543	2.96118	3.3134	13.9273	11.9967	10.7197
ENSG00000155304	848.968	880.298	784.677	2600.25	2713.8	2452.05	837.981	2588.7	-1.62699	8.72101e-47	5.70449e-45	HSPA13	21	14371115	14383484	-	4194	protein_coding	heat shock protein family A (Hsp70) member 13 [Source:HGNC Symbol;Acc:HGNC:11375]	-	808	718	652	3461	2694	3027	4.806	4.95936	4.44038	14.5448	15.2337	13.708
ENSG00000189423	273.183	174.098	208.204	1296.74	1259.19	1019.06	218.495	1191.66	-2.44309	9.48067e-47	6.1854e-45	USP32P3	17	20415547	20431008	+	2935	transcribed_unprocessed_pseudogene	ubiquitin specific peptidase 32 pseudogene 3 [Source:HGNC Symbol;Acc:HGNC:43576]	-	260	142	173	1726	1250	1258	2.20987	1.40155	1.6836	10.3649	10.1004	8.14073
ENSG00000114646	1419.5	2042.59	1938.83	396.687	280.044	254.359	1800.3	310.363	2.53343	1.43323e-46	9.32665e-45	CSPG5	3	47562239	47580792	-	4366	protein_coding	chondroitin sulfate proteoglycan 5 [Source:HGNC Symbol;Acc:HGNC:2467]	-	1351	1666	1611	528	278	314	7.7192	11.054	10.5393	2.1315	1.51007	1.36596
ENSG00000107738	453.904	506.355	395.949	1778.33	2445.85	1859.9	452.069	2028.03	-2.16485	1.66922e-46	1.08345e-44	VSIR	10	71747559	71773498	-	5128	protein_coding	V-set immunoregulatory receptor [Source:HGNC Symbol;Acc:HGNC:30085]	-	432	413	329	2367	2428	2296	2.10153	2.33309	1.83252	8.1355	11.2289	8.50383
ENSG00000160298	12314.2	11473.3	11391.1	3942.83	3165.1	2823.06	11726.2	3310.33	1.82447	2.17334e-46	1.40706e-44	C21orf58	21	46300181	46323875	-	5315	protein_coding	chromosome 21 open reading frame 58 [Source:HGNC Symbol;Acc:HGNC:1300]	-	11720	9358	9465	5248	3142	3485	55.0079	51.0046	50.8649	17.403	14.0197	12.4535
ENSG00000185432	11422.2	18456.8	18414.6	3710.67	3190.28	3180.3	16097.9	3360.42	2.25995	3.80148e-46	2.45486e-44	METTL7A	12	50923472	50932517	+	4083	protein_coding	methyltransferase like 7A [Source:HGNC Symbol;Acc:HGNC:24550]	-	10871	15054	15301	4939	3167	3926	66.4188	106.808	107.039	21.3203	18.3952	18.2626
ENSG00000087266	429.738	364.134	333.367	2413.93	1985.49	1514.81	375.747	1971.41	-2.3902	4.54385e-46	2.92679e-44	SH3BP2	4	2793023	2841098	+	13968	protein_coding	SH3 domain binding protein 2 [Source:HGNC Symbol;Acc:HGNC:10825]	-	409	297	277	3213	1971	1870	0.730449	0.615959	0.56643	4.05425	3.34648	2.54272
ENSG00000183207	3304.46	3206.1	3163.98	8219.23	8700.49	8252.09	3224.85	8390.6	-1.37939	5.34433e-46	3.43367e-44	RUVBL2	19	48993448	49015995	+	3670	protein_coding	RuvB like AAA ATPase 2 [Source:HGNC Symbol;Acc:HGNC:10475]	-	3145	2615	2629	10940	8637	10187	21.3774	20.6412	20.4609	52.5394	55.8127	52.7194
ENSG00000160613	2912.55	2849.32	3519.01	962.416	925.756	951.821	3093.63	946.664	1.70801	5.42584e-46	3.47721e-44	PCSK7	11	117204337	117232525	-	22303	protein_coding	proprotein convertase subtilisin/kexin type 7 [Source:HGNC Symbol;Acc:HGNC:8748]	-	2772	2324	2924	1281	919	1175	3.10049	3.01858	3.74468	1.01233	0.977212	1.00061
ENSG00000142347	340.428	280.764	258.751	1252.42	1561.39	1211.04	293.314	1341.62	-2.19036	5.67753e-46	3.62932e-44	MYO1F	19	8520790	8577577	-	8549	protein_coding	myosin IF [Source:HGNC Symbol;Acc:HGNC:7600]	-	324	229	215	1667	1550	1495	0.945432	0.775978	0.71833	3.4368	4.29985	3.32136
ENSG00000165905	105.07	115.248	96.2794	739.28	565.124	580.814	105.533	628.406	-2.57566	9.1157e-46	5.81246e-44	LARGE2	11	45921621	45929096	+	3115	protein_coding	LARGE xylosyl- and glucuronyltransferase 2 [Source:HGNC Symbol;Acc:HGNC:16522]	-	100	94	80	984	561	717	0.800834	0.874177	0.733555	5.56764	4.27111	4.37171
ENSG00000250421	368.797	393.559	420.019	34.5598	31.2279	58.3244	394.125	41.3707	3.2428	1.0418e-45	6.62616e-44	AC106798.1	5	67699429	67902600	-	737	lincRNA	novel transcript	-	351	321	349	46	31	72	11.8807	12.6173	13.5257	1.10008	0.997541	1.85548
ENSG00000228742	213.293	266.051	240.699	1337.32	1121.18	971.263	240.014	1143.25	-2.25426	1.1575e-45	7.34361e-44	LINC02577	7	106774955	106838480	+	4271	lincRNA	long intergenic non-protein coding RNA 2577 [Source:HGNC Symbol;Acc:HGNC:53749]	-	203	217	200	1780	1113	1199	1.18568	1.47184	1.33752	7.34555	6.18019	5.33188
ENSG00000105928	67.245	74.7885	40.9188	601.041	596.352	432.572	60.9841	543.322	-3.1529	1.29537e-45	8.19775e-44	GSDME	7	24698351	24758113	-	8843	protein_coding	gasdermin E [Source:HGNC Symbol;Acc:HGNC:2810]	-	64	61	34	800	592	534	0.180543	0.199829	0.10982	1.5945	1.58766	1.14692
ENSG00000137825	1198.85	1136.54	1162.57	3220.83	3780.59	3467.87	1165.99	3489.76	-1.58102	1.37212e-45	8.6618e-44	ITPKA	15	41493393	41503551	+	2092	protein_coding	inositol-trisphosphate 3-kinase A [Source:HGNC Symbol;Acc:HGNC:6178]	-	1141	927	966	4287	3753	4281	13.6058	12.8365	13.1891	36.1182	42.5455	38.8664
ENSG00000130827	8826.96	8776.01	10255	3175	3356.49	3270.22	9285.98	3267.24	1.50707	1.72555e-45	1.08658e-43	PLXNA3	X	154458281	154477779	+	11710	protein_coding	plexin A3 [Source:HGNC Symbol;Acc:HGNC:9101]	-	8401	7158	8521	4226	3332	4037	17.8968	17.7078	20.7843	6.36073	6.74815	6.54776
ENSG00000253394	53.5859	112.796	117.942	821.172	694.065	777.658	94.7747	764.298	-3.02164	2.01078e-45	1.26305e-43	LINC00534	8	90221488	90569318	+	1354	lincRNA	long intergenic non-protein coding RNA 534 [Source:HGNC Symbol;Acc:HGNC:43643]	-	51	92	98	1093	689	960	0.93962	1.96833	2.06732	14.2277	12.068	13.4661
ENSG00000142949	4696.64	5693.74	5165.39	1649.86	1805.17	1718.14	5185.26	1724.39	1.58851	2.30081e-45	1.44165e-43	PTPRF	1	43525187	43623666	+	10712	protein_coding	protein tyrosine phosphatase, receptor type F [Source:HGNC Symbol;Acc:HGNC:9670]	-	4470	4644	4292	2196	1792	2121	10.4097	12.5589	11.4443	3.61323	3.96738	3.76063
ENSG00000136710	616.763	722.138	737.741	2355.33	2228.26	2160.43	692.214	2248.01	-1.70057	2.44042e-45	1.52535e-43	CCDC115	2	130338241	130342349	-	3782	protein_coding	coiled-coil domain containing 115 [Source:HGNC Symbol;Acc:HGNC:28178]	-	587	589	613	3135	2212	2667	3.87184	4.51152	4.62956	14.61	13.8708	13.3934
ENSG00000034152	1806.16	1732.4	1895.5	519.9	584.264	590.534	1811.35	564.899	1.68193	2.45366e-45	1.52985e-43	MAP2K3	17	21284672	21315240	+	3783	protein_coding	mitogen-activated protein kinase kinase 3 [Source:HGNC Symbol;Acc:HGNC:6843]	-	1719	1413	1575	692	580	729	11.3355	10.8202	11.8917	3.22407	3.63604	3.66001
ENSG00000034677	3889.7	4590.3	4721.3	1389.91	1386.12	1501.04	4400.44	1425.69	1.62563	3.41591e-45	2.12458e-43	RNF19A	8	100257060	100336218	-	6031	protein_coding	ring finger protein 19A, RBR E3 ubiquitin protein ligase [Source:HGNC Symbol;Acc:HGNC:13432]	-	3702	3744	3923	1850	1376	1853	15.3126	17.9836	18.5793	5.4065	5.41085	5.83548
ENSG00000145391	30.4704	28.199	34.9013	407.956	383.801	290.812	31.1902	360.856	-3.53243	3.56567e-45	2.21229e-43	SETD7	4	139495941	139606699	-	13916	protein_coding	SET domain containing lysine methyltransferase 7 [Source:HGNC Symbol;Acc:HGNC:30412]	-	29	23	29	543	381	359	0.0519858	0.0478787	0.0595229	0.687733	0.649302	0.489971
ENSG00000215068	1190.45	1282.44	959.184	271.971	211.544	187.124	1144.02	223.546	2.3532	4.07098e-45	2.51963e-43	AC025171.2	5	43041575	43045390	+	2773	antisense	uncharacterized LOC153684 [Source:NCBI gene;Acc:153684]	-	1133	1046	797	362	210	231	10.1925	10.9273	8.20936	2.30087	1.796	1.58217
ENSG00000116852	347.783	311.415	204.594	2150.97	1851.51	1398.97	287.93	1800.49	-2.64281	4.36663e-45	2.69602e-43	KIF21B	1	200969390	201023700	-	12150	protein_coding	kinesin family member 21B [Source:HGNC Symbol;Acc:HGNC:29442]	-	331	254	170	2863	1838	1727	0.679599	0.605601	0.399644	4.15317	3.58761	2.69964
ENSG00000181773	23.1155	14.7125	14.4419	319.303	302.205	269.75	17.4233	297.086	-4.07554	5.10472e-45	3.14406e-43	GPR3	1	27392644	27395814	+	2115	protein_coding	G protein-coupled receptor 3 [Source:HGNC Symbol;Acc:HGNC:4484]	-	22	12	12	425	300	333	0.259485	0.164362	0.162058	3.54171	3.36393	2.99037
ENSG00000170421	4058.87	4927.46	4941.54	15171.8	14700.3	13114.9	4642.62	14329	-1.62614	8.44153e-45	5.18662e-43	KRT8	12	52897187	52949954	-	6881	protein_coding	keratin 8 [Source:HGNC Symbol;Acc:HGNC:6446]	-	3863	4019	4106	20194	14593	16190	14.0047	16.9198	17.0439	51.7255	50.2955	44.6875
ENSG00000233372	193.329	331.031	318.926	4.5078	5.03676	8.91067	281.095	6.15174	5.50559	9.87519e-45	6.0528e-43	AL137076.1	1	30140263	30141607	+	551	lincRNA	novel transcript	-	184	270	265	6	5	11	8.33042	14.1952	13.7371	0.191926	0.215206	0.379168
ENSG00000154122	3787.79	4251.91	4245.92	1329.8	1502.97	1333.36	4095.21	1388.71	1.56073	1.35301e-44	8.27295e-43	ANKH	5	14704800	14871785	-	12702	protein_coding	ANKH inorganic pyrophosphate transport regulator [Source:HGNC Symbol;Acc:HGNC:15492]	-	3605	3468	3528	1770	1492	1646	7.08001	7.90927	7.93336	2.45604	2.78569	2.46121
ENSG00000179241	120.831	116.474	97.4829	601.041	550.014	581.624	111.596	577.559	-2.37023	1.5913e-44	9.70656e-43	LDLRAD3	11	35943981	36232136	+	4575	protein_coding	low density lipoprotein receptor class A domain containing 3 [Source:HGNC Symbol;Acc:HGNC:27046]	-	115	95	81	800	546	718	0.627058	0.601536	0.505702	3.082	2.83034	2.98074
ENSG00000128284	636.726	834.934	811.154	99.1717	154.125	135.28	760.938	129.526	2.56085	1.80383e-44	1.09765e-42	APOL3	22	36140330	36166177	-	5901	protein_coding	apolipoprotein L3 [Source:HGNC Symbol;Acc:HGNC:14868]	-	606	681	674	132	153	167	2.56182	3.34311	3.26238	0.39426	0.614897	0.537504
ENSG00000135046	2289.48	3757.82	3236.19	12654.2	13010.9	14416.7	3094.5	13360.6	-2.11063	2.01354e-44	1.22232e-42	ANXA1	9	73151757	73170393	+	4561	protein_coding	annexin A1 [Source:HGNC Symbol;Acc:HGNC:533]	-	2179	3065	2689	16843	12916	17797	11.9179	19.467	16.8396	65.0869	67.159	74.1101
ENSG00000204856	204.887	156.933	174.506	752.052	884.454	955.062	178.776	863.856	-2.26909	2.10083e-44	1.27226e-42	FAM216A	12	110468364	110490385	+	2753	protein_coding	family with sequence similarity 216 member A [Source:HGNC Symbol;Acc:HGNC:30180]	-	195	128	145	1001	878	1179	1.76697	1.34689	1.5044	6.40858	7.56353	8.13389
ENSG00000130813	1487.8	1774.08	2020.66	417.723	466.404	475.506	1760.85	453.211	1.95828	2.22951e-44	1.34697e-42	C19orf66	19	10086122	10093252	+	4341	protein_coding	chromosome 19 open reading frame 66 [Source:HGNC Symbol;Acc:HGNC:25649]	-	1416	1447	1679	556	463	587	8.13719	9.65624	11.0474	2.25746	2.52946	2.56826
ENSG00000075151	1542.43	1368.26	1263.67	4053.27	4195.62	4491.79	1391.45	4246.89	-1.60921	2.24595e-44	1.35367e-42	EIF4G3	1	20806292	21176888	-	9596	protein_coding	eukaryotic translation initiation factor 4 gamma 3 [Source:HGNC Symbol;Acc:HGNC:3298]	-	1468	1116	1050	5395	4165	5545	3.81625	3.36902	3.12536	9.90913	10.2935	10.9749
ENSG00000134109	1258.74	1108.34	837.631	4123.14	4354.78	3970.11	1068.24	4149.34	-1.95675	2.50108e-44	1.50385e-42	EDEM1	3	5187646	5219957	+	6758	protein_coding	ER degradation enhancing alpha-mannosidase like protein 1 [Source:HGNC Symbol;Acc:HGNC:18967]	-	1198	904	696	5488	4323	4901	4.42221	3.87507	2.94166	14.313	15.1706	13.7739
ENSG00000136059	2625.71	3119.05	2742.76	961.665	840.131	874.056	2829.17	891.95	1.6643	2.52785e-44	1.51635e-42	VILL	3	37988059	38007188	+	6476	protein_coding	villin like [Source:HGNC Symbol;Acc:HGNC:30906]	-	2499	2544	2279	1280	834	1079	9.62632	11.3799	10.0517	3.48367	3.05419	3.1645
ENSG00000075035	203.836	228.044	196.169	849.721	1245.09	1293.67	209.35	1129.49	-2.4315	2.54796e-44	1.5248e-42	WSCD2	12	108129471	108250537	+	6557	protein_coding	WSC domain containing 2 [Source:HGNC Symbol;Acc:HGNC:29117]	-	194	186	163	1131	1236	1597	0.73807	0.821745	0.710041	3.04013	4.47043	4.62584
ENSG00000140022	529.555	404.594	410.391	2078.85	1830.36	1624.98	448.18	1844.73	-2.03946	3.34647e-44	1.99793e-42	STON2	14	81260656	81436465	-	7812	protein_coding	stonin 2 [Source:HGNC Symbol;Acc:HGNC:30652]	-	504	330	341	2767	1817	2006	1.60942	1.22372	1.24679	6.24282	5.51606	4.87707
ENSG00000007264	326.769	246.434	207.001	1160.01	1236.02	1332.55	260.068	1242.86	-2.253	3.54365e-44	2.11068e-42	MATK	19	3777970	3802129	-	4141	protein_coding	megakaryocyte-associated tyrosine kinase [Source:HGNC Symbol;Acc:HGNC:6906]	-	311	201	172	1544	1227	1645	1.87351	1.40611	1.18638	6.57168	7.02709	7.54486
ENSG00000251600	539.011	486.739	571.659	104.431	93.6837	110.978	532.469	103.031	2.36631	5.10665e-44	3.0345e-42	AC139713.2	4	143559457	144188367	+	12703	processed_transcript	uncharacterized LOC101927636 [Source:NCBI gene;Acc:101927636]	-	513	397	475	139	93	137	1.00742	0.905344	1.06804	0.19286	0.173625	0.204835
ENSG00000276045	521.149	513.711	480.194	1528.15	1610.75	1611.21	505.018	1583.37	-1.64802	7.35514e-44	4.36037e-42	ORAI1	12	121626550	121642677	+	2262	protein_coding	ORAI calcium release-activated calcium modulator 1 [Source:HGNC Symbol;Acc:HGNC:25896]	-	496	419	399	2034	1599	1989	5.47003	5.366	5.03826	15.8487	16.7646	16.7006
ENSG00000223855	758.608	784.667	980.847	148.006	171.25	196.035	841.374	171.764	2.29292	8.0597e-44	4.7669e-42	HRAT92	7	520391	525232	+	3506	lincRNA	heart tissue-associated transcript 92 [Source:NCBI gene;Acc:441307]	-	722	640	815	197	170	242	5.1372	5.28807	6.63967	0.990349	1.14994	1.31097
ENSG00000100100	910.96	1899.14	1869.02	204.354	206.507	198.465	1559.71	203.109	2.94046	8.34469e-44	4.92395e-42	PIK3IP1	22	31281593	31292534	-	3805	protein_coding	phosphoinositide-3-kinase interacting protein 1 [Source:HGNC Symbol;Acc:HGNC:24942]	-	867	1549	1553	272	205	245	5.68415	11.793	11.6578	1.25994	1.27772	1.22293
ENSG00000170006	4.20281	3.67812	6.01746	523.657	537.926	289.192	4.6328	450.258	-6.60579	8.60451e-44	5.06546e-42	TMEM154	4	152618632	152680165	-	11587	protein_coding	transmembrane protein 154 [Source:HGNC Symbol;Acc:HGNC:26489]	-	4	3	5	697	534	357	0.00861172	0.00750032	0.0123254	1.06022	1.09297	0.585178
ENSG00000165092	848.968	1071.56	909.84	2901.52	3596.24	3440.33	943.456	3312.7	-1.81242	1.00219e-43	5.88619e-42	ALDH1A1	9	72900662	73080442	-	2849	protein_coding	aldehyde dehydrogenase 1 family member A1 [Source:HGNC Symbol;Acc:HGNC:402]	-	808	874	756	3862	3570	4247	7.07489	8.88686	7.57932	23.8921	29.7175	28.3126
ENSG00000131584	9870.31	9022.44	10098.5	3797.07	3418.95	3544.83	9663.75	3586.95	1.42964	1.06543e-43	6.24312e-42	ACAP3	1	1292376	1309609	-	8809	protein_coding	ArfGAP with coiled-coil, ankyrin repeat and PH domains 3 [Source:HGNC Symbol;Acc:HGNC:16754]	-	9394	7359	8391	5054	3394	4376	26.6026	24.2003	27.2074	10.1121	9.13738	9.43499
ENSG00000127399	660.893	637.542	527.13	1951.88	2065.07	2026.77	608.521	2014.57	-1.72614	1.65649e-43	9.68413e-42	LRRC61	7	150322639	150338150	+	2735	protein_coding	leucine rich repeat containing 61 [Source:HGNC Symbol;Acc:HGNC:21704]	-	629	520	438	2598	2050	2502	5.73712	5.50776	4.57422	16.7423	17.776	17.3748
ENSG00000114626	915.163	1680.9	1959.29	217.877	202.478	186.314	1518.45	202.223	2.90761	1.80504e-43	1.05283e-41	ABTB1	3	127672935	127680920	+	6149	protein_coding	ankyrin repeat and BTB domain containing 1 [Source:HGNC Symbol;Acc:HGNC:18275]	-	871	1371	1628	290	201	230	3.53358	6.45896	7.56224	0.831242	0.775225	0.710418
ENSG00000198478	6372.52	8815.24	9737.46	1147.99	1546.28	1944.96	8308.41	1546.41	2.42576	4.93385e-43	2.87116e-41	SH3BGRL2	6	79631283	79703659	+	4653	protein_coding	SH3 domain binding glutamate rich protein like 2 [Source:HGNC Symbol;Acc:HGNC:15567]	-	6065	7190	8091	1528	1535	2401	32.5161	44.7636	49.6672	5.78795	7.82369	9.80053
ENSG00000111339	257.422	327.353	414.001	1.5026	1.00735	6.48049	332.926	2.99681	6.75335	5.00018e-43	2.90309e-41	ART4	12	14825569	14843533	-	5252	protein_coding	ADP-ribosyltransferase 4 (Dombrock blood group) [Source:HGNC Symbol;Acc:HGNC:726]	-	245	267	344	2	1	8	1.1637	1.47271	1.87083	0.00671181	0.00451556	0.0289305
ENSG00000126903	8814.35	9156.08	8765.04	1758.79	2404.55	2741.25	8911.82	2301.53	1.95344	6.07595e-43	3.5196e-41	SLC10A3	X	154487306	154490690	-	2247	protein_coding	solute carrier family 10 member 3 [Source:HGNC Symbol;Acc:HGNC:22979]	-	8389	7468	7283	2341	2387	3384	93.1339	96.2788	92.578	18.3625	25.1933	28.6034
ENSG00000086598	2861.07	3089.62	3115.84	7655.75	8284.46	8900.14	3022.18	8280.12	-1.4542	8.2294e-43	4.75614e-41	TMED2	12	123584531	123598577	+	3830	protein_coding	transmembrane p24 trafficking protein 2 [Source:HGNC Symbol;Acc:HGNC:16996]	-	2723	2520	2589	10190	8224	10987	17.7358	19.0604	19.3079	46.8932	50.9238	54.4842
ENSG00000148341	15914	16067.3	15553.9	6529.55	5570.65	5778.97	15845.1	5959.73	1.41052	9.27012e-43	5.34542e-41	SH3GLB2	9	129007036	129028303	-	6814	protein_coding	SH3 domain containing GRB2 like, endophilin B2 [Source:HGNC Symbol;Acc:HGNC:10834]	-	15146	13105	12924	8691	5530	7134	55.4494	55.714	54.1746	22.4803	19.2468	19.8848
ENSG00000112419	561.076	422.984	355.03	2141.21	2061.04	1785.37	446.363	1995.87	-2.15839	1.03508e-42	5.95503e-41	PHACTR2	6	143536845	143831185	+	11224	protein_coding	phosphatase and actin regulator 2 [Source:HGNC Symbol;Acc:HGNC:20956]	-	534	345	295	2850	2046	2204	1.18685	0.890432	0.750715	4.47539	4.32309	3.72953
ENSG00000111186	156.555	165.516	187.745	688.943	749.469	827.072	169.938	755.161	-2.15322	1.07129e-42	6.14934e-41	WNT5B	12	1529891	1647243	+	4305	protein_coding	Wnt family member 5B [Source:HGNC Symbol;Acc:HGNC:16265]	-	149	135	156	917	744	1021	0.863404	0.908427	1.03503	3.75431	4.09861	4.50446
ENSG00000181444	324.667	437.697	391.135	1347.08	1675.23	1600.68	384.5	1541	-2.0043	1.23945e-42	7.09853e-41	ZNF467	7	149764182	149773479	-	2734	protein_coding	zinc finger protein 467 [Source:HGNC Symbol;Acc:HGNC:23154]	zf-C2H2	309	357	325	1793	1663	1976	2.81943	3.78268	3.39536	11.5589	14.4255	13.7271
ENSG00000279355	566.329	773.632	954.37	125.467	111.816	131.23	764.777	122.838	2.63479	1.43707e-42	8.21171e-41	AGPAT4-IT1	6	161160105	161161982	-	1878	TEC	AGPAT4 intronic transcript 1 [Source:HGNC Symbol;Acc:HGNC:20988]	-	539	631	793	167	111	162	7.15969	9.73337	12.0609	1.56731	1.40173	1.63836
ENSG00000161048	2993.45	2506.03	2576.68	784.358	793.793	921.039	2692.05	833.063	1.69223	1.91529e-42	1.09197e-40	NAPEPLD	7	103099776	103149560	-	7561	protein_coding	N-acyl phosphatidylethanolamine phospholipase D [Source:HGNC Symbol;Acc:HGNC:21683]	-	2849	2044	2141	1044	788	1137	9.3997	7.83125	8.08794	2.43363	2.47163	2.85609
ENSG00000082074	76.7014	77.2406	96.2794	1135.97	756.521	521.679	83.4071	804.722	-3.27217	2.32974e-42	1.32528e-40	FYB1	5	39105255	39274528	-	8850	protein_coding	FYN binding protein 1 [Source:HGNC Symbol;Acc:HGNC:4036]	-	73	63	80	1512	751	644	0.205769	0.206218	0.258195	3.01122	2.01249	1.38208
ENSG00000171223	5248.26	5482.86	5035.41	1874.5	2074.14	1805.63	5255.51	1918.09	1.45467	2.3504e-42	1.33404e-40	JUNB	19	12791496	12793315	+	1820	protein_coding	JunB proto-oncogene, AP-1 transcription factor subunit [Source:HGNC Symbol;Acc:HGNC:6205]	TF_bZIP	4995	4472	4184	2495	2059	2229	68.4644	71.1803	65.663	24.162	26.83	23.261
ENSG00000166289	238.51	163.064	226.257	915.835	1344.81	1457.3	209.277	1239.32	-2.56335	2.90805e-42	1.64686e-40	PLEKHF1	19	29665056	29675457	+	2681	protein_coding	pleckstrin homology and FYVE domain containing 1 [Source:HGNC Symbol;Acc:HGNC:20764]	-	227	133	188	1219	1335	1799	2.11217	1.43709	2.00291	8.01385	11.8092	12.7446
ENSG00000116191	1875.51	2460.67	2097.69	637.103	569.153	637.518	2144.62	614.591	1.80161	2.96948e-42	1.67789e-40	RALGPS2	1	178725147	178921841	+	9178	protein_coding	Ral GEF with PH domain and SH3 binding motif 2 [Source:HGNC Symbol;Acc:HGNC:30279]	-	1785	2007	1743	848	565	787	4.85167	6.33474	5.42438	1.62848	1.45995	1.62861
ENSG00000158578	100256	140898	134552	3353.05	6740.19	6887.14	125235	5660.13	4.46773	3.12501e-42	1.76183e-40	ALAS2	X	55009055	55031064	-	2134	protein_coding	5'-aminolevulinate synthase 2 [Source:HGNC Symbol;Acc:HGNC:397]	-	95418	114921	111801	4463	6691	8502	1115.42	1560.04	1496.41	36.861	74.3589	75.6689
ENSG00000131236	2758.1	2946.18	2947.35	10595.6	9086.31	7864.07	2883.88	9181.99	-1.67096	3.22301e-42	1.81305e-40	CAP1	1	40040233	40072649	+	3814	protein_coding	cyclase associated actin cytoskeleton regulatory protein 1 [Source:HGNC Symbol;Acc:HGNC:20040]	-	2625	2403	2449	14103	9020	9708	17.1692	18.2517	18.3404	65.1726	56.087	48.3437
ENSG00000031698	7692.2	8752.71	8916.68	21449.6	23872.2	24395	8453.86	23238.9	-1.45894	3.36655e-42	1.8896e-40	SARS	1	109213918	109238169	+	3836	protein_coding	seryl-tRNA synthetase [Source:HGNC Symbol;Acc:HGNC:10537]	-	7321	7139	7409	28550	23698	30115	47.6094	53.9123	55.1673	131.178	146.511	149.106
ENSG00000166598	8098.82	9587.65	11980.8	32737.9	38178.6	41014.2	9889.08	37310.2	-1.91574	5.46802e-42	3.06234e-40	HSP90B1	12	103930107	103953645	+	4695	protein_coding	heat shock protein 90 beta family member 1 [Source:HGNC Symbol;Acc:HGNC:12028]	-	7708	7820	9955	43575	37900	50631	40.955	48.2504	60.5629	163.582	191.443	204.82
ENSG00000197312	13108.6	15266.7	13828.1	4260.63	4855.43	5248.38	14067.8	4788.15	1.55491	5.77869e-42	3.22918e-40	DDI2	1	15617500	15669044	+	12136	protein_coding	DNA damage inducible 1 homolog 2 [Source:HGNC Symbol;Acc:HGNC:24578]	-	12476	12452	11490	5671	4820	6479	25.6449	29.723	27.0424	8.23604	9.41907	10.1397
ENSG00000012822	4878.42	7009.28	7987.58	1577.73	1625.86	1568.28	6625.09	1590.62	2.05825	6.93987e-42	3.86951e-40	CALCOCO1	12	53708517	53727745	-	8898	protein_coding	calcium binding and coiled-coil domain 1 [Source:HGNC Symbol;Acc:HGNC:29306]	-	4643	5717	6637	2100	1614	1936	13.0169	18.6125	21.3049	4.15969	4.30177	4.13241
ENSG00000171786	5.25352	9.80833	10.8314	255.442	272.992	273.801	8.63109	267.412	-4.97579	6.99347e-42	3.89083e-40	NHLH1	1	160367067	160372848	+	2563	protein_coding	nescient helix-loop-helix 1 [Source:HGNC Symbol;Acc:HGNC:7817]	bHLH	5	8	9	340	271	338	0.0486656	0.0904213	0.100299	2.33811	2.50759	2.50472
ENSG00000129474	261.625	300.38	330.96	1222.37	1267.25	1033.64	297.655	1174.42	-1.98165	7.80511e-42	4.33287e-40	AJUBA	14	22971174	22982642	-	5979	protein_coding	ajuba LIM protein [Source:HGNC Symbol;Acc:HGNC:20250]	-	249	245	275	1627	1258	1276	1.03889	1.18704	1.31373	4.79615	4.98986	4.05334
ENSG00000075539	8281.65	11282	10163.5	3212.56	3079.47	3024.77	9909.06	3105.6	1.6737	7.89046e-42	4.37066e-40	FRYL	4	48497361	48780322	-	18161	protein_coding	FRY like transcription coactivator [Source:HGNC Symbol;Acc:HGNC:29127]	-	7882	9202	8445	4276	3057	3734	10.8267	14.6782	13.2819	4.14985	3.99201	3.90504
ENSG00000137193	12771.3	15923.8	17656.4	47312.4	49720.8	53169.1	15450.5	50067.5	-1.69629	8.73215e-42	4.82633e-40	PIM1	6	37170203	37175426	+	2977	protein_coding	Pim-1 proto-oncogene, serine/threonine kinase [Source:HGNC Symbol;Acc:HGNC:8986]	-	12155	12988	14671	62974	49358	65636	101.854	126.384	140.761	372.835	393.202	418.749
ENSG00000109861	1304.97	1221.14	1062.68	3374.84	3715.11	3787.84	1196.27	3625.93	-1.59917	8.79425e-42	4.85006e-40	CTSC	11	88293592	88337787	-	11421	protein_coding	cathepsin C [Source:HGNC Symbol;Acc:HGNC:2528]	-	1242	996	883	4492	3688	4676	2.7128	2.5263	2.2083	6.93218	7.65814	7.77608
ENSG00000120318	1159.98	1100.99	1191.46	3184.01	3219.49	2998.84	1150.81	3134.12	-1.44522	9.38343e-42	5.16374e-40	ARAP3	5	141653401	141682221	-	6186	protein_coding	ArfGAP with RhoGAP domain, ankyrin repeat and PH domain 3 [Source:HGNC Symbol;Acc:HGNC:24097]	-	1104	898	990	4238	3196	3702	4.45205	4.20529	4.57116	12.0749	12.2527	11.3662
ENSG00000163497	6.30422	7.35625	8.42445	377.153	412.007	220.337	7.36164	336.499	-5.52081	1.06339e-41	5.83917e-40	FEV	2	218981087	218985657	-	2049	protein_coding	FEV, ETS transcription factor [Source:HGNC Symbol;Acc:HGNC:18562]	ETS	6	6	7	502	409	272	0.0730483	0.0848279	0.0975791	4.31813	4.73389	2.52126
ENSG00000184937	549.518	490.417	478.99	1737.01	1758.84	1514	506.308	1669.95	-1.72045	1.30435e-41	7.14129e-40	WT1	11	32387775	32435630	-	4113	protein_coding	Wilms tumor 1 [Source:HGNC Symbol;Acc:HGNC:12796]	zf-C2H2	523	400	398	2312	1746	1869	3.17208	2.81728	2.76392	9.90748	10.0675	8.6306
ENSG00000124098	22996.7	30130	27215.8	6444.66	8243.16	8407.62	26780.8	7698.48	1.79864	1.30616e-41	7.14129e-40	FAM210B	20	56358915	56368663	+	3577	protein_coding	family with sequence similarity 210 member B [Source:HGNC Symbol;Acc:HGNC:16102]	-	21887	24575	22614	8578	8183	10379	152.64	199.023	180.576	42.267	54.2538	55.1096
ENSG00000269600	3843.47	5042.71	4939.13	1180.29	1365.97	1443.53	4608.44	1329.93	1.79303	1.71796e-41	9.37253e-40	AC016629.2	19	58593896	58599355	-	1120	antisense	novel transcript, antisense to RPL23AP79	-	3658	4113	4104	1571	1356	1782	81.4754	106.382	104.662	24.7225	28.713	30.219
ENSG00000196549	35.7239	36.7812	37.3083	356.868	509.72	308.633	36.6045	391.74	-3.41814	1.96687e-41	1.07074e-39	MME	3	155024124	155183729	+	9620	protein_coding	membrane metalloendopeptidase [Source:HGNC Symbol;Acc:HGNC:7154]	-	34	30	31	475	506	381	0.0881667	0.0903391	0.0920423	0.870267	1.24742	0.752212
ENSG00000166986	9900.78	8744.13	8680.79	22958.2	23188.2	23397.8	9108.57	23181.4	-1.34757	2.25917e-41	1.22722e-39	MARS	12	57475445	57517569	+	7028	protein_coding	methionyl-tRNA synthetase [Source:HGNC Symbol;Acc:HGNC:6898]	-	9423	7132	7213	30558	23019	28884	33.4471	29.3974	29.3147	76.635	77.6768	78.0578
ENSG00000245164	189.127	111.57	164.878	15277.7	8394.26	6244.76	155.192	9972.24	-6.00498	2.79072e-41	1.51272e-39	LINC00861	8	125922308	125951249	-	5724	lincRNA	long intergenic non-protein coding RNA 861 [Source:HGNC Symbol;Acc:HGNC:45133]	-	180	91	137	20335	8333	7709	0.784465	0.460544	0.683631	62.615	34.5254	25.5793
ENSG00000196743	759.659	822.674	740.148	2205.82	2858.86	2690.21	774.16	2584.96	-1.73917	3.27037e-41	1.76894e-39	GM2A	5	151212150	151270440	+	4479	protein_coding	GM2 ganglioside activator [Source:HGNC Symbol;Acc:HGNC:4367]	-	723	671	615	2936	2838	3321	4.02678	4.33981	3.92188	11.5534	15.0268	14.0825
ENSG00000090238	5207.29	8957.46	10214	1266.69	1611.76	1489.7	8126.26	1456.05	2.48077	3.38544e-41	1.82727e-39	YPEL3	16	30092314	30096915	-	3181	protein_coding	yippee like 3 [Source:HGNC Symbol;Acc:HGNC:18327]	-	4956	7306	8487	1686	1600	1839	38.8659	66.5343	76.2064	9.34175	11.9287	10.9802
ENSG00000102144	6097.23	5872.74	6045.14	16197.3	16582	14227.1	6005.04	15668.8	-1.38358	3.85751e-41	2.07764e-39	PGK1	X	77910739	78129296	+	5512	protein_coding	phosphoglycerate kinase 1 [Source:HGNC Symbol;Acc:HGNC:8896]	-	5803	4790	5023	21559	16461	17563	26.263	25.1742	26.0288	68.9372	70.8245	60.5174
ENSG00000215559	689.262	678.001	716.078	172.799	144.051	114.219	694.447	143.69	2.27113	4.17193e-41	2.24221e-39	ANKRD20A11P	21	13909574	13980437	-	4842	transcribed_unprocessed_pseudogene	ankyrin repeat domain 20 family member A11, pseudogene [Source:HGNC Symbol;Acc:HGNC:42024]	-	656	553	595	230	143	141	3.37971	3.30849	3.50989	0.837215	0.700403	0.553076
ENSG00000281398	885.743	659.61	734.131	2534.14	2433.76	2628.65	759.828	2532.18	-1.73534	4.25147e-41	2.28012e-39	SNHG4	5	139274102	139284899	+	4469	lincRNA	small nucleolar RNA host gene 4 [Source:HGNC Symbol;Acc:HGNC:32964]	-	843	538	610	3373	2416	3245	4.70563	3.4874	3.8987	13.3027	12.821	13.791
ENSG00000100077	641.98	579.918	537.961	1833.17	1741.71	1868.81	586.62	1814.56	-1.62829	5.21953e-41	2.79339e-39	GRK3	22	25564849	25729294	+	9303	protein_coding	G protein-coupled receptor kinase 3 [Source:HGNC Symbol;Acc:HGNC:290]	-	611	473	447	2440	1729	2307	1.6384	1.47288	1.37241	4.62276	4.40766	4.70994
ENSG00000188707	999.219	887.654	704.043	3609.25	3280.94	2865.99	863.639	3252.06	-1.91205	5.90816e-41	3.15526e-39	ZBED6CL	7	150329789	150332721	+	2933	protein_coding	ZBED6 C-terminal like [Source:HGNC Symbol;Acc:HGNC:21720]	-	951	724	585	4804	3257	3538	8.08852	7.15082	5.69698	28.8686	26.3355	22.9106
ENSG00000232063	148.149	160.611	129.977	808.4	780.697	602.685	146.246	730.594	-2.32043	5.96667e-41	3.17979e-39	AL691447.2	9	94332476	94360948	+	2162	lincRNA	uncharacterized LOC100132077 [Source:NCBI gene;Acc:100132077]	-	141	131	108	1076	775	744	1.62691	1.75527	1.42682	8.77184	8.50124	6.53594
ENSG00000157613	436.042	429.115	393.542	1276.46	1382.09	1343.89	419.566	1334.15	-1.66808	6.02726e-41	3.19984e-39	CREB3L1	11	46277661	46321422	+	4037	protein_coding	cAMP responsive element binding protein 3 like 1 [Source:HGNC Symbol;Acc:HGNC:18856]	TF_bZIP	415	350	327	1699	1372	1659	2.56443	2.51153	2.31361	7.41769	8.05994	7.8051
ENSG00000119227	1006.57	915.853	878.55	247.178	208.522	163.632	933.659	206.444	2.17636	6.02957e-41	3.19984e-39	PIGZ	3	196946343	196969060	-	3211	protein_coding	phosphatidylinositol glycan anchor biosynthesis class Z [Source:HGNC Symbol;Acc:HGNC:30596]	-	958	747	730	329	207	202	7.44262	6.73922	6.49357	1.80588	1.52886	1.19482
ENSG00000151233	2275.82	2868.94	2997.9	790.368	856.249	789.809	2714.22	812.142	1.74092	6.38646e-41	3.38215e-39	GXYLT1	12	42081845	42144879	-	7497	protein_coding	glucoside xylosyltransferase 1 [Source:HGNC Symbol;Acc:HGNC:27482]	-	2166	2340	2491	1052	850	975	7.20729	9.04186	9.49045	2.47322	2.68886	2.47006
ENSG00000104998	3308.67	4000.57	4124.37	946.639	1176.59	1211.04	3811.2	1111.42	1.7783	6.50125e-41	3.43576e-39	IL27RA	19	14031748	14053216	+	2962	protein_coding	interleukin 27 receptor subunit alpha [Source:HGNC Symbol;Acc:HGNC:17290]	-	3149	3263	3427	1260	1168	1495	26.5209	31.9125	33.0468	7.49755	9.35178	9.58621
ENSG00000154917	3747.86	4383.1	4117.15	1099.9	1417.34	1326.88	4082.7	1281.38	1.67264	7.63329e-41	4.0256e-39	RAB6B	3	133824239	133895836	-	6005	protein_coding	RAB6B, member RAS oncogene family [Source:HGNC Symbol;Acc:HGNC:14902]	-	3567	3575	3421	1464	1407	1638	14.818	17.2462	16.272	4.29697	5.55671	5.18074
ENSG00000073712	8.40563	19.6167	7.22096	306.531	323.36	227.627	11.7477	285.839	-4.6222	8.09088e-41	4.25806e-39	FERMT2	14	52857268	52952435	-	8510	protein_coding	fermitin family member 2 [Source:HGNC Symbol;Acc:HGNC:15767]	-	8	16	6	408	321	281	0.023451	0.0544653	0.0201383	0.845016	0.894565	0.627144
ENSG00000120992	2168.65	2471.7	2372.08	6001.39	6055.19	6095.71	2337.48	6050.76	-1.37248	9.23461e-41	4.84989e-39	LYPLA1	8	54046367	54102017	-	4694	protein_coding	lysophospholipase I [Source:HGNC Symbol;Acc:HGNC:6737]	-	2064	2016	1971	7988	6011	7525	10.969	12.4416	11.9935	29.9936	30.3697	30.4477
ENSG00000171617	22.0648	33.1031	28.8838	463.553	334.441	275.421	28.0172	357.805	-3.68464	9.70333e-41	5.08551e-39	ENC1	5	74627406	74641424	-	5858	protein_coding	ectodermal-neural cortex 1 [Source:HGNC Symbol;Acc:HGNC:3345]	-	21	27	24	617	332	340	0.0894274	0.133519	0.117021	1.85639	1.34408	1.10235
ENSG00000249721	279.487	259.921	247.919	24.7929	27.1985	30.7823	262.442	27.5912	3.25157	1.09456e-40	5.72472e-39	AC112206.3	5	67692812	67693200	-	389	processed_pseudogene	ribosomal protein L23a (RPL23A) pseudogene	-	266	212	206	33	27	38	17.0582	15.7876	15.1258	1.4952	1.64608	1.85534
ENSG00000172840	400.318	387.429	405.577	1330.55	1468.72	1863.14	397.775	1554.14	-1.96603	1.10929e-40	5.78979e-39	PDP2	16	66878589	66895754	+	8364	protein_coding	pyruvate dehyrogenase phosphatase catalytic subunit 2 [Source:HGNC Symbol;Acc:HGNC:30263]	-	381	316	337	1771	1458	2300	1.13635	1.09447	1.15084	3.73197	4.13409	5.22281
ENSG00000173295	187.025	180.228	161.268	754.306	820.991	673.16	176.174	749.486	-2.0869	1.27887e-40	6.66117e-39	FAM86B3P	8	8228595	8244865	+	4870	transcribed_unprocessed_pseudogene	family with sequence similarity 86 member B3, pseudogene [Source:HGNC Symbol;Acc:HGNC:44371]	-	178	147	134	1004	815	831	0.911784	0.874415	0.785917	3.63361	3.96885	3.24088
ENSG00000169247	333.073	324.901	352.623	33.0572	52.3823	48.6036	336.866	44.681	2.9268	1.62372e-40	8.44001e-39	SH3TC2	5	148923639	149063163	-	15165	protein_coding	SH3 domain and tetratricopeptide repeats 2 [Source:HGNC Symbol;Acc:HGNC:29427]	-	317	265	293	44	52	60	0.521456	0.506212	0.551856	0.0511381	0.08132	0.0751449
ENSG00000136010	1603.37	1736.07	1706.55	5849.63	5562.59	4450.47	1682	5287.56	-1.65259	1.8371e-40	9.52957e-39	ALDH1L2	12	105019784	105084577	-	8507	protein_coding	aldehyde dehydrogenase 1 family member L2 [Source:HGNC Symbol;Acc:HGNC:26777]	-	1526	1416	1418	7786	5522	5494	4.47485	4.82188	4.76103	16.1314	15.3942	12.266
ENSG00000231312	68.2957	67.4323	66.1921	484.589	393.874	394.5	67.3067	424.321	-2.65709	1.98851e-40	1.02939e-38	AC007388.1	2	39436637	39665343	+	6741	antisense	uncharacterized LOC728730 [Source:NCBI gene;Acc:728730]	-	65	55	55	645	391	487	0.240541	0.236357	0.233045	1.68643	1.37559	1.37213
ENSG00000137843	253.22	262.373	186.541	16.5286	15.1103	10.5308	234.045	14.0566	4.05875	2.11757e-40	1.09396e-38	PAK6	15	40238759	40277487	+	6457	protein_coding	p21 (RAC1) activated kinase 6 [Source:HGNC Symbol;Acc:HGNC:16061]	-	241	214	155	22	15	13	0.93108	0.960091	0.685649	0.0600518	0.0550931	0.0382387
ENSG00000238160	681.907	1072.79	1122.86	70.6223	119.875	152.291	959.184	114.263	3.0721	2.21311e-40	1.14099e-38	AC116366.2	5	132419416	132426714	-	999	antisense	novel transcript	-	649	875	933	94	119	188	16.2062	25.373	26.6758	1.65843	2.825	3.57423
ENSG00000082146	2817.99	4481.18	4223.06	860.239	985.19	883.776	3840.74	909.735	2.07812	2.36758e-40	1.21815e-38	STRADB	2	201387858	201480846	+	3242	protein_coding	STE20-related kinase adaptor beta [Source:HGNC Symbol;Acc:HGNC:13205]	-	2682	3655	3509	1145	978	1091	20.637	32.6591	30.9151	6.22482	7.15422	6.39149
ENSG00000138660	187.025	138.543	137.198	675.419	717.234	797.91	154.255	730.188	-2.23827	2.4862e-40	1.27659e-38	AP1AR	4	112231737	112270047	+	3444	protein_coding	adaptor related protein complex 1 associated regulatory protein [Source:HGNC Symbol;Acc:HGNC:28808]	-	178	113	114	899	712	985	1.28931	0.950484	0.945458	4.60077	4.9029	5.43205
ENSG00000117318	249.017	176.55	221.443	939.126	845.168	1027.16	215.67	937.15	-2.11704	2.62318e-40	1.34419e-38	ID3	1	23557918	23559794	-	1797	protein_coding	inhibitor of DNA binding 3, HLH protein [Source:HGNC Symbol;Acc:HGNC:5362]	bHLH	237	144	184	1250	839	1268	3.29004	2.32137	2.92463	12.2602	11.0726	13.4018
ENSG00000109610	3324.43	5081.94	3982.36	64.6119	161.176	116.649	4129.58	114.146	5.18097	3.58829e-40	1.83503e-38	SOD3	4	24789912	24800842	+	2128	protein_coding	superoxide dismutase 3 [Source:HGNC Symbol;Acc:HGNC:11181]	-	3164	4145	3309	86	160	144	37.0908	56.4264	44.4146	0.712297	1.78314	1.28523
ENSG00000127328	3807.75	3670.77	3243.41	925.602	1112.12	1228.05	3573.98	1088.59	1.71565	4.28205e-40	2.1854e-38	RAB3IP	12	69738681	69823204	+	12612	protein_coding	RAB3A interacting protein [Source:HGNC Symbol;Acc:HGNC:16508]	-	3624	2994	2695	1232	1104	1516	7.16812	6.87697	6.10345	1.72171	2.07597	2.283
ENSG00000118520	156.555	338.387	311.705	6.01041	10.0735	6.48049	268.882	7.52147	5.18704	5.39077e-40	2.74571e-38	ARG1	6	131573144	131584332	+	1965	protein_coding	arginase 1 [Source:HGNC Symbol;Acc:HGNC:663]	-	149	276	259	8	10	8	1.89158	4.06889	3.76477	0.0717566	0.120691	0.0773247
ENSG00000071537	1691.63	1587.72	1164.98	4854.15	6176.07	6051.96	1481.45	5694.06	-1.9419	5.42576e-40	2.75798e-38	SEL1L	14	81471549	81533861	-	9559	protein_coding	SEL1L, ERAD E3 ligase adaptor subunit [Source:HGNC Symbol;Acc:HGNC:10717]	-	1610	1295	968	6461	6131	7471	4.2016	3.92452	2.89243	11.913	15.2109	14.8442
ENSG00000177595	6213.86	5871.51	5927.2	2440.22	2091.26	2048.64	6004.19	2193.38	1.45248	5.80604e-40	2.94537e-38	PIDD1	11	799179	809753	-	5869	protein_coding	p53-induced death domain protein 1 [Source:HGNC Symbol;Acc:HGNC:16491]	-	5914	4789	4925	3248	2076	2529	25.1373	23.638	23.9686	9.75407	8.3888	8.18418
ENSG00000112137	378.253	358.004	345.402	1160.01	1124.2	1165.68	360.553	1149.96	-1.67269	6.65058e-40	3.36706e-38	PHACTR1	6	12716805	13290484	+	11198	protein_coding	phosphatase and actin regulator 1 [Source:HGNC Symbol;Acc:HGNC:20990]	-	360	292	287	1544	1116	1439	0.801979	0.755391	0.732052	2.43019	2.36352	2.44068
ENSG00000126457	2096.15	1819.45	1825.7	5024.7	5064.96	5194.92	1913.77	5094.86	-1.41216	7.02777e-40	3.55092e-38	PRMT1	19	49675786	49689029	+	4796	protein_coding	protein arginine methyltransferase 1 [Source:HGNC Symbol;Acc:HGNC:5187]	-	1995	1484	1517	6688	5028	6413	10.3768	8.96363	9.03456	24.5783	24.8629	25.3964
ENSG00000138180	249.017	235.4	220.239	939.877	842.146	830.312	234.885	870.778	-1.88969	7.48669e-40	3.77526e-38	CEP55	10	93496632	93529092	+	3271	protein_coding	centrosomal protein 55 [Source:HGNC Symbol;Acc:HGNC:1161]	-	237	192	183	1251	836	1025	1.80746	1.7004	1.59798	6.74079	6.06125	5.9516
ENSG00000188690	9308.18	12004.2	14421.5	1893.28	2437.79	3088.76	11911.3	2473.28	2.26787	7.54021e-40	3.79469e-38	UROS	10	125784980	125823285	-	9532	protein_coding	uroporphyrinogen III synthase [Source:HGNC Symbol;Acc:HGNC:12592]	-	8859	9791	11983	2520	2420	3813	23.1847	29.7559	35.9073	4.65962	6.02099	7.59755
ENSG00000117601	8.40563	8.58229	4.81397	222.385	408.985	292.432	7.2673	307.934	-5.39505	8.50515e-40	4.27181e-38	SERPINC1	1	173903804	173917378	-	1768	protein_coding	serpin family C member 1 [Source:HGNC Symbol;Acc:HGNC:775]	-	8	7	4	296	406	361	0.112878	0.114695	0.0646217	2.95083	5.44603	3.87807
ENSG00000115107	3313.92	3223.26	3546.69	914.333	1120.17	1192.41	3361.29	1075.64	1.64447	9.01203e-40	4.51744e-38	STEAP3	2	119223831	119265652	+	4562	protein_coding	STEAP3 metalloreductase [Source:HGNC Symbol;Acc:HGNC:24592]	-	3154	2629	2947	1217	1112	1472	17.2467	16.6942	18.4512	4.70186	5.78077	6.12834
ENSG00000171105	950.887	1474.93	1226.36	177.307	277.022	222.767	1217.39	225.698	2.43537	9.0314e-40	4.5182e-38	INSR	19	7112255	7294034	-	10451	protein_coding	insulin receptor [Source:HGNC Symbol;Acc:HGNC:6091]	-	905	1203	1019	236	275	275	2.16019	3.33455	2.78495	0.398005	0.624038	0.499765
ENSG00000110888	2044.67	1771.63	2132.59	679.927	591.315	628.607	1982.96	633.283	1.64576	9.54917e-40	4.76781e-38	CAPRIN2	12	30709552	30754951	-	8392	protein_coding	caprin family member 2 [Source:HGNC Symbol;Acc:HGNC:21259]	-	1946	1445	1772	905	587	776	5.78466	4.98806	6.03113	1.90072	1.65886	1.75625
ENSG00000155629	2045.72	2937.6	2813.77	558.968	647.727	727.435	2599.03	644.71	2.01123	1.12897e-39	5.62575e-38	PIK3AP1	10	96593312	96720514	-	5691	protein_coding	phosphoinositide-3-kinase adaptor protein 1 [Source:HGNC Symbol;Acc:HGNC:30034]	-	1947	2396	2338	744	643	898	8.5345	12.1963	11.7343	2.30419	2.67953	2.99694
ENSG00000188517	381.405	572.561	673.956	43.5754	71.5219	72.9055	542.641	62.6676	3.12065	1.23478e-39	6.1409e-38	COL25A1	4	108808725	109302752	-	8744	protein_coding	collagen type XXV alpha 1 chain [Source:HGNC Symbol;Acc:HGNC:18603]	-	363	467	560	58	71	90	1.03561	1.54716	1.82927	0.11691	0.192568	0.195489
ENSG00000117394	43899.4	50249.3	48130.1	10103.5	14556.2	14951.3	47426.3	13203.7	1.84483	1.31079e-39	6.50614e-38	SLC2A1	1	42925375	42959176	-	4724	protein_coding	solute carrier family 2 member 1 [Source:HGNC Symbol;Acc:HGNC:11005]	-	41781	40985	39992	13448	14450	18457	220.633	251.33	241.804	50.1744	72.5428	74.2065
ENSG00000154898	172.315	109.118	91.4654	787.363	715.219	723.384	124.3	741.989	-2.57024	1.3517e-39	6.69609e-38	CCDC144CP	17	20321164	20403557	+	8145	transcribed_processed_pseudogene	coiled-coil domain containing 144C, pseudogene [Source:HGNC Symbol;Acc:HGNC:29073]	-	164	89	76	1048	710	893	0.502289	0.31654	0.266516	2.2678	2.0673	2.08234
ENSG00000165434	1322.84	1908.95	1820.88	385.417	366.676	458.494	1684.22	403.529	2.05976	1.76248e-39	8.71397e-38	PGM2L1	11	74330318	74398473	-	8820	protein_coding	phosphoglucomutase 2 like 1 [Source:HGNC Symbol;Acc:HGNC:20898]	-	1259	1557	1513	513	364	566	3.56088	5.11387	4.89972	1.02514	0.978744	1.21882
ENSG00000157193	443.397	375.169	393.542	1952.63	1492.89	1391.68	404.036	1612.4	-1.99607	2.03495e-39	1.00415e-37	LRP8	1	53242364	53328070	-	10263	protein_coding	LDL receptor related protein 8 [Source:HGNC Symbol;Acc:HGNC:6700]	-	422	306	327	2599	1482	1718	1.02574	0.863727	0.910069	4.4634	3.4246	3.17936
ENSG00000140450	7968.54	7879.77	7425.55	407.956	233.706	175.783	7757.95	272.482	4.83043	2.90759e-39	1.43196e-37	ARRDC4	15	97960698	97973838	+	4072	protein_coding	arrestin domain containing 4 [Source:HGNC Symbol;Acc:HGNC:28087]	-	7584	6427	6170	543	232	217	46.4613	45.7225	43.2791	2.35032	1.35119	1.01214
ENSG00000141968	389.811	476.93	311.705	1667.89	1641.98	1433	392.815	1580.96	-2.00919	2.97865e-39	1.46411e-37	VAV1	19	6772714	6857366	+	4305	protein_coding	vav guanine nucleotide exchange factor 1 [Source:HGNC Symbol;Acc:HGNC:12657]	-	371	389	259	2220	1630	1769	2.14982	2.61762	1.71841	9.08896	8.97947	7.8045
ENSG00000171944	549.518	468.348	492.229	105.182	68.4999	97.2073	503.365	90.2964	2.46942	3.15703e-39	1.54878e-37	OR52A5	11	5128776	5138356	-	4039	protein_coding	olfactory receptor family 52 subfamily A member 5 [Source:HGNC Symbol;Acc:HGNC:19580]	-	523	382	409	140	68	120	3.23019	2.7398	2.89235	0.610926	0.399274	0.564284
ENSG00000105472	314.16	290.572	302.077	2262.92	1755.81	1156.77	302.27	1725.17	-2.5126	3.3154e-39	1.62333e-37	CLEC11A	19	50723329	50725718	+	1469	protein_coding	C-type lectin domain containing 11A [Source:HGNC Symbol;Acc:HGNC:10576]	-	299	237	251	3012	1743	1428	5.0775	4.67365	4.88037	36.1383	28.1392	18.4628
ENSG00000189337	359.341	383.751	349.013	1194.57	1156.44	1116.26	364.035	1155.76	-1.66709	3.44097e-39	1.68156e-37	KAZN	1	13892792	15118043	+	13841	protein_coding	kazrin, periplakin interacting protein [Source:HGNC Symbol;Acc:HGNC:29173]	-	342	313	290	1590	1148	1378	0.616395	0.655098	0.598455	2.02471	1.96703	1.89092
ENSG00000271605	8.40563	6.13021	9.62794	350.106	296.161	204.945	8.05459	283.738	-5.1349	3.64185e-39	1.7763e-37	MILR1	17	64449037	64468643	+	1816	protein_coding	mast cell immunoglobulin like receptor 1 [Source:HGNC Symbol;Acc:HGNC:27570]	-	8	5	8	466	294	253	0.109894	0.0797597	0.125827	4.52277	3.83944	2.64603
ENSG00000103257	7982.19	5800.4	4574.48	24137.8	28800.2	25938.1	6119.02	26292	-2.10303	3.69578e-39	1.79913e-37	SLC7A5	16	87830023	87869488	-	4745	protein_coding	solute carrier family 7 member 5 [Source:HGNC Symbol;Acc:HGNC:11063]	-	7597	4731	3801	32128	28590	32020	39.9399	28.8833	22.8803	119.339	142.894	128.167
ENSG00000068366	827.954	838.612	805.137	2361.34	2186.96	2192.02	823.901	2246.77	-1.4475	4.31858e-39	2.09828e-37	ACSL4	X	109624244	109733403	-	6415	protein_coding	acyl-CoA synthetase long chain family member 4 [Source:HGNC Symbol;Acc:HGNC:3571]	-	788	684	669	3143	2171	2706	3.06429	3.08879	2.97872	8.63539	8.02601	8.01165
ENSG00000166741	31.5211	24.5208	16.8489	353.863	314.294	246.258	24.2969	304.805	-3.63749	5.11076e-39	2.47842e-37	NNMT	11	114257787	114313285	+	2919	protein_coding	nicotinamide N-methyltransferase [Source:HGNC Symbol;Acc:HGNC:7861]	-	30	20	14	471	312	304	0.256382	0.198484	0.136992	2.84394	2.53488	1.97802
ENSG00000102878	1725.26	1477.38	1483.91	510.133	385.816	409.081	1562.18	435.01	1.84244	5.28748e-39	2.55922e-37	HSF4	16	67164681	67169945	+	3377	protein_coding	heat shock transcription factor 4 [Source:HGNC Symbol;Acc:HGNC:5227]	HSF	1642	1205	1233	679	383	505	12.1295	10.3368	10.4288	3.54383	2.6897	2.84021
ENSG00000169926	3769.92	3966.24	4102.71	1423.71	1458.64	1603.11	3946.29	1495.16	1.40002	5.61008e-39	2.71018e-37	KLF13	15	31326855	31435665	+	9409	protein_coding	Kruppel like factor 13 [Source:HGNC Symbol;Acc:HGNC:13672]	zf-C2H2	3588	3235	3409	1895	1448	1979	9.51283	9.96002	10.3487	3.54977	3.64974	3.99478
ENSG00000172578	47.2817	53.9458	40.9188	422.231	413.014	302.963	47.3821	379.403	-3.0015	5.90517e-39	2.8473e-37	KLHL6	3	183487531	183555689	-	10546	protein_coding	kelch like family member 6 [Source:HGNC Symbol;Acc:HGNC:18653]	-	45	44	34	562	410	374	0.106445	0.120863	0.0920856	0.939253	0.922003	0.673557
ENSG00000172380	25.2169	34.3292	45.7327	413.215	364.661	282.711	35.0929	353.529	-3.34242	6.34732e-39	3.05468e-37	GNG12	1	67701466	67833467	-	4724	protein_coding	G protein subunit gamma 12 [Source:HGNC Symbol;Acc:HGNC:19663]	-	24	28	38	550	362	349	0.126737	0.171703	0.22976	2.05205	1.81734	1.40316
ENSG00000162241	630.422	746.659	708.857	154.017	140.022	90.7268	695.313	128.255	2.43887	6.44972e-39	3.09807e-37	SLC25A45	11	65375192	65383701	-	7855	protein_coding	solute carrier family 25 member 45 [Source:HGNC Symbol;Acc:HGNC:27442]	-	600	609	589	205	139	112	1.90549	2.24595	2.14176	0.459983	0.419667	0.270809
ENSG00000215788	250.067	183.906	181.727	6.76171	7.05146	8.10061	205.234	7.30459	4.81373	7.54588e-39	3.61774e-37	TNFRSF25	1	6460786	6466195	-	4283	protein_coding	TNF receptor superfamily member 25 [Source:HGNC Symbol;Acc:HGNC:11910]	-	238	150	151	9	7	10	1.38621	1.01455	1.007	0.0370364	0.0387602	0.0443448
ENSG00000176105	1853.44	2075.69	2086.86	5271.13	5273.48	4979.44	2005.33	5174.68	-1.36797	8.81519e-39	4.21829e-37	YES1	18	721588	812546	-	5100	protein_coding	YES proto-oncogene 1, Src family tyrosine kinase [Source:HGNC Symbol;Acc:HGNC:12841]	-	1764	1693	1734	7016	5235	6147	8.62838	9.61648	9.71135	24.2468	24.3435	22.892
ENSG00000171401	235.358	311.415	447.699	28.5494	19.1397	30.7823	331.49	26.1571	3.64798	9.61693e-39	4.59326e-37	KRT13	17	41500981	41505705	-	2913	protein_coding	keratin 13 [Source:HGNC Symbol;Acc:HGNC:6415]	-	224	254	372	38	19	38	1.91826	2.52594	3.64757	0.22992	0.154685	0.247761
ENSG00000108799	8635.73	11288.2	13236	3043.52	3017.02	3283.99	11053.3	3114.84	1.82709	9.96125e-39	4.74876e-37	EZH1	17	42700275	42745049	-	6988	protein_coding	enhancer of zeste 1 polycomb repressive complex 2 subunit [Source:HGNC Symbol;Acc:HGNC:3526]	-	8219	9207	10998	4051	2995	4054	29.3405	38.1676	44.9533	10.2175	10.1644	11.0185
ENSG00000141384	482.273	462.218	499.449	1358.35	1499.95	1513.19	481.313	1457.16	-1.59769	1.06276e-38	5.05692e-37	TAF4B	18	26225936	26391685	+	5395	protein_coding	TATA-box binding protein associated factor 4b [Source:HGNC Symbol;Acc:HGNC:11538]	-	459	377	415	1808	1489	1868	2.12237	2.02432	2.19714	5.90665	6.54545	6.57622
ENSG00000164604	6.30422	8.58229	7.22096	289.251	255.867	216.286	7.36916	253.801	-5.11565	1.71268e-38	8.13412e-37	GPR85	7	113078331	113087778	-	7396	protein_coding	G protein-coupled receptor 85 [Source:HGNC Symbol;Acc:HGNC:4536]	-	6	7	6	385	254	267	0.0202374	0.0274177	0.0231715	0.917483	0.814467	0.685654
ENSG00000161638	3674.31	3556.75	3373.39	10887.1	10188.4	8636.06	3534.82	9903.84	-1.48627	1.94251e-38	9.19182e-37	ITGA5	12	54395261	54419460	-	7577	protein_coding	integrin subunit alpha 5 [Source:HGNC Symbol;Acc:HGNC:6141]	-	3497	2901	2803	14491	10114	10661	11.5133	11.0912	10.5664	33.7082	31.6564	26.7234
ENSG00000165702	15513.6	20164.7	21266.9	5402.6	6106.56	6296.6	18981.8	5935.26	1.67724	1.94265e-38	9.19182e-37	GFI1B	9	132944000	132991687	+	6104	protein_coding	growth factor independent 1B transcriptional repressor [Source:HGNC Symbol;Acc:HGNC:4238]	zf-C2H2	14765	16447	17671	7191	6062	7773	60.342	78.0551	82.6889	20.7639	23.5525	24.186
ENSG00000214194	952.988	1134.09	1086.75	2958.62	2850.8	2971.3	1057.94	2926.91	-1.46901	2.364e-38	1.11646e-36	SMIM30	7	113116718	113118613	-	1896	protein_coding	small integral membrane protein 30 [Source:HGNC Symbol;Acc:HGNC:48953]	-	907	925	903	3938	2830	3668	11.9336	14.1329	13.6035	36.6076	35.3985	36.7436
ENSG00000132000	411.876	761.372	819.579	50.3371	94.691	51.0338	664.275	65.354	3.35815	2.61134e-38	1.23098e-36	PODNL1	19	13931187	13953392	-	4168	protein_coding	podocan like 1 [Source:HGNC Symbol;Acc:HGNC:26275]	-	392	621	681	67	94	63	2.34617	4.31612	4.66681	0.283323	0.534856	0.28708
ENSG00000152078	14093.1	18432.3	16514.3	2646.08	3726.19	4663.52	16346.6	3678.6	2.15185	3.37926e-38	1.59001e-36	TMEM56	1	95117338	95197607	+	7402	protein_coding	transmembrane protein 56 [Source:HGNC Symbol;Acc:HGNC:26477]	-	13413	15034	13722	3522	3699	5757	45.2041	58.8376	52.9504	8.38638	11.8515	14.7719
ENSG00000115844	80.9042	36.7812	62.5816	419.226	528.859	452.824	60.089	466.97	-2.94628	3.45109e-38	1.6208e-36	DLX2	2	172099439	172102900	-	2970	protein_coding	distal-less homeobox 2 [Source:HGNC Symbol;Acc:HGNC:2915]	Homeobox	77	30	52	558	525	559	0.646748	0.292613	0.500089	3.3114	4.19217	3.57475
ENSG00000145703	5092.76	5947.53	4923.49	1985.69	1805.17	1637.94	5321.26	1809.6	1.55586	3.46902e-38	1.6262e-36	IQGAP2	5	76403249	76708132	+	7904	protein_coding	IQ motif containing GTPase activating protein 2 [Source:HGNC Symbol;Acc:HGNC:6111]	-	4847	4851	4091	2643	1792	2022	15.2977	17.7793	14.7837	5.89365	5.37685	4.85875
ENSG00000182118	1256.64	1047.04	1013.34	3266.66	3789.66	4500.7	1105.67	3852.34	-1.80009	3.76247e-38	1.7605e-36	FAM89A	1	231018958	231040246	-	2394	protein_coding	family with sequence similarity 89 member A [Source:HGNC Symbol;Acc:HGNC:25057]	-	1196	854	842	4348	3762	5556	12.4626	10.3339	10.0459	32.011	37.2676	44.0787
ENSG00000115977	925.67	849.647	837.631	2390.64	2339.07	2293.28	870.983	2341	-1.42584	5.4792e-38	2.55905e-36	AAK1	2	69457997	69674349	-	23608	protein_coding	AP2 associated kinase 1 [Source:HGNC Symbol;Acc:HGNC:19679]	-	881	693	696	3182	2322	2831	0.930931	0.850361	0.842075	2.37561	2.3326	2.27757
ENSG00000112715	10202.3	9427.03	9883.08	22450.4	23486.4	22761.1	9837.48	22899.3	-1.21887	6.016e-38	2.80459e-36	VEGFA	6	43770184	43786487	+	14431	protein_coding	vascular endothelial growth factor A [Source:HGNC Symbol;Acc:HGNC:12680]	-	9710	7689	8212	29882	23315	28098	16.7851	15.4349	16.2537	36.4962	38.3156	36.9802
ENSG00000182199	5245.11	6727.29	7045.25	18288.9	18987.6	18872	6339.22	18716.2	-1.56209	6.24776e-38	2.90727e-36	SHMT2	12	57229327	57234935	+	4838	protein_coding	serine hydroxymethyltransferase 2 [Source:HGNC Symbol;Acc:HGNC:10852]	-	4992	5487	5854	24343	18849	23297	25.7401	32.8548	34.5611	88.6834	92.3972	91.4586
ENSG00000163884	7.35492	7.35625	14.4419	200.597	307.242	454.444	9.7177	320.761	-5.05421	6.79085e-38	3.15419e-36	KLF15	3	126342635	126357442	-	2848	protein_coding	Kruppel like factor 15 [Source:HGNC Symbol;Acc:HGNC:14536]	zf-C2H2	7	6	12	267	305	561	0.0613139	0.0610296	0.120349	1.65236	2.53978	3.74122
ENSG00000237686	11.5577	14.7125	8.42445	280.235	409.992	203.325	11.5649	297.851	-4.68579	6.87511e-38	3.18748e-36	AL109615.3	6	43995723	44074652	-	2296	antisense	uncharacterized LOC101929705 [Source:NCBI gene;Acc:101929705]	-	11	12	7	373	407	251	0.119515	0.151404	0.0870817	2.86333	4.20396	2.07631
ENSG00000275832	4565.31	4159.96	3710.37	118.706	232.698	260.029	4145.21	203.811	4.34764	7.32913e-38	3.39176e-36	ARHGAP23	17	38419280	38512392	+	8133	protein_coding	Rho GTPase activating protein 23 [Source:HGNC Symbol;Acc:HGNC:29293]	-	4345	3393	3083	158	231	321	13.3272	12.0854	10.8274	0.342405	0.673593	0.749626
ENSG00000197375	4346.76	5405.62	5922.39	1340.32	1498.94	1731.1	5224.92	1523.45	1.77797	7.43411e-38	3.43407e-36	SLC22A5	5	132369752	132395614	+	12788	protein_coding	solute carrier family 22 member 5 [Source:HGNC Symbol;Acc:HGNC:10969]	-	4137	4409	4921	1784	1488	2137	8.07019	9.98773	10.9914	2.45882	2.75954	3.17389
ENSG00000187997	8822.76	10975.5	11766.5	406.454	673.918	852.994	10521.6	644.455	4.02944	7.65097e-38	3.52781e-36	C17orf99	17	78146353	78166177	+	2763	protein_coding	chromosome 17 open reading frame 99 [Source:HGNC Symbol;Acc:HGNC:34490]	-	8397	8952	9777	541	669	1053	75.8131	93.8574	101.071	3.45104	5.74224	7.23833
ENSG00000274180	6317.88	10643.3	11850.8	1766.31	2165.81	2051.88	9603.98	1994.67	2.26761	1.26736e-37	5.83306e-36	NATD1	17	21238870	21253410	-	4931	protein_coding	N-acetyltransferase domain containing 1 [Source:HGNC Symbol;Acc:HGNC:30770]	-	6013	8681	9847	2351	2150	2533	30.4198	50.9993	57.0387	8.40334	10.3405	9.75643
ENSG00000126353	294.197	427.889	420.019	32.3059	53.3896	53.464	380.701	46.3865	3.04568	1.50941e-37	6.93454e-36	CCR7	17	40553769	40565472	-	2508	protein_coding	C-C motif chemokine receptor 7 [Source:HGNC Symbol;Acc:HGNC:1608]	-	280	349	349	43	53	66	2.78504	4.03113	3.97465	0.302187	0.50117	0.499812
ENSG00000169136	8531.71	5569.91	5623.92	22686.3	31582.5	29813.5	6575.18	28027.4	-2.09152	1.72563e-37	7.91352e-36	ATF5	19	49928702	49933935	+	2954	protein_coding	activating transcription factor 5 [Source:HGNC Symbol;Acc:HGNC:790]	TF_bZIP	8120	4543	4673	30196	31352	36804	68.5719	44.5514	45.1841	180.166	251.705	236.633
ENSG00000104856	469.664	601.986	535.554	93.9126	125.919	86.6765	535.735	102.169	2.39789	1.79631e-37	8.22274e-36	RELB	19	45001430	45038198	+	3035	protein_coding	RELB proto-oncogene, NF-kB subunit [Source:HGNC Symbol;Acc:HGNC:9956]	RHD	447	491	445	125	125	107	3.67409	4.68654	4.18796	0.725915	0.97676	0.6696
ENSG00000008323	478.07	632.637	653.497	131.478	95.6984	110.978	588.068	112.718	2.37616	2.04991e-37	9.3667e-36	PLEKHG6	12	6310436	6328506	+	4260	protein_coding	pleckstrin homology and RhoGEF domain containing G6 [Source:HGNC Symbol;Acc:HGNC:25562]	-	455	516	543	175	95	137	2.66442	3.50889	3.64075	0.72404	0.528872	0.610804
ENSG00000034510	2182.31	2677.67	2966.61	8489.7	8680.35	7358.59	2608.87	8176.21	-1.64835	2.3334e-37	1.06428e-35	TMSB10	2	84905625	84906675	+	496	protein_coding	thymosin beta 10 [Source:HGNC Symbol;Acc:HGNC:11879]	-	2077	2184	2465	11300	8617	9084	104.461	127.556	141.95	401.542	412.013	347.845
ENSG00000136842	9749.48	13861.6	14196.4	3073.57	3581.13	3848.6	12602.5	3501.1	1.84784	2.78252e-37	1.26685e-35	TMOD1	9	97501180	97601748	+	3708	protein_coding	tropomodulin 1 [Source:HGNC Symbol;Acc:HGNC:11871]	-	9279	11306	11796	4091	3555	4751	62.4255	88.328	90.8648	19.4457	22.7372	24.3353
ENSG00000120057	246.915	415.628	486.211	32.3059	45.3308	34.8326	382.918	37.4898	3.36106	3.3818e-37	1.53693e-35	SFRP5	10	97766751	97771952	-	1836	protein_coding	secreted frizzled related protein 5 [Source:HGNC Symbol;Acc:HGNC:10779]	-	235	339	404	43	45	43	3.19298	5.3488	6.28506	0.412791	0.581268	0.444822
ENSG00000169896	9.45633	6.13021	9.62794	209.613	254.86	231.677	8.40483	232.05	-4.77694	3.48678e-37	1.5818e-35	ITGAM	16	31259967	31332892	+	5688	protein_coding	integrin subunit alpha M [Source:HGNC Symbol;Acc:HGNC:6149]	-	9	5	8	279	253	286	0.0394715	0.0254648	0.0401727	0.864527	1.05487	0.954986
ENSG00000285108	7.35492	12.2604	8.42445	356.868	288.102	187.124	9.3466	277.365	-4.90412	3.85099e-37	1.7439e-35	AC103718.1	8	129685401	129723023	-	10728	lincRNA	novel transcript	-	7	10	7	475	286	231	0.0162772	0.0270029	0.0186372	0.780385	0.632243	0.408963
ENSG00000259207	441.295	452.409	481.397	60.8554	98.7204	87.4866	458.367	82.3541	2.48645	3.9643e-37	1.792e-35	ITGB3	17	47253846	47311816	+	4394	protein_coding	integrin subunit beta 3 [Source:HGNC Symbol;Acc:HGNC:6156]	-	420	369	400	81	98	108	2.38446	2.43274	2.60016	0.324907	0.528935	0.466825
ENSG00000253651	46.231	33.1031	18.0524	4295.94	2535.5	1824.26	32.4622	2885.23	-6.46913	4.1085e-37	1.85388e-35	SOD1P3	8	125951861	125952314	-	454	processed_pseudogene	superoxide dismutase 1 pseudogene 3 [Source:HGNC Symbol;Acc:HGNC:45136]	-	44	27	15	5718	2517	2252	2.41767	1.72281	0.943705	221.984	131.481	94.2113
ENSG00000188833	230.104	255.017	274.396	29.3007	12.0882	24.3018	253.172	21.8969	3.49951	4.18668e-37	1.88579e-35	ENTPD8	9	137434364	137441816	-	2836	protein_coding	ectonucleoside triphosphate diphosphohydrolase 8 [Source:HGNC Symbol;Acc:HGNC:24860]	-	219	208	228	39	12	30	1.92637	2.12465	2.2963	0.242378	0.100349	0.200912
ENSG00000116584	6684.58	7168.67	6747.98	15956.9	17954	16169.6	6867.07	16693.5	-1.2815	4.69752e-37	2.11213e-35	ARHGEF2	1	155946851	156007070	-	9135	protein_coding	Rho/Rac guanine nucleotide exchange factor 2 [Source:HGNC Symbol;Acc:HGNC:682]	-	6362	5847	5607	21239	17823	19961	17.3734	18.5419	17.5316	40.9788	46.271	41.5016
ENSG00000163938	1246.13	1208.88	1222.75	3103.62	3273.89	3758.68	1225.92	3378.73	-1.46252	4.8216e-37	2.16408e-35	GNL3	3	52681156	52694492	+	3318	protein_coding	G protein nucleolar 3 [Source:HGNC Symbol;Acc:HGNC:29931]	-	1186	986	1016	4131	3250	4640	8.9168	8.60855	8.74617	21.9439	23.2297	26.5603
ENSG00000113269	1050.7	1186.81	1217.93	3538.63	3491.48	2960.77	1151.82	3330.29	-1.5322	5.26457e-37	2.35871e-35	RNF130	5	179911651	180072118	-	12822	protein_coding	ring finger protein 130 [Source:HGNC Symbol;Acc:HGNC:18280]	-	1000	968	1012	4710	3466	3655	1.94556	2.187	2.25437	6.4744	6.41076	5.41405
ENSG00000131711	3966.41	4007.93	3671.86	9753.39	12227.2	13450.2	3882.06	11810.3	-1.60506	5.60375e-37	2.50624e-35	MAP1B	5	72107234	72209570	+	12630	protein_coding	microtubule associated protein 1B [Source:HGNC Symbol;Acc:HGNC:6836]	-	3775	3269	3051	12982	12138	16604	7.45615	7.49792	6.89985	18.1164	22.7919	24.9689
ENSG00000271856	23.1155	24.5208	39.7153	555.962	394.882	256.789	29.1172	402.544	-3.79566	7.11084e-37	3.17467e-35	LINC01215	3	108125821	108138610	+	2592	lincRNA	long intergenic non-protein coding RNA 1215 [Source:HGNC Symbol;Acc:HGNC:49651]	-	22	20	33	740	392	317	0.211733	0.223524	0.363647	5.03189	3.58664	2.32282
ENSG00000180354	3519.86	4798.73	4848.87	1296.74	1388.13	1380.34	4389.15	1355.07	1.69549	7.79108e-37	3.47224e-35	MTURN	7	30134810	30162762	+	6532	protein_coding	maturin, neural progenitor differentiation regulator homolog [Source:HGNC Symbol;Acc:HGNC:25457]	-	3350	3914	4029	1726	1378	1704	12.7938	17.3582	17.6178	4.65724	5.0031	4.95466
ENSG00000119711	144.997	228.044	223.85	811.405	1065.78	1032.02	198.963	969.733	-2.28862	8.03453e-37	3.57445e-35	ALDH6A1	14	74056850	74084493	-	6680	protein_coding	aldehyde dehydrogenase 6 family member A1 [Source:HGNC Symbol;Acc:HGNC:7179]	-	138	186	186	1080	1058	1274	0.515351	0.806614	0.795311	2.84958	3.75617	3.62229
ENSG00000168264	2850.56	2761.05	3011.14	7067.49	8960.39	9321.37	2874.25	8449.75	-1.55562	9.74745e-37	4.32889e-35	IRF2BP2	1	234604269	234609525	-	4724	protein_coding	interferon regulatory factor 2 binding protein 2 [Source:HGNC Symbol;Acc:HGNC:21729]	-	2713	2252	2502	9407	8895	11507	14.3265	13.8098	15.1279	35.0974	44.6552	46.264
ENSG00000101104	1530.88	982.059	1067.5	5389.83	4659	4200.97	1193.48	4749.94	-1.99176	1.0695e-36	4.74138e-35	PABPC1L	20	44910062	44959035	+	4984	protein_coding	poly(A) binding protein cytoplasmic 1 like [Source:HGNC Symbol;Acc:HGNC:15797]	-	1457	801	887	7174	4625	5186	7.2926	4.65569	5.08331	25.3698	22.0075	19.7626
ENSG00000029534	40767.3	45156.3	41307.5	12712	15691.5	16599.8	42410.4	15001.1	1.4994	1.08419e-36	4.7981e-35	ANK1	8	41653220	41896762	-	10797	protein_coding	ankyrin 1 [Source:HGNC Symbol;Acc:HGNC:492]	-	38800	36831	34323	16920	15577	20492	89.6457	98.8188	90.7994	27.6205	34.215	36.0472
ENSG00000164182	194.38	197.393	264.768	882.778	806.888	909.698	218.847	866.455	-1.98739	1.19668e-36	5.28671e-35	NDUFAF2	5	60945129	61153037	+	1017	protein_coding	NADH:ubiquinone oxidoreductase complex assembly factor 2 [Source:HGNC Symbol;Acc:HGNC:28086]	-	185	161	220	1175	801	1123	4.53786	4.586	6.17878	20.3634	18.6788	20.9725
ENSG00000151689	11.5577	23.2948	24.0699	353.111	279.036	222.767	19.6408	284.971	-3.87758	1.20695e-36	5.32279e-35	INPP1	2	190343470	190371665	+	3676	protein_coding	inositol polyphosphate-1-phosphatase [Source:HGNC Symbol;Acc:HGNC:6071]	-	11	19	20	470	277	275	0.074648	0.14973	0.155401	2.25349	1.78707	1.42085
ENSG00000126368	60.9408	36.7812	42.1222	308.033	382.793	396.93	46.6148	362.586	-2.94782	1.21151e-36	5.33358e-35	NR1D1	17	40092787	40100725	-	2772	protein_coding	nuclear receptor subfamily 1 group D member 1 [Source:HGNC Symbol;Acc:HGNC:7962]	THR-like	58	30	35	410	380	490	0.521958	0.313514	0.360641	2.6069	3.25107	3.35733
ENSG00000177738	814.295	794.475	876.143	256.194	251.838	244.638	828.304	250.89	1.72295	1.4465e-36	6.35708e-35	AC025171.1	5	43014414	43067419	-	2784	sense_overlapping	uncharacterized LOC648987 [Source:NCBI gene;Acc:648987]	-	775	648	728	341	250	302	6.94438	6.74272	7.46901	2.15883	2.12965	2.06029
ENSG00000228109	679.805	811.64	698.026	203.602	145.059	156.342	729.823	168.334	2.11064	1.47631e-36	6.47685e-35	MELTF-AS1	3	196999460	197004744	+	1139	antisense	MELTF antisense RNA 1 [Source:HGNC Symbol;Acc:HGNC:40373]	-	647	662	580	271	144	193	14.1704	16.837	14.5447	4.19353	2.9983	3.21828
ENSG00000117500	1437.36	1425.89	1385.22	3408.65	3496.52	3761.11	1416.16	3555.43	-1.32797	1.50495e-36	6.59106e-35	TMED5	1	93149742	93180728	-	9423	protein_coding	transmembrane p24 trafficking protein 5 [Source:HGNC Symbol;Acc:HGNC:24251]	-	1368	1163	1151	4537	3471	4643	3.62158	3.57536	3.48889	8.48621	8.73578	9.35837
ENSG00000101445	897.301	876.62	832.817	2181.78	2447.86	2493.37	868.912	2374.34	-1.44973	1.66684e-36	7.28746e-35	PPP1R16B	20	38805705	38923024	+	6400	protein_coding	protein phosphatase 1 regulatory subunit 16B [Source:HGNC Symbol;Acc:HGNC:15850]	-	854	715	692	2904	2430	3078	3.32873	3.23635	3.08835	7.99744	9.00457	9.13438
ENSG00000278828	8227.01	8942.75	7993.6	3232.85	3273.89	2655.38	8387.78	3054.04	1.45772	1.79306e-36	7.82576e-35	HIST1H3H	6	27810064	27811300	+	1237	protein_coding	histone cluster 1 H3 family member h [Source:HGNC Symbol;Acc:HGNC:4775]	-	7830	7294	6642	4303	3250	3278	157.904	170.815	153.366	61.3106	62.3089	50.3303
ENSG00000102760	692.414	680.453	633.037	162.281	182.331	123.939	668.635	156.184	2.10233	2.92425e-36	1.27409e-34	RGCC	13	41457559	41470882	+	1032	protein_coding	regulator of cell cycle [Source:HGNC Symbol;Acc:HGNC:20369]	-	659	555	526	216	181	153	15.9297	15.5791	14.5582	3.689	4.15944	2.8158
ENSG00000124571	4545.34	3902.49	3129.08	11625.6	12159.7	12538.1	3858.97	12107.8	-1.64937	2.92973e-36	1.27428e-34	XPO5	6	43522330	43576075	-	8522	protein_coding	exportin 5 [Source:HGNC Symbol;Acc:HGNC:17675]	-	4326	3183	2600	15474	12071	15478	12.6633	10.8199	8.7143	32.0033	33.5922	34.4956
ENSG00000168497	794.332	742.981	613.781	3440.96	2698.69	2269.79	717.031	2803.15	-1.96657	3.06641e-36	1.33144e-34	CAVIN2	2	191834302	191847255	-	3229	protein_coding	caveolae associated protein 2 [Source:HGNC Symbol;Acc:HGNC:10690]	-	756	606	510	4580	2679	2802	5.84056	5.43668	4.51131	24.9995	19.6762	16.4813
ENSG00000129675	560.025	725.817	634.241	3367.33	3049.25	2023.53	640.027	2813.37	-2.13682	3.5668e-36	1.54606e-34	ARHGEF6	X	136665547	136782088	-	6434	protein_coding	Rac/Cdc42 guanine nucleotide exchange factor 6 [Source:HGNC Symbol;Acc:HGNC:685]	-	533	592	527	4482	3027	2498	2.06655	2.66545	2.33954	12.2779	11.1575	7.37398
ENSG00000198092	231.155	267.277	267.175	22.539	25.1838	36.4527	255.202	28.0585	3.18243	4.0509e-36	1.7529e-34	TMPRSS11F	4	68053198	68129880	-	2088	protein_coding	transmembrane serine protease 11F [Source:HGNC Symbol;Acc:HGNC:29994]	-	220	218	222	30	25	45	2.62841	3.02451	3.03685	0.253236	0.283953	0.409329
ENSG00000196565	2285.28	3300.5	3301.18	625.082	667.874	872.435	2962.32	721.797	2.03651	4.21173e-36	1.81938e-34	HBG2	11	5253190	5505605	-	869	protein_coding	hemoglobin subunit gamma 2 [Source:HGNC Symbol;Acc:HGNC:4832]	-	2175	2692	2743	832	663	1077	62.4367	89.7397	90.1585	16.8748	18.0938	23.5389
ENSG00000148110	2367.24	2246.11	2049.55	5676.83	5580.73	5368.27	2220.96	5541.94	-1.31895	4.5383e-36	1.95711e-34	MFSD14B	9	94374551	94461042	+	3428	protein_coding	major facilitator superfamily domain containing 14B [Source:HGNC Symbol;Acc:HGNC:23376]	-	2253	1832	1703	7556	5540	6627	16.3954	15.4815	14.1897	38.8495	38.3271	36.717
ENSG00000197943	155.504	187.584	158.861	637.103	688.021	629.417	167.317	651.514	-1.96252	5.0965e-36	2.19409e-34	PLCG2	16	81739097	81962693	+	13416	protein_coding	phospholipase C gamma 2 [Source:HGNC Symbol;Acc:HGNC:9066]	-	148	153	132	848	683	777	0.275194	0.330368	0.281029	1.11406	1.20735	1.09999
ENSG00000210135	3929.63	4506.93	3882.47	1214.1	1540.24	1134.9	4106.34	1296.41	1.66442	5.16976e-36	2.22185e-34	MT-TN	MT	5657	5729	-	73	Mt_tRNA	mitochondrially encoded tRNA asparagine [Source:HGNC Symbol;Acc:HGNC:7493]	-	3740	3676	3226	1616	1529	1401	1278.05	1458.75	1262.24	390.169	496.731	364.507
ENSG00000247596	788.028	969.799	872.532	2795.59	2605.01	2358.9	876.786	2586.5	-1.5616	5.65345e-36	2.42562e-34	TWF2	3	52228610	52239260	-	1824	protein_coding	twinfilin actin binding protein 2 [Source:HGNC Symbol;Acc:HGNC:9621]	-	750	791	725	3721	2586	2912	10.2574	12.5626	11.3531	35.9558	33.6233	30.322
ENSG00000130656	123137	137543	104044	1769.31	3333.33	4973.77	121575	3358.8	5.17778	5.77708e-36	2.47447e-34	HBZ	16	152687	154503	+	755	protein_coding	hemoglobin subunit zeta [Source:HGNC Symbol;Acc:HGNC:4835]	-	117195	112185	86452	2355	3309	6140	3872.25	4304.45	3270.61	54.9766	103.941	154.459
ENSG00000125753	2995.56	3177.9	3200.09	7138.86	7467.5	7262.19	3124.51	7289.52	-1.22228	6.73328e-36	2.87916e-34	VASP	19	45506579	45526983	+	3601	protein_coding	vasodilator stimulated phosphoprotein [Source:HGNC Symbol;Acc:HGNC:12652]	-	2851	2592	2659	9502	7413	8965	19.7504	20.8517	21.0909	46.5078	48.8211	47.2844
ENSG00000126562	8844.82	10568.5	11008.3	2607.01	3052.27	3666.33	10140.5	3108.54	1.70582	7.61834e-36	3.25212e-34	WNK4	17	42780678	42796936	+	5089	protein_coding	WNK lysine deficient protein kinase 4 [Source:HGNC Symbol;Acc:HGNC:14544]	-	8418	8620	9147	3470	3030	4526	41.2646	49.0687	51.3389	12.018	14.1204	16.8917
ENSG00000281103	192.279	152.029	164.878	659.642	702.124	635.898	169.729	665.888	-1.96838	9.09155e-36	3.87447e-34	TRG-AS1	7	38341577	38378804	+	4130	antisense	T cell receptor gamma locus antisense RNA 1 [Source:HGNC Symbol;Acc:HGNC:48974]	-	183	124	137	878	697	785	1.10536	0.869763	0.947483	3.74696	4.00239	3.61002
ENSG00000274642	4.20281	9.80833	15.6454	280.986	256.875	192.794	9.88552	243.552	-4.65168	9.11239e-36	3.87682e-34	AC244669.2	1	120197085	120319680	+	853	unprocessed_pseudogene	phosphodiesterase 4D interacting protein (PDE4DIP) pseudogene	-	4	8	13	374	255	238	0.11698	0.271688	0.435306	7.72782	7.0897	5.2993
ENSG00000089041	81.9549	82.1448	83.041	397.438	398.911	457.684	82.3802	418.011	-2.34366	9.23589e-36	3.92277e-34	P2RX7	12	121132819	121188032	+	5546	protein_coding	purinergic receptor P2X 7 [Source:HGNC Symbol;Acc:HGNC:8537]	-	78	67	69	529	396	565	0.350845	0.349965	0.355361	1.68116	1.69337	1.9349
ENSG00000091513	1350.15	1989.87	1788.39	375.65	446.257	485.226	1709.47	435.711	1.97229	9.99478e-36	4.23799e-34	TF	3	133745956	133796640	+	26199	protein_coding	transferrin [Source:HGNC Symbol;Acc:HGNC:11740]	-	1285	1623	1486	500	443	599	1.22354	1.79458	1.62007	0.336372	0.40101	0.434243
ENSG00000020181	34.6732	30.651	44.5292	286.246	286.088	287.572	36.6178	286.635	-2.96978	1.08142e-35	4.57776e-34	ADGRA2	8	37784191	37844896	+	7061	protein_coding	adhesion G protein-coupled receptor A2 [Source:HGNC Symbol;Acc:HGNC:17849]	-	33	25	37	381	284	355	0.116587	0.102566	0.149671	0.951027	0.953869	0.954889
ENSG00000078900	1839.78	1836.61	1439.38	525.91	487.558	385.589	1705.26	466.352	1.87076	1.10563e-35	4.67243e-34	TP73	1	3652520	3736201	+	6763	protein_coding	tumor protein p73 [Source:HGNC Symbol;Acc:HGNC:12003]	P53	1751	1498	1196	700	484	476	6.45874	6.41655	5.05118	1.82429	1.69724	1.33677
ENSG00000105492	9.45633	11.0344	6.01746	202.851	267.955	209.806	8.83606	226.871	-4.67802	1.13733e-35	4.79838e-34	SIGLEC6	19	51519525	51531856	-	2573	protein_coding	sialic acid binding Ig like lectin 6 [Source:HGNC Symbol;Acc:HGNC:10875]	-	9	9	5	270	266	259	0.0872576	0.101329	0.0555048	1.84952	2.45176	1.91184
ENSG00000143398	489.628	452.409	445.292	1357.6	1284.37	1351.99	462.443	1331.32	-1.52496	1.17747e-35	4.95946e-34	PIP5K1A	1	151197949	151249536	+	5405	protein_coding	phosphatidylinositol-4-phosphate 5-kinase type 1 alpha [Source:HGNC Symbol;Acc:HGNC:8994]	-	466	369	370	1807	1275	1669	2.15076	1.9777	1.95527	5.89246	5.59437	5.86477
ENSG00000125089	7.35492	18.3906	4.81397	271.22	309.257	191.984	10.1865	257.487	-4.67696	1.35302e-35	5.68941e-34	SH3TC1	4	8182072	8241803	+	10593	protein_coding	SH3 domain and tetratricopeptide repeats 1 [Source:HGNC Symbol;Acc:HGNC:26009]	-	7	15	4	361	307	237	0.0164847	0.0410206	0.0107855	0.600651	0.687315	0.424933
ENSG00000170180	8448.71	10081.7	9295.78	2072.09	2651.35	3217.56	9275.41	2647	1.80916	1.43764e-35	6.03522e-34	GYPA	4	144109303	144140786	-	4286	protein_coding	glycophorin A (MNS blood group) [Source:HGNC Symbol;Acc:HGNC:4702]	-	8041	8223	7724	2758	2632	3972	46.8014	55.5786	51.4743	11.3417	14.5636	17.6014
ENSG00000111863	72.4985	121.378	115.535	672.414	610.455	494.137	103.137	592.335	-2.52869	1.59681e-35	6.69233e-34	ADTRP	6	11712054	11807046	-	4150	protein_coding	androgen dependent TFPI regulating protein [Source:HGNC Symbol;Acc:HGNC:21214]	-	69	99	96	895	606	610	0.414765	0.691061	0.66073	3.8011	3.46307	2.79172
ENSG00000184792	8178.68	9342.44	8229.48	1486.07	2355.19	2551.69	8583.53	2130.98	2.01048	2.13686e-35	8.9409e-34	OSBP2	22	30693782	30907824	+	6700	protein_coding	oxysterol binding protein 2 [Source:HGNC Symbol;Acc:HGNC:8504]	-	7784	7620	6838	1978	2338	3150	28.982	32.9465	29.1511	5.20338	8.27573	8.92948
ENSG00000047648	1856.59	2063.43	2066.4	4823.35	4810.1	5187.63	1995.47	4940.36	-1.30827	2.19303e-35	9.16078e-34	ARHGAP6	X	11137543	11665701	-	7885	protein_coding	Rho GTPase activating protein 6 [Source:HGNC Symbol;Acc:HGNC:676]	-	1767	1683	1717	6420	4775	6404	5.59031	6.18318	6.2197	14.3505	14.3618	15.4255
ENSG00000116983	228.003	266.051	227.46	23.2903	33.2426	25.9219	240.505	27.485	3.14318	2.24079e-35	9.34488e-34	HPCAL4	1	39678648	39691689	-	4962	protein_coding	hippocalcin like 4 [Source:HGNC Symbol;Acc:HGNC:18212]	-	217	217	189	31	33	32	1.09095	1.26687	1.08794	0.110113	0.157722	0.122485
ENSG00000185201	868.932	729.495	541.572	3135.93	3093.58	2408.31	713.333	2879.27	-2.01184	2.42172e-35	1.00828e-33	IFITM2	11	307631	315272	+	1543	protein_coding	interferon induced transmembrane protein 2 [Source:HGNC Symbol;Acc:HGNC:5413]	-	827	595	450	4174	3071	2973	13.3703	11.1707	8.33004	47.6783	47.2009	36.5948
ENSG00000179588	9671.73	7254.49	6885.18	2024.76	2545.58	2458.53	7937.13	2342.96	1.76079	2.87099e-35	1.19337e-33	ZFPM1	16	88453317	88537016	+	6110	protein_coding	zinc finger protein, FOG family member 1 [Source:HGNC Symbol;Acc:HGNC:19762]	zf-C2H2	9205	5917	5721	2695	2527	3035	37.5823	28.0537	26.7443	7.77413	9.80845	9.43427
ENSG00000198967	382.456	312.641	304.484	31.5546	34.2499	58.3244	333.193	41.3763	3.00657	3.04083e-35	1.2619e-33	OR10Z1	1	158605268	158612514	+	6323	protein_coding	olfactory receptor family 10 subfamily Z member 1 [Source:HGNC Symbol;Acc:HGNC:14996]	-	364	255	253	42	34	72	1.43608	1.16828	1.14287	0.117074	0.127524	0.216272
ENSG00000162065	4251.15	3847.32	3942.64	1374.13	1519.09	1654.14	4013.7	1515.79	1.4052	3.05828e-35	1.26706e-33	TBC1D24	16	2475051	2509560	+	12213	protein_coding	TBC1 domain family member 24 [Source:HGNC Symbol;Acc:HGNC:29203]	-	4046	3138	3276	1829	1508	2042	8.26427	7.4432	7.66165	2.63952	2.9283	3.17559
ENSG00000254635	1666.42	2031.55	1832.92	589.771	654.778	651.289	1843.63	631.946	1.54499	3.13882e-35	1.2983e-33	WAC-AS1	10	28522652	28532743	-	2943	antisense	WAC antisense RNA 1 (head to head) [Source:HGNC Symbol;Acc:HGNC:27347]	-	1586	1657	1523	785	650	804	13.4435	16.3103	14.7812	4.70125	5.23793	5.18867
ENSG00000185437	40.9774	28.199	50.5467	308.785	325.374	290.002	39.9077	308.054	-2.9455	3.94899e-35	1.63075e-33	SH3BGR	21	39445855	39515506	+	1495	protein_coding	SH3 domain binding glutamate rich protein [Source:HGNC Symbol;Acc:HGNC:10822]	-	39	23	42	411	323	358	0.650765	0.445673	0.802433	4.84546	5.12387	4.54813
ENSG00000227748	1.0507	4.90417	4.81397	377.153	346.529	243.018	3.58961	322.233	-6.53439	4.06975e-35	1.67788e-33	AL138916.1	6	146859181	146863081	+	455	lincRNA	novel transcript	-	1	4	4	502	344	300	0.0548264	0.25467	0.251101	19.4458	17.9301	12.5228
ENSG00000035403	9041.3	9300.75	9808.47	25604.3	22700.7	21447.2	9383.51	23250.7	-1.30914	4.21512e-35	1.73498e-33	VCL	10	73995193	74121363	+	9992	protein_coding	vinculin [Source:HGNC Symbol;Acc:HGNC:12665]	-	8605	7586	8150	34080	22535	26476	21.4832	21.9933	23.2973	60.1148	53.4862	50.3258
ENSG00000103148	16882.7	25883	28035.4	5287.65	6573.97	6213.17	23600.3	6024.93	1.96985	4.32999e-35	1.77937e-33	NPRL3	16	84271	138860	-	6609	protein_coding	NPR3 like, GATOR1 complex subunit [Source:HGNC Symbol;Acc:HGNC:14124]	-	16068	21111	23295	7038	6526	7670	60.6494	92.5342	100.676	18.7693	23.4179	22.042
ENSG00000101558	6516.46	6706.45	6697.44	14436.2	15027.7	15810.8	6640.12	15091.6	-1.18449	5.19366e-35	2.13083e-33	VAPA	18	9914002	9960021	+	11880	protein_coding	VAMP associated protein A [Source:HGNC Symbol;Acc:HGNC:12648]	-	6202	5470	5565	19215	14918	19518	13.0232	13.3383	13.3798	28.5074	29.7804	31.2039
ENSG00000131473	6083.57	5778.33	6188.36	14461.8	13477.4	13463.2	6016.76	13800.8	-1.1977	6.04432e-35	2.47582e-33	ACLY	17	41866908	41930542	-	5217	protein_coding	ATP citrate lyase [Source:HGNC Symbol;Acc:HGNC:115]	-	5790	4713	5142	19249	13379	16620	27.6859	26.1701	28.1522	65.0312	60.819	60.5063
ENSG00000101276	447.6	470.8	330.96	66.8658	83.6102	60.7546	416.453	70.4102	2.57202	6.90793e-35	2.825e-33	SLC52A3	20	760080	776015	-	3776	protein_coding	solute carrier family 52 member 3 [Source:HGNC Symbol;Acc:HGNC:16187]	-	426	384	275	89	83	75	2.81435	2.94597	2.08018	0.415425	0.521294	0.377242
ENSG00000061938	6805.41	6885.45	7423.14	2418.44	2583.86	2996.41	7038	2666.24	1.40032	7.03645e-35	2.87291e-33	TNK2	3	195863364	195911945	-	12015	protein_coding	tyrosine kinase non receptor 2 [Source:HGNC Symbol;Acc:HGNC:19297]	-	6477	5616	6168	3219	2565	3699	13.4478	13.5404	14.6629	4.72206	5.06291	5.84724
ENSG00000126088	31274.2	34800	34354.9	11389.7	13311.1	14083.7	33476.4	12928.2	1.37266	7.7055e-35	3.14102e-33	UROD	1	45012147	45015575	+	2908	protein_coding	uroporphyrinogen decarboxylase [Source:HGNC Symbol;Acc:HGNC:12591]	-	29765	28384	28546	15160	13214	17386	255.336	282.754	280.383	91.8838	107.765	113.552
ENSG00000157303	173.366	188.81	187.745	793.373	795.808	615.646	183.307	734.942	-2.00401	7.79163e-35	3.17102e-33	SUSD3	9	93058688	93085138	+	1263	protein_coding	sushi domain containing 3 [Source:HGNC Symbol;Acc:HGNC:28391]	-	165	154	156	1056	790	760	3.25898	3.53221	3.52795	14.7365	14.8341	11.4288
ENSG00000138821	10303.2	18304.8	20187.4	2694.16	3396.79	3698.74	16265.1	3263.23	2.31745	8.33435e-35	3.38625e-33	SLC39A8	4	102251041	102431258	-	6480	protein_coding	solute carrier family 39 member 8 [Source:HGNC Symbol;Acc:HGNC:20862]	-	9806	14930	16774	3586	3372	4566	37.7501	66.7443	73.9371	9.7537	12.341	13.3829
ENSG00000112659	4826.93	5085.62	4742.96	2148.72	2004.63	2020.29	4885.17	2057.88	1.24697	8.34724e-35	3.38625e-33	CUL9	6	43182175	43224587	+	12251	protein_coding	cullin 9 [Source:HGNC Symbol;Acc:HGNC:15982]	-	4594	4148	3941	2860	1990	2494	9.35449	9.80836	9.18831	4.11461	3.85228	3.86648
ENSG00000123505	1780.94	1564.43	1656.01	3962.36	4219.79	4316.81	1667.13	4166.32	-1.32093	9.19953e-35	3.72603e-33	AMD1	6	110874770	110895713	+	7027	protein_coding	adenosylmethionine decarboxylase 1 [Source:HGNC Symbol;Acc:HGNC:457]	-	1695	1276	1376	5274	4189	5329	6.01728	5.26029	5.59306	13.2283	14.1376	14.4034
ENSG00000048162	270.031	245.208	198.576	815.161	882.44	943.721	237.938	880.441	-1.88531	1.19557e-34	4.83462e-33	NOP16	5	176383938	176388975	-	2862	protein_coding	NOP16 nucleolar protein [Source:HGNC Symbol;Acc:HGNC:26934]	-	257	200	165	1085	876	1165	2.24008	2.02437	1.6467	6.68181	7.2589	7.7312
ENSG00000110848	16.8113	34.3292	15.6454	418.474	355.595	214.666	22.2619	329.579	-3.89919	1.42032e-34	5.73429e-33	CD69	12	9752486	9760901	-	2832	protein_coding	CD69 molecule [Source:HGNC Symbol;Acc:HGNC:1694]	-	16	28	13	557	353	265	0.140938	0.286414	0.131115	3.46654	2.95609	1.77723
ENSG00000164010	14677.3	18169.9	18714.3	3231.34	4423.28	5475.2	17187.2	4376.61	1.97351	1.45139e-34	5.85041e-33	ERMAP	1	42817088	42844993	+	5756	protein_coding	erythroblast membrane associated protein (Scianna blood group) [Source:HGNC Symbol;Acc:HGNC:15743]	-	13969	14820	15550	4301	4391	6759	60.5404	74.5859	77.1632	13.1699	18.0917	22.3024
ENSG00000156381	8151.36	9353.47	11139.5	3108.88	3421.97	3362.56	9548.12	3297.81	1.53375	1.53041e-34	6.1591e-33	ANKRD9	14	102501760	102509799	-	7215	protein_coding	ankyrin repeat domain 9 [Source:HGNC Symbol;Acc:HGNC:20096]	-	7758	7629	9256	4138	3397	4151	26.8234	30.631	36.6427	10.1085	11.1659	10.9272
ENSG00000213585	3739.45	3917.2	3869.23	8422.08	9503.35	9467.18	3841.96	9130.87	-1.24889	1.62744e-34	6.53919e-33	VDAC1	5	133971915	134005133	-	3163	protein_coding	voltage dependent anion channel 1 [Source:HGNC Symbol;Acc:HGNC:12669]	-	3559	3195	3215	11210	9434	11687	28.0692	29.2618	29.0324	62.4656	70.7348	70.1769
ENSG00000167380	1078.02	1148.8	1099.99	387.671	377.757	396.93	1108.94	387.453	1.51636	1.88274e-34	7.55304e-33	ZNF226	19	44165073	44178381	+	6922	protein_coding	zinc finger protein 226 [Source:HGNC Symbol;Acc:HGNC:13019]	zf-C2H2	1026	937	914	516	375	490	3.69757	3.92137	3.77151	1.31387	1.2848	1.34448
ENSG00000260563	2249.56	2607.79	2786.09	936.872	925.756	923.469	2547.81	928.699	1.45557	2.04195e-34	8.17877e-33	AC132872.1	17	82293716	82294910	+	1195	lincRNA	novel transcript	-	2141	2127	2315	1247	919	1140	44.694	51.5619	55.3329	18.3922	18.2383	18.1187
ENSG00000101997	4847.95	6556.87	6608.38	1697.94	2044.92	1940.91	6004.4	1894.59	1.66435	2.22516e-34	8.89854e-33	CCDC22	X	49235467	49250526	+	2516	protein_coding	coiled-coil domain containing 22 [Source:HGNC Symbol;Acc:HGNC:28909]	-	4614	5348	5491	2260	2030	2396	45.7475	61.5758	62.3364	15.8319	19.1347	18.087
ENSG00000159200	635.676	595.856	509.077	1604.78	1797.11	1760.26	580.203	1720.72	-1.56713	2.33745e-34	9.33284e-33	RCAN1	21	34513142	34615142	-	6990	protein_coding	regulator of calcineurin 1 [Source:HGNC Symbol;Acc:HGNC:3040]	-	605	486	423	2136	1784	2173	2.15913	2.01413	1.72848	5.3859	6.05277	5.90436
ENSG00000136718	1188.35	1049.49	997.695	2718.96	3043.21	3173.01	1078.51	2978.39	-1.46467	2.3764e-34	9.47343e-33	IMP4	2	130342225	130347810	+	3861	protein_coding	IMP4, U3 small nucleolar ribonucleoprotein [Source:HGNC Symbol;Acc:HGNC:30856]	-	1131	856	829	3619	3021	3917	7.30741	6.42249	6.13275	16.5205	18.5561	19.2683
ENSG00000196924	22175.1	21989.1	23198.5	49969	62898	59612.4	22454.2	57493.1	-1.35638	2.39123e-34	9.51756e-33	FLNA	X	154348524	154374638	-	10585	protein_coding	filamin A [Source:HGNC Symbol;Acc:HGNC:3754]	-	21105	17935	19276	66510	62439	73590	49.7388	49.084	52.0148	110.747	139.895	132.044
ENSG00000171552	2211.73	2791.7	2716.28	7511.5	7044.41	6609.29	2573.24	7055.07	-1.45552	2.46277e-34	9.78691e-33	BCL2L1	20	31664452	31723989	-	3314	protein_coding	BCL2 like 1 [Source:HGNC Symbol;Acc:HGNC:992]	-	2105	2277	2257	9998	6993	8159	15.8453	19.904	19.4527	53.1734	50.0435	46.7601
ENSG00000172216	2421.87	2072.01	1717.38	5813.56	7496.71	7300.27	2070.42	6870.18	-1.72988	2.57157e-34	1.02033e-32	CEBPB	20	50190734	50192689	+	1956	protein_coding	CCAAT enhancer binding protein beta [Source:HGNC Symbol;Acc:HGNC:1834]	C/EBP	2305	1690	1427	7738	7442	9012	29.397	25.0292	20.838	69.7259	90.2313	87.507
ENSG00000024422	1499.35	1498.22	1702.94	3849.66	3900.46	3863.18	1566.84	3871.1	-1.30506	2.76657e-34	1.09598e-32	EHD2	19	47713343	47743134	+	3923	protein_coding	EH domain containing 2 [Source:HGNC Symbol;Acc:HGNC:3243]	-	1427	1222	1415	5124	3872	4769	9.07416	9.02365	10.3024	23.021	23.4074	23.0887
ENSG00000231160	318.363	321.223	300.873	53.3423	42.3088	60.7546	313.486	52.1352	2.57946	2.83161e-34	1.11999e-32	KLF3-AS1	4	38612701	38664883	-	4830	processed_transcript	KLF3 antisense RNA 1 [Source:HGNC Symbol;Acc:HGNC:25796]	-	303	262	250	71	42	75	1.56493	1.57139	1.47841	0.259087	0.206224	0.29492
ENSG00000041515	113.476	57.624	84.2445	465.806	510.727	612.406	85.1148	529.646	-2.62916	2.88277e-34	1.13845e-32	MYO16	13	108596152	109208007	+	9209	protein_coding	myosin XVI [Source:HGNC Symbol;Acc:HGNC:29822]	-	108	47	70	620	507	756	0.292558	0.147848	0.217113	1.18662	1.30567	1.55919
ENSG00000123104	96.6647	102.987	95.0759	532.672	510.727	402.6	98.2427	482	-2.29492	3.00249e-34	1.18388e-32	ITPR2	12	26336515	26833198	-	12750	protein_coding	inositol 1,4,5-trisphosphate receptor type 2 [Source:HGNC Symbol;Acc:HGNC:6181]	-	92	84	79	709	507	497	0.180002	0.190853	0.176977	0.9801	0.943049	0.74035
ENSG00000104980	2677.19	2335.61	2400.97	5815.82	6518.57	6900.1	2471.26	6411.5	-1.37505	3.04265e-34	1.19785e-32	TIMM44	19	7926718	7943920	-	4888	protein_coding	translocase of inner mitochondrial membrane 44 [Source:HGNC Symbol;Acc:HGNC:17316]	-	2548	1905	1995	7741	6471	8518	13.0038	11.29	11.6577	27.9126	31.3962	33.0976
ENSG00000174749	655.639	666.967	653.497	1839.94	1670.19	1720.57	658.701	1743.56	-1.40477	3.41937e-34	1.34407e-32	FAM241A	4	112145397	112195256	+	8901	protein_coding	family with sequence similarity 241 member A [Source:HGNC Symbol;Acc:HGNC:26813]	-	624	544	543	2449	1658	2124	1.74883	1.77047	1.74246	4.84936	4.41756	4.53217
ENSG00000162739	55.6873	25.7469	24.0699	365.132	382.793	291.622	35.168	346.516	-3.28053	3.46445e-34	1.35967e-32	SLAMF6	1	160485030	160523262	-	2746	protein_coding	SLAM family member 6 [Source:HGNC Symbol;Acc:HGNC:21392]	-	53	21	20	486	380	360	0.481478	0.221538	0.208032	3.11939	3.28186	2.48996
ENSG00000127507	327.82	285.668	227.46	1111.92	1145.36	938.86	280.316	1065.38	-1.92366	3.59978e-34	1.4106e-32	ADGRE2	19	14732393	14778541	-	8622	protein_coding	adhesion G protein-coupled receptor E2 [Source:HGNC Symbol;Acc:HGNC:3337]	-	312	233	189	1480	1137	1159	0.902708	0.782848	0.626116	3.02544	3.12744	2.55309
ENSG00000159840	1234.58	1880.75	1841.34	5458.2	6261.7	5582.94	1652.22	5767.61	-1.80422	3.78714e-34	1.48173e-32	ZYX	7	143381080	143391111	+	3482	protein_coding	zyxin [Source:HGNC Symbol;Acc:HGNC:13200]	-	1175	1534	1530	7265	6216	6892	8.41802	12.7622	12.5506	36.774	42.3369	37.593
ENSG00000172270	55174.5	63354.5	66395.5	20432.4	24847.3	24142.2	61641.5	23140.6	1.41351	4.03103e-34	1.57471e-32	BSG	19	571277	583493	+	3797	protein_coding	basigin (Ok blood group) [Source:HGNC Symbol;Acc:HGNC:1116]	-	52512	51674	55169	27196	24666	29803	345	394.24	415.007	126.24	154.062	149.077
ENSG00000004939	152333	203607	225231	326.064	1157.45	1931.99	193724	1138.5	7.41079	4.45954e-34	1.73943e-32	SLC4A1	17	44248385	44268141	-	5130	protein_coding	solute carrier family 4 member 1 (Diego blood group) [Source:HGNC Symbol;Acc:HGNC:11027]	-	144982	166069	187148	434	1149	2385	705.014	937.779	1042	1.4911	5.31177	8.83002
ENSG00000285774	8.40563	6.13021	1.20349	214.121	243.779	224.387	5.24644	227.429	-5.40377	5.2227e-34	2.03396e-32	AL133444.1	14	54684753	54687912	-	1001	lincRNA	uncharacterized LOC729451 [Source:NCBI gene;Acc:729451]	-	8	5	1	285	242	277	0.199369	0.144699	0.0285343	5.01817	5.73347	5.25577
ENSG00000232759	9.45633	4.90417	9.62794	288.499	208.522	185.504	7.99615	227.508	-4.81998	5.61052e-34	2.18164e-32	AC002480.1	7	22563337	22573996	+	2432	antisense	uncharacterized LOC100506178 [Source:NCBI gene;Acc:100506178]	-	9	4	8	384	207	229	0.0923166	0.0476459	0.0939566	2.78293	2.01857	1.78839
ENSG00000151474	997.118	1336.39	1328.66	313.292	337.463	375.868	1220.72	342.208	1.83422	6.4962e-34	2.52216e-32	FRMD4A	10	13643706	14462142	-	14646	protein_coding	FERM domain containing 4A [Source:HGNC Symbol;Acc:HGNC:25491]	-	949	1090	1104	417	335	464	1.6164	2.15594	2.15303	0.501824	0.542453	0.601713
ENSG00000079308	15812	19026.9	17575.8	531.17	956.984	1288	17471.6	925.383	4.239	6.86324e-34	2.66058e-32	TNS1	2	217799588	218033982	-	16281	protein_coding	tensin 1 [Source:HGNC Symbol;Acc:HGNC:11973]	-	15049	15519	14604	707	950	1590	23.0583	27.6129	25.6207	0.765372	1.38382	1.85484
ENSG00000173110	12.6084	9.80833	15.6454	523.657	276.014	186.314	12.6874	328.662	-4.6957	7.79181e-34	3.01593e-32	HSPA6	1	161524540	161526910	+	2371	protein_coding	heat shock protein family A (Hsp70) member 6 [Source:HGNC Symbol;Acc:HGNC:5239]	-	12	8	13	697	274	230	0.126256	0.0977435	0.156607	5.18126	2.74066	1.84241
ENSG00000085276	170.214	255.017	271.989	927.856	925.756	971.263	232.407	941.625	-2.02266	8.47171e-34	3.27409e-32	MECOM	3	169083499	169663618	-	9103	protein_coding	MDS1 and EVI1 complex locus [Source:HGNC Symbol;Acc:HGNC:3498]	zf-C2H2	162	208	226	1235	919	1199	0.443947	0.661924	0.709128	2.3912	2.39424	2.50164
ENSG00000073008	467.563	333.483	351.42	1460.53	1394.17	1232.91	384.155	1362.54	-1.82393	8.94182e-34	3.45051e-32	PVR	19	44643798	44663583	+	3519	protein_coding	poliovirus receptor [Source:HGNC Symbol;Acc:HGNC:9705]	-	445	272	292	1944	1384	1522	3.15458	2.23913	2.37009	9.73669	9.32724	8.21459
ENSG00000123933	7918.1	10916.7	13078.4	2857.95	3148.98	2965.63	10637.7	2990.85	1.83058	9.54134e-34	3.67625e-32	MXD4	4	2247432	2262294	-	7058	protein_coding	MAX dimerization protein 4 [Source:HGNC Symbol;Acc:HGNC:13906]	bHLH	7536	8904	10867	3804	3126	3661	26.6354	36.5454	43.9773	9.49933	10.5037	9.85164
ENSG00000184220	367.746	267.277	244.309	1054.07	1112.12	1242.63	293.111	1136.27	-1.95147	9.82295e-34	3.779e-32	CMSS1	3	99817834	100181732	+	7210	protein_coding	cms1 ribosomal small subunit homolog (yeast) [Source:HGNC Symbol;Acc:HGNC:28666]	-	350	218	203	1403	1104	1534	1.21097	0.875892	0.804195	3.4297	3.63137	4.04092
ENSG00000135521	233.256	161.837	131.181	765.575	831.065	939.67	175.425	845.437	-2.26365	1.04962e-33	4.03186e-32	LTV1	6	143843344	143863812	+	1847	protein_coding	LTV1 ribosome biogenesis factor [Source:HGNC Symbol;Acc:HGNC:21173]	-	222	132	109	1019	825	1160	2.99838	2.07031	1.68562	9.72392	10.5931	11.9284
ENSG00000107521	12338.4	14382.7	14150.7	3591.97	4961.21	4859.55	13623.9	4470.91	1.60774	1.07853e-33	4.13665e-32	HPS1	10	98416198	98446947	-	5301	protein_coding	HPS1, biogenesis of lysosomal organelles complex 3 subunit 1 [Source:HGNC Symbol;Acc:HGNC:5163]	-	11743	11731	11758	4781	4925	5999	55.2614	64.1072	63.3543	15.8963	22.0336	21.4937
ENSG00000285756	3531.41	3760.27	3674.26	1528.9	1537.22	1598.25	3655.32	1554.79	1.23312	1.15111e-33	4.40837e-32	BX890604.2	X	3817528	3937855	-	14235	lincRNA	novel transcript	-	3361	3067	3053	2035	1526	1973	5.88995	6.24145	6.1259	2.51966	2.54234	2.63245
ENSG00000096696	139.744	269.729	210.611	5.2591	11.0809	11.3409	206.695	9.22694	4.50704	1.36112e-33	5.20475e-32	DSP	6	7541575	7586717	+	10093	protein_coding	desmoplakin [Source:HGNC Symbol;Acc:HGNC:3052]	-	133	220	175	7	11	14	0.328725	0.63144	0.495243	0.012224	0.0258469	0.026345
ENSG00000073536	686.109	787.119	586.101	1952.63	2178.9	2064.03	686.443	2065.19	-1.58896	1.37911e-33	5.26557e-32	NLE1	17	35128753	35142315	-	5463	protein_coding	notchless homolog 1 [Source:HGNC Symbol;Acc:HGNC:19889]	-	653	642	487	2599	2163	2548	2.98183	3.40434	2.54623	8.38512	9.38992	8.85847
ENSG00000040933	5478.37	5720.71	5303.79	2096.13	2284.67	2422.89	5500.96	2267.9	1.27846	1.39257e-33	5.30897e-32	INPP4A	2	98444854	98594390	+	13187	protein_coding	inositol polyphosphate-4-phosphatase type I A [Source:HGNC Symbol;Acc:HGNC:6074]	-	5214	4666	4407	2790	2268	2991	9.86338	10.2501	9.54548	3.729	4.07881	4.30785
ENSG00000184898	1024.44	1354.78	1121.66	372.645	292.132	290.002	1166.96	318.26	1.87174	1.39844e-33	5.32332e-32	RBM43	2	151247940	151261879	-	4717	protein_coding	RNA binding motif protein 43 [Source:HGNC Symbol;Acc:HGNC:24790]	-	975	1105	932	496	290	358	5.15632	6.78619	5.64353	1.85332	1.45804	1.44148
ENSG00000121039	762.811	871.716	796.712	2169.76	2144.65	2029.2	810.413	2114.54	-1.38422	1.55084e-33	5.89457e-32	RDH10	8	73294612	73325281	+	5321	protein_coding	retinol dehydrogenase 10 [Source:HGNC Symbol;Acc:HGNC:19975]	-	726	711	662	2888	2129	2505	3.40364	3.87084	3.55357	9.56617	9.48897	8.94139
ENSG00000101187	69.3464	42.9115	51.7502	362.127	330.411	337.795	54.6694	343.444	-2.64257	1.57933e-33	5.99388e-32	SLCO4A1	20	62642445	62685785	+	4051	protein_coding	solute carrier organic anion transporter family member 4A1 [Source:HGNC Symbol;Acc:HGNC:10953]	-	66	35	43	482	328	417	0.406427	0.250285	0.303184	2.0971	1.92021	1.95508
ENSG00000171953	1168.38	1438.15	1275.7	442.516	420.065	441.483	1294.08	434.688	1.57266	1.70363e-33	6.45595e-32	ATPAF2	17	17977409	18039209	-	5564	protein_coding	ATP synthase mitochondrial F1 complex assembly factor 2 [Source:HGNC Symbol;Acc:HGNC:18802]	-	1112	1173	1060	589	417	545	4.98561	6.10717	5.44151	1.86579	1.7774	1.86037
ENSG00000260077	743.898	896.236	840.038	245.675	181.323	157.962	826.724	194.987	2.0804	2.09302e-33	7.91969e-32	AC104794.2	2	10039092	10040663	-	1572	lincRNA	novel transcript	-	708	731	698	327	180	195	11.2352	13.4708	12.6825	3.66631	2.71554	2.35599
ENSG00000143870	3912.82	4098.66	4445.7	9512.22	11182.6	11799.3	4152.39	10831.4	-1.38324	2.20784e-33	8.3417e-32	PDIA6	2	10783391	10837977	-	4101	protein_coding	protein disulfide isomerase family A member 6 [Source:HGNC Symbol;Acc:HGNC:30168]	-	3724	3343	3694	12661	11101	14566	22.6527	23.6143	25.7281	54.4142	64.1961	67.4592
ENSG00000181649	80.9042	55.1719	43.3257	432.749	524.83	345.896	59.8006	434.492	-2.85045	2.37889e-33	8.97455e-32	PHLDA2	11	2928273	2929455	-	955	protein_coding	pleckstrin homology like domain family A member 2 [Source:HGNC Symbol;Acc:HGNC:12385]	-	77	45	36	576	521	427	2.01135	1.36502	1.07671	10.6305	12.9381	8.4921
ENSG00000196372	554.771	527.198	445.292	1490.58	1503.98	1439.48	509.087	1478.01	-1.53661	2.49501e-33	9.39862e-32	ASB13	10	5638867	5666595	-	3003	protein_coding	ankyrin repeat and SOCS box containing 13 [Source:HGNC Symbol;Acc:HGNC:19765]	-	528	430	370	1984	1493	1777	4.38611	4.14804	3.51923	11.6445	11.7907	11.2389
ENSG00000188153	1108.49	1177	1041.02	374.148	400.926	375.058	1108.84	383.377	1.53321	2.57884e-33	9.69997e-32	COL4A5	X	108439844	108697545	+	11865	protein_coding	collagen type IV alpha 5 chain [Source:HGNC Symbol;Acc:HGNC:2207]	-	1055	960	865	498	398	463	2.21812	2.34387	2.08233	0.739768	0.795521	0.741146
ENSG00000275016	2172.85	2643.35	2591.12	876.017	925.756	929.14	2469.11	910.304	1.43946	2.91303e-33	1.09407e-31	AC015574.1	15	95638346	95825451	+	1382	lincRNA	novel transcript	-	2068	2156	2153	1166	919	1147	37.3287	45.1929	44.4976	14.8705	15.7704	15.7633
ENSG00000106799	1023.39	1169.64	1055.46	2767.79	2648.33	2725.04	1082.83	2713.72	-1.32609	3.24905e-33	1.21846e-31	TGFBR1	9	99104038	99154192	+	6844	protein_coding	transforming growth factor beta receptor 1 [Source:HGNC Symbol;Acc:HGNC:11772]	-	974	954	877	3684	2629	3364	3.55017	4.03801	3.66008	9.48732	9.10997	9.33548
ENSG00000106392	3778.33	4424.78	3945.05	1581.49	1440.51	1667.92	4049.39	1563.31	1.37243	3.35869e-33	1.25772e-31	C1GALT1	7	7156934	7248651	+	7805	protein_coding	core 1 synthase, glycoprotein-N-acetylgalactosamine 3-beta-galactosyltransferase 1 [Source:HGNC Symbol;Acc:HGNC:24337]	-	3596	3609	3278	2105	1430	2059	11.4934	13.395	11.996	4.7535	4.3451	5.01042
ENSG00000084070	3534.57	3746.78	3685.09	10540.7	8815.33	8576.92	3655.48	9311	-1.34906	3.51523e-33	1.3144e-31	SMAP2	1	40344850	40423326	+	3631	protein_coding	small ArfGAP2 [Source:HGNC Symbol;Acc:HGNC:25082]	-	3364	3056	3062	14030	8751	10588	23.1116	24.3813	24.0868	68.1029	57.1568	55.3832
ENSG00000135269	2029.96	2385.88	1979.75	5241.07	6495.4	5913.44	2131.86	5883.31	-1.46451	3.85618e-33	1.43975e-31	TES	7	116210493	116258783	+	4280	protein_coding	testin LIM domain protein [Source:HGNC Symbol;Acc:HGNC:14620]	-	1932	1946	1645	6976	6448	7300	11.2607	13.1713	10.978	28.7274	35.7287	32.3944
ENSG00000163040	98.7661	101.761	87.855	863.996	525.837	473.075	96.1275	620.97	-2.69247	3.89436e-33	1.45187e-31	CCDC74A	2	131527675	131533666	+	3077	protein_coding	coiled-coil domain containing 74A [Source:HGNC Symbol;Acc:HGNC:25197]	-	94	83	73	1150	522	584	0.762081	0.781412	0.677635	6.58726	4.02327	3.60476
ENSG00000161091	1331.24	1177	1346.71	3212.56	3127.83	3180.3	1284.98	3173.56	-1.30411	4.20936e-33	1.567e-31	MFSD12	19	3538261	3574290	-	5277	protein_coding	major facilitator superfamily domain containing 12 [Source:HGNC Symbol;Acc:HGNC:28299]	-	1267	960	1119	4276	3105	3926	5.9895	5.27004	6.05681	14.2819	13.9544	14.1304
ENSG00000099194	11399.1	12094.9	15839.2	36508	40496.5	37595.7	13111.1	38200.1	-1.54283	4.26939e-33	1.58701e-31	SCD	10	100347124	100364834	+	5362	protein_coding	stearoyl-CoA desaturase [Source:HGNC Symbol;Acc:HGNC:10571]	-	10849	9865	13161	48593	40201	46411	50.4735	53.2966	70.1072	159.728	177.806	164.394
ENSG00000122971	3031.28	4004.25	3508.18	1302.76	1214.87	1119.5	3514.57	1212.37	1.5351	4.45119e-33	1.65216e-31	ACADS	12	120725735	120740008	+	2648	protein_coding	acyl-CoA dehydrogenase short chain [Source:HGNC Symbol;Acc:HGNC:90]	-	2885	3266	2915	1734	1206	1382	27.1787	35.7296	31.4428	11.5416	10.801	9.91244
ENSG00000196187	9534.08	9874.54	9767.55	4515.32	3965.94	3932.84	9725.39	4138.03	1.23258	4.62471e-33	1.71405e-31	TMEM63A	1	225845536	225882369	-	10339	protein_coding	transmembrane protein 63A [Source:HGNC Symbol;Acc:HGNC:29118]	-	9074	8054	8116	6010	3937	4855	21.8938	22.5664	22.4215	10.2454	9.03074	8.91869
ENSG00000124126	834.259	756.468	789.491	1946.62	2164.8	2301.38	793.406	2137.6	-1.42918	5.14494e-33	1.90408e-31	PREX1	20	48624252	48827883	-	7393	protein_coding	phosphatidylinositol-3,4,5-trisphosphate dependent Rac exchange factor 1 [Source:HGNC Symbol;Acc:HGNC:32594]	-	794	617	656	2591	2149	2841	2.67917	2.41765	2.53445	6.17705	6.8937	7.29863
ENSG00000103512	1311.28	1278.76	1136.1	2969.89	3411.9	3464.63	1242.05	3282.14	-1.40142	6.41532e-33	2.37077e-31	NOMO1	16	14833681	14896160	+	5819	protein_coding	NODAL modulator 1 [Source:HGNC Symbol;Acc:HGNC:30060]	-	1248	1043	944	3953	3387	4277	5.35016	5.19237	4.63366	11.9733	13.8039	13.9599
ENSG00000283632	3631.23	3895.13	3333.67	1465.04	1510.02	1414.37	3620.01	1463.14	1.30714	7.72039e-33	2.84889e-31	EXOC3L2	19	45212621	45245431	-	2964	protein_coding	exocyst complex component 3 like 2 [Source:HGNC Symbol;Acc:HGNC:30162]	-	3456	3177	2770	1950	1499	1746	29.0868	31.0505	26.6933	11.5955	11.9939	11.1881
ENSG00000164442	13288.2	15448.1	15549.1	2687.4	4262.1	4630.31	14761.8	3859.94	1.93544	9.72334e-33	3.58278e-31	CITED2	6	139371807	139374620	-	2535	protein_coding	Cbp/p300 interacting transactivator with Glu/Asp rich carboxy-terminal domain 2 [Source:HGNC Symbol;Acc:HGNC:1987]	-	12647	12600	12920	3577	4231	5716	124.454	143.987	145.574	24.87	39.5823	42.8257
ENSG00000197043	225.901	361.682	363.455	1144.98	1406.26	1390.87	317.013	1314.04	-2.05415	1.10076e-32	4.05008e-31	ANXA6	5	151100712	151157882	-	5427	protein_coding	annexin A6 [Source:HGNC Symbol;Acc:HGNC:544]	-	215	295	302	1524	1396	1717	0.988279	1.57468	1.58945	4.94948	6.10045	6.00898
ENSG00000253595	2.10141	3.67812	7.22096	277.23	283.066	189.554	4.3335	249.95	-5.87834	1.13461e-32	4.16857e-31	LINC01300	8	141340549	141344621	+	812	antisense	long intergenic non-protein coding RNA 1300 [Source:HGNC Symbol;Acc:HGNC:50460]	-	2	3	6	369	281	234	0.0614433	0.107027	0.211055	8.00948	8.20704	5.47331
ENSG00000228716	13597.2	17256.5	14224.1	5293.66	5545.47	6086.8	15025.9	5641.98	1.41313	1.24224e-32	4.5574e-31	DHFR	5	80626228	80654983	-	4409	protein_coding	dihydrofolate reductase [Source:HGNC Symbol;Acc:HGNC:2861]	-	12941	14075	11819	7046	5505	7514	73.2198	92.4778	76.5669	28.1667	29.611	32.3684
ENSG00000261371	143.946	192.489	164.878	619.072	686.006	612.406	167.104	639.161	-1.93796	1.25562e-32	4.59983e-31	PECAM1	17	64319415	64413776	-	7759	protein_coding	platelet and endothelial cell adhesion molecule 1 [Source:HGNC Symbol;Acc:HGNC:8823]	-	137	157	137	824	681	756	0.440469	0.58617	0.504331	1.87178	2.08151	1.85057
ENSG00000072694	6.30422	9.80833	19.2559	348.604	215.573	192.794	11.7895	252.324	-4.44121	1.41097e-32	5.16147e-31	FCGR2B	1	161663147	161678654	+	6651	protein_coding	Fc fragment of IgG receptor IIb [Source:HGNC Symbol;Acc:HGNC:3618]	-	6	8	16	464	214	238	0.0225043	0.0348444	0.0687122	1.2296	0.763068	0.679643
ENSG00000198369	1053.86	1049.49	1022.97	2455.25	2470.03	2563.03	1042.11	2496.1	-1.26012	1.4573e-32	5.32277e-31	SPRED2	2	65310851	65432637	-	5154	protein_coding	sprouty related EVH1 domain containing 2 [Source:HGNC Symbol;Acc:HGNC:17722]	-	1003	856	850	3268	2452	3164	4.85464	4.81126	4.71059	11.1756	11.2827	11.6596
ENSG00000108312	18404.1	19210.8	17705.8	5369.55	7206.59	7173.09	18440.3	6583.07	1.48621	1.45927e-32	5.32277e-31	UBTF	17	44205033	44221626	-	6993	protein_coding	upstream binding transcription factor [Source:HGNC Symbol;Acc:HGNC:12511]	HMG	17516	15669	14712	7147	7154	8855	62.4845	64.9093	60.0909	18.0133	24.2617	24.05
ENSG00000145248	160.758	100.535	91.4654	655.134	619.521	550.031	117.586	608.229	-2.36346	1.48298e-32	5.40147e-31	SLC10A4	4	48483343	48489196	+	1790	protein_coding	solute carrier family 10 member 4 [Source:HGNC Symbol;Acc:HGNC:22980]	-	153	82	76	872	615	679	2.13226	1.32706	1.21272	8.58613	8.14814	7.20456
ENSG00000204291	47.2817	82.1448	127.57	3476.27	3212.44	2209.04	85.6656	2965.92	-5.11633	1.58048e-32	5.7483e-31	COL15A1	9	98943179	99070792	+	6653	protein_coding	collagen type XV alpha 1 chain [Source:HGNC Symbol;Acc:HGNC:2192]	-	45	67	106	4627	3189	2727	0.168731	0.291734	0.455081	12.2579	11.3677	7.78499
ENSG00000249693	425.535	432.793	332.164	70.6223	89.6543	75.3356	396.831	78.5374	2.34387	1.67761e-32	6.09281e-31	THEGL	4	56530609	56603507	+	1793	protein_coding	theg spermatid protein like [Source:HGNC Symbol;Acc:HGNC:43771]	-	405	353	276	94	89	93	5.63476	5.70327	4.39673	0.924021	1.17719	0.985129
ENSG00000116016	578.938	723.365	633.037	2525.87	2305.83	1767.55	645.113	2199.75	-1.77053	1.76979e-32	6.41839e-31	EPAS1	2	46293667	46386703	+	7302	protein_coding	endothelial PAS domain protein 1 [Source:HGNC Symbol;Acc:HGNC:3374]	Others	551	590	526	3362	2289	2182	1.88239	2.34067	2.05752	8.11503	7.43431	5.67549
ENSG00000111275	718.681	946.504	911.044	2937.59	2619.11	2364.57	858.743	2640.42	-1.62168	1.89262e-32	6.85406e-31	ALDH2	12	111766887	111817529	+	9720	protein_coding	aldehyde dehydrogenase 2 family member [Source:HGNC Symbol;Acc:HGNC:404]	-	684	772	757	3910	2600	2919	1.75546	2.30081	2.22449	7.08997	6.34371	5.70372
ENSG00000079819	1515.11	1487.19	1518.81	4782.78	4277.21	3564.27	1507.04	4208.09	-1.48147	1.92618e-32	6.96563e-31	EPB41L2	6	130839347	131063322	-	10320	protein_coding	erythrocyte membrane protein band 4.1 like 2 [Source:HGNC Symbol;Acc:HGNC:3379]	-	1442	1213	1262	6366	4246	4400	3.48567	3.40495	3.49285	10.8723	9.75746	8.09774
ENSG00000008394	109.273	147.125	162.472	578.502	567.139	598.635	139.623	581.425	-2.06306	1.9451e-32	7.024e-31	MGST1	12	16347142	16609259	+	7440	protein_coding	microsomal glutathione S-transferase 1 [Source:HGNC Symbol;Acc:HGNC:7061]	-	104	120	135	770	563	739	0.348707	0.467237	0.518277	1.82411	1.79462	1.88652
ENSG00000153721	625.169	666.967	607.764	1848.95	1946.2	2678.87	633.3	2158.01	-1.76904	1.97049e-32	7.10554e-31	CNKSR3	6	154387504	154510659	-	21564	protein_coding	CNKSR family member 3 [Source:HGNC Symbol;Acc:HGNC:23034]	-	595	544	505	2461	1932	3307	0.688317	0.730801	0.668902	2.01148	2.12478	2.9127
ENSG00000251434	302.603	480.608	613.781	29.3007	49.3602	66.425	465.664	48.362	3.27067	2.01343e-32	7.25005e-31	AC104071.1	4	31350284	31351725	+	602	lincRNA	novel transcript	-	288	392	510	39	49	82	11.9343	18.8634	24.1977	1.14183	1.93035	2.58707
ENSG00000178685	1006.57	1257.92	1321.43	252.437	341.492	357.237	1195.31	317.055	1.91611	2.16356e-32	7.77961e-31	PARP10	8	143977153	144012772	-	6033	protein_coding	poly(ADP-ribose) polymerase family member 10 [Source:HGNC Symbol;Acc:HGNC:25895]	-	958	1026	1098	336	339	441	3.96126	4.92656	5.1984	0.981613	1.33261	1.38834
ENSG00000281005	424.484	413.176	399.56	103.679	97.7131	83.4363	412.407	94.9429	2.11915	2.17732e-32	7.81799e-31	LINC00921	16	3263743	3267567	+	2468	lincRNA	long intergenic non-protein coding RNA 921 [Source:HGNC Symbol;Acc:HGNC:26830]	-	404	337	332	138	97	103	4.08354	3.95562	3.84232	0.985526	0.932101	0.792652
ENSG00000264066	208.039	169.194	142.012	3.0052	5.03676	9.72073	173.082	5.9209	4.8737	2.42071e-32	8.67959e-31	AC024267.1	17	28861072	28861966	-	895	lincRNA	novel transcript	-	198	138	118	4	5	12	5.51878	4.46669	3.76582	0.0787719	0.13249	0.254653
ENSG00000204713	4151.33	4220.04	4328.96	8962.27	9990.91	10014	4233.44	9655.72	-1.18952	2.50095e-32	8.9546e-31	TRIM27	6	28903002	28923989	-	7986	protein_coding	tripartite motif containing 27 [Source:HGNC Symbol;Acc:HGNC:9975]	-	3951	3442	3597	11929	9918	12362	12.3418	12.4856	12.8651	26.3275	29.4531	29.4002
ENSG00000260923	3545.07	3581.27	3994.39	1166.77	1427.42	1474.31	3706.91	1356.17	1.45121	2.71353e-32	9.70201e-31	LINC02193	16	90173217	90222678	+	3723	lincRNA	long intergenic non-protein coding RNA 2193 [Source:HGNC Symbol;Acc:HGNC:53055]	-	3374	2921	3319	1553	1417	1820	22.6075	22.7283	25.4633	7.35212	9.02637	9.28472
ENSG00000239219	166.011	219.461	251.53	16.5286	21.1544	21.8716	212.334	19.8515	3.42417	3.01898e-32	1.07789e-30	AC008040.1	3	169939353	169966734	-	7977	antisense	four and a half LIM domains 1 pseudogene [Source:NCBI gene;Acc:100128164]	-	158	179	209	22	21	27	0.494104	0.650044	0.748355	0.0486091	0.0624333	0.0642858
ENSG00000148488	2727.63	3228.17	3304.79	989.463	1167.52	1180.26	3086.86	1112.41	1.4728	3.22882e-32	1.15119e-30	ST8SIA6	10	17318383	17454330	-	2696	protein_coding	ST8 alpha-N-acetyl-neuraminide alpha-2,8-sialyltransferase 6 [Source:HGNC Symbol;Acc:HGNC:23317]	-	2596	2633	2746	1317	1159	1457	24.0207	28.2918	29.0925	8.60994	10.1953	10.2643
ENSG00000168785	1697.94	2642.12	2893.2	625.833	633.624	576.763	2411.08	612.074	1.97764	3.56506e-32	1.26928e-30	TSPAN5	4	98470367	98658629	-	7430	protein_coding	tetraspanin 5 [Source:HGNC Symbol;Acc:HGNC:17753]	-	1616	2155	2404	833	629	712	5.42567	8.4021	9.24158	1.97602	2.0077	1.82004
ENSG00000185818	458.107	305.284	227.46	1495.84	1648.03	1478.36	330.284	1540.74	-2.21835	3.79093e-32	1.3478e-30	NAT8L	4	2059512	2069089	+	5871	protein_coding	N-acetyltransferase 8 like [Source:HGNC Symbol;Acc:HGNC:26742]	-	436	249	189	1991	1636	1825	1.85257	1.22862	0.919497	5.97714	6.60857	5.90393
ENSG00000107957	399.267	344.518	375.49	1035.29	1272.28	1160.82	373.092	1156.13	-1.62976	3.89554e-32	1.38305e-30	SH3PXD2A	10	103594027	103855543	-	11756	protein_coding	SH3 and PX domains 2A [Source:HGNC Symbol;Acc:HGNC:23664]	-	380	281	312	1378	1263	1433	0.806352	0.69243	0.758046	2.06597	2.54789	2.31514
ENSG00000174004	130.287	115.248	84.2445	527.413	480.507	495.757	109.927	501.226	-2.18529	4.05677e-32	1.43828e-30	NRROS	3	196639686	196662004	+	2910	protein_coding	negative regulator of reactive oxygen species [Source:HGNC Symbol;Acc:HGNC:24613]	-	124	94	70	702	477	612	1.06299	0.935759	0.687078	4.25185	3.88742	3.99438
ENSG00000106086	799.585	859.455	843.648	2030.77	2033.84	2186.35	834.23	2083.65	-1.32111	4.13084e-32	1.46249e-30	PLEKHA8	7	30027404	30130483	+	10886	protein_coding	pleckstrin homology domain containing A8 [Source:HGNC Symbol;Acc:HGNC:30037]	-	761	701	701	2703	2019	2699	1.74388	1.86543	1.83929	4.37635	4.3985	4.70896
ENSG00000254858	327.82	313.867	264.768	903.063	989.219	955.872	302.152	949.385	-1.65003	5.65874e-32	2.00063e-30	MPV17L2	19	18193182	18196948	+	2135	protein_coding	MPV17 mitochondrial inner membrane protein like 2 [Source:HGNC Symbol;Acc:HGNC:28177]	-	312	256	220	1202	982	1180	3.6455	3.47353	2.94324	9.92295	10.9081	10.4972
ENSG00000213445	9933.35	10150.4	9570.17	4132.9	4449.47	4607.63	9884.64	4396.67	1.16887	6.27148e-32	2.21417e-30	SIPA1	11	65638097	65650930	+	4668	protein_coding	signal-induced proliferation-associated 1 [Source:HGNC Symbol;Acc:HGNC:10885]	-	9454	8279	7952	5501	4417	5688	50.5226	51.3779	48.6571	20.7704	22.4405	23.143
ENSG00000279744	1300.77	1474.93	2316.72	408.708	266.948	337.795	1697.47	337.817	2.32613	6.42099e-32	2.2638e-30	AC132938.5	17	82462601	82464255	+	1655	TEC	TEC	-	1238	1203	1925	544	265	417	18.6605	21.057	33.2226	5.79342	3.79738	4.78551
ENSG00000090013	56926.1	66892.8	73446.8	19176.2	23331.3	25502.3	65755.2	22669.9	1.53634	7.0436e-32	2.47986e-30	BLVRB	19	40447765	40465840	-	1689	protein_coding	biliverdin reductase B [Source:HGNC Symbol;Acc:HGNC:1063]	-	54179	54560	61028	25524	23161	31482	800.207	935.781	1032.05	266.35	325.21	354.016
ENSG00000008083	11210	13896	14971.4	4315.47	4881.62	5122.82	13359.1	4773.31	1.48477	7.25933e-32	2.55226e-30	JARID2	6	15246296	15522040	+	6015	protein_coding	jumonji and AT-rich interaction domain containing 2 [Source:HGNC Symbol;Acc:HGNC:6196]	ARID	10669	11334	12440	5744	4846	6324	44.2475	54.5855	59.0725	16.8311	19.1066	19.9686
ENSG00000139631	1739.97	1967.8	2116.94	757.311	672.911	647.239	1941.57	692.487	1.48636	7.43563e-32	2.61062e-30	CSAD	12	53157663	53180909	-	4390	protein_coding	cysteine sulfinic acid decarboxylase [Source:HGNC Symbol;Acc:HGNC:18966]	-	1656	1605	1759	1008	668	799	9.41015	10.5911	11.4446	4.04697	3.60868	3.45679
ENSG00000099785	1283.96	1411.17	1535.66	479.33	481.514	533.83	1410.26	498.225	1.50035	7.73498e-32	2.71196e-30	MARCH2	19	8413270	8439017	+	2216	protein_coding	membrane associated ring-CH-type finger 2 [Source:HGNC Symbol;Acc:HGNC:28038]	-	1222	1151	1276	638	478	659	13.7563	15.0465	16.4468	5.0744	5.11558	5.64815
ENSG00000204323	154.453	318.771	370.676	24.7929	15.1103	11.3409	281.3	17.0813	4.02667	8.0277e-32	2.8107e-30	SMIM5	17	75633434	75641404	+	5117	protein_coding	small integral membrane protein 5 [Source:HGNC Symbol;Acc:HGNC:40030]	-	147	260	308	33	15	14	0.716643	1.47193	1.71924	0.113667	0.0695204	0.0519641
ENSG00000179965	175.467	127.508	80.634	641.611	733.352	712.043	127.87	695.669	-2.43717	8.83601e-32	3.08943e-30	ZNF771	16	30407297	30431108	+	5637	protein_coding	zinc finger protein 771 [Source:HGNC Symbol;Acc:HGNC:29653]	zf-C2H2	167	104	67	854	728	879	0.739042	0.534459	0.33949	2.6702	3.06281	2.96163
ENSG00000236679	1448.92	1445.5	1429.75	410.961	449.279	557.322	1441.39	472.521	1.60891	1.04012e-31	3.63168e-30	RPL23AP24	1	347982	348366	-	385	processed_pseudogene	ribosomal protein L23a pseudogene 24 [Source:HGNC Symbol;Acc:HGNC:36176]	-	1379	1179	1188	547	446	688	89.352	88.712	88.1366	25.0415	27.4733	33.9405
ENSG00000131620	1302.87	1152.48	753.386	8.26431	9.06616	25.1119	1069.58	14.1475	6.23421	1.06629e-31	3.71793e-30	ANO1	11	70078302	70189528	+	6021	protein_coding	anoctamin 1 [Source:HGNC Symbol;Acc:HGNC:21625]	-	1240	940	626	11	9	31	5.13752	4.5226	2.96966	0.0322002	0.0354495	0.0977876
ENSG00000129244	1808.26	2262.05	2006.22	564.978	718.241	711.233	2025.51	664.818	1.60819	1.10136e-31	3.83491e-30	ATP1B2	17	7646627	7657768	+	3276	protein_coding	ATPase Na+/K+ transporting subunit beta 2 [Source:HGNC Symbol;Acc:HGNC:805]	-	1721	1845	1667	752	713	878	13.105	16.3148	14.5342	4.04583	5.16157	5.09027
ENSG00000100219	1684.28	1857.45	2056.77	4501.04	5649.23	5113.1	1866.17	5087.79	-1.44705	1.37428e-31	4.77864e-30	XBP1	22	28794555	28800597	-	3028	protein_coding	X-box binding protein 1 [Source:HGNC Symbol;Acc:HGNC:12801]	TF_bZIP	1603	1515	1709	5991	5608	6312	13.2062	14.4939	16.1208	34.8721	43.9227	39.5915
ENSG00000116649	1568.7	1116.92	967.608	3864.69	4575.39	4812.57	1217.74	4417.55	-1.85797	1.4269e-31	4.95482e-30	SRM	1	11054584	11060024	-	1898	protein_coding	spermidine synthase [Source:HGNC Symbol;Acc:HGNC:11296]	-	1493	911	804	5144	4542	5941	19.623	13.9044	12.0993	47.7682	56.7528	59.4503
ENSG00000170160	17.862	7.35625	12.0349	219.38	182.331	198.465	12.4177	200.058	-3.98815	1.4471e-31	5.01805e-30	CCDC144A	17	16689537	16777881	+	15568	protein_coding	coiled-coil domain containing 144A [Source:HGNC Symbol;Acc:HGNC:29072]	-	17	6	10	292	181	245	0.0272406	0.0111647	0.0183471	0.330586	0.275729	0.298899
ENSG00000166197	3207.8	2688.71	2930.5	6744.43	7241.85	7668.03	2942.34	7218.1	-1.29434	1.74944e-31	6.05819e-30	NOLC1	10	102152176	102163871	+	3970	protein_coding	nucleolar and coiled-body phosphoprotein 1 [Source:HGNC Symbol;Acc:HGNC:15608]	-	3053	2193	2435	8977	7189	9466	19.1839	16.0021	17.519	39.8543	42.9452	45.2863
ENSG00000087263	1239.83	1114.47	974.829	3037.51	2810.51	2969.68	1109.71	2939.23	-1.40471	1.9453e-31	6.72723e-30	OGFOD1	16	56451490	56479100	+	5806	protein_coding	2-oxoglutarate and iron dependent oxygenase domain containing 1 [Source:HGNC Symbol;Acc:HGNC:25585]	-	1180	909	810	4043	2790	3666	5.06997	4.53541	3.98482	12.2733	11.3963	11.9924
ENSG00000123201	295.248	284.442	263.565	48.8345	52.3823	51.8439	281.085	51.0202	2.46425	2.05072e-31	7.08213e-30	GUCY1B2	13	50994511	51080862	-	4060	transcribed_unitary_pseudogene	guanylate cyclase 1 soluble subunit beta 2 (pseudogene) [Source:HGNC Symbol;Acc:HGNC:4686]	-	281	232	219	65	52	64	1.72656	1.65536	1.5407	0.282177	0.303748	0.299395
ENSG00000102007	2043.62	2851.77	2356.44	6525.05	7863.38	6926.02	2417.28	7104.82	-1.5557	2.17217e-31	7.49134e-30	PLP2	X	49171926	49175239	+	1279	protein_coding	proteolipid protein 2 [Source:HGNC Symbol;Acc:HGNC:9087]	-	1945	2326	1958	8685	7806	8550	37.9359	52.6828	43.7263	119.683	144.742	126.966
ENSG00000212719	147.098	142.221	156.454	552.206	540.948	521.679	148.591	538.278	-1.85713	2.17984e-31	7.50756e-30	C17orf51	17	21428381	21574517	-	14794	protein_coding	chromosome 17 open reading frame 51 [Source:HGNC Symbol;Acc:HGNC:27904]	-	140	116	130	735	537	644	0.236071	0.227144	0.250991	0.875661	0.860845	0.826782
ENSG00000260916	262.676	328.579	428.443	1404.18	1206.81	1234.53	339.899	1281.84	-1.91772	2.18651e-31	7.52028e-30	CCPG1	15	55340032	55408510	-	8790	protein_coding	cell cycle progression 1 [Source:HGNC Symbol;Acc:HGNC:24227]	-	250	268	356	1869	1198	1524	0.709499	0.883233	1.15681	3.74761	3.23225	3.29296
ENSG00000113356	109.273	128.734	109.518	544.693	431.146	501.428	115.842	492.422	-2.09101	2.74894e-31	9.4419e-30	POLR3G	5	90471748	90514553	+	4019	protein_coding	RNA polymerase III subunit G [Source:HGNC Symbol;Acc:HGNC:30075]	-	104	105	91	725	428	619	0.64553	0.756834	0.646732	3.17947	2.52559	2.92525
ENSG00000268621	50.4338	56.3979	30.0873	265.96	560.087	470.645	45.6397	432.231	-3.23967	3.83478e-31	1.31536e-29	IGFL2-AS1	19	46189166	46203083	-	1751	lincRNA	IGFL2 antisense RNA 1 [Source:HGNC Symbol;Acc:HGNC:52559]	-	48	46	25	354	556	581	0.683842	0.761029	0.407807	3.56329	7.53052	6.30203
ENSG00000228192	371.949	370.265	445.292	80.3892	84.6175	97.2073	395.835	87.4047	2.17849	3.95552e-31	1.35494e-29	AL512353.1	1	42834681	42846422	-	1617	antisense	novel transcript, antisense to ERMAP	-	354	302	370	107	84	120	5.46127	5.41036	6.5357	1.16629	1.23199	1.40949
ENSG00000173210	11.5577	4.90417	6.01746	143.498	302.205	264.89	7.49312	236.865	-4.9512	3.99027e-31	1.365e-29	ABLIM3	5	149141483	149260542	+	7225	protein_coding	actin binding LIM protein family member 3 [Source:HGNC Symbol;Acc:HGNC:29132]	-	11	4	5	191	300	327	0.0379801	0.016038	0.0197666	0.46594	0.984736	0.859608
ENSG00000205959	31.5211	23.2948	33.6978	360.624	267.955	213.856	29.5046	280.812	-3.24842	4.66858e-31	1.59488e-29	AC105345.1	4	8482270	8512610	+	3374	lincRNA	novel transcript	-	30	19	28	480	266	264	0.221808	0.163132	0.237036	2.50744	1.8697	1.4861
ENSG00000245552	166.011	204.749	200.983	7.51301	22.1617	12.961	190.581	14.2119	3.78899	4.81338e-31	1.64213e-29	AP000787.1	11	95150539	95234104	+	5320	antisense	uncharacterized LOC101929295 [Source:NCBI gene;Acc:101929295]	-	158	167	167	10	22	16	0.740877	0.909357	0.896614	0.0331301	0.0980726	0.0571214
ENSG00000235750	462.31	481.834	590.915	1780.58	1737.68	1391.68	511.686	1636.65	-1.67807	5.23258e-31	1.78274e-29	KIAA0040	1	175156987	175192999	-	4783	protein_coding	KIAA0040 [Source:HGNC Symbol;Acc:HGNC:28950]	-	440	393	491	2370	1725	1718	2.29484	2.38024	2.93212	8.73338	8.55313	6.82203
ENSG00000171365	673.501	454.861	418.815	2076.6	1758.84	1898.78	515.726	1911.4	-1.88794	5.64355e-31	1.92017e-29	CLCN5	X	49922615	50099235	+	11438	protein_coding	chloride voltage-gated channel 5 [Source:HGNC Symbol;Acc:HGNC:2023]	-	641	371	348	2764	1746	2344	1.398	0.939622	0.86902	4.25914	3.62018	3.89223
ENSG00000072274	124530	118041	104487	17284.4	27781.7	35564.1	115686	26876.8	2.10581	6.06316e-31	2.06017e-29	TFRC	3	196027183	196082189	-	7887	protein_coding	transferrin receptor [Source:HGNC Symbol;Acc:HGNC:11763]	-	118521	96278	86820	23006	27579	43903	374.873	353.626	314.419	51.4119	82.9284	105.724
ENSG00000136929	25164.3	28993.4	26036.4	4776.77	6495.4	9083.21	26731.4	6785.13	1.97811	6.0993e-31	2.06967e-29	HEMGN	9	97926791	97944856	-	2394	protein_coding	hemogen [Source:HGNC Symbol;Acc:HGNC:17509]	-	23950	23648	21634	6358	6448	11213	249.564	286.154	258.115	46.8091	63.8759	88.9587
ENSG00000251432	429.738	491.643	439.275	112.695	120.882	118.269	453.552	117.282	1.95218	6.50806e-31	2.20542e-29	AC108062.1	4	128292751	128519394	+	3283	lincRNA	uncharacterized LOC100507487 [Source:NCBI gene;Acc:100507487]	-	409	401	365	150	120	146	3.1078	3.53837	3.17558	0.805294	0.866856	0.844642
ENSG00000116990	901.504	958.765	942.335	2175.02	2681.57	2703.17	934.201	2519.92	-1.43147	6.7755e-31	2.29298e-29	MYCL	1	39895426	39902256	-	5063	protein_coding	MYCL proto-oncogene, bHLH transcription factor [Source:HGNC Symbol;Acc:HGNC:7555]	bHLH	858	782	783	2895	2662	3337	4.22747	4.47433	4.41728	10.078	12.4691	12.5181
ENSG00000162592	276.335	407.046	349.013	57.8502	65.4778	62.3747	344.131	61.9009	2.47625	6.93515e-31	2.34372e-29	CCDC27	1	3746460	3771645	+	4285	protein_coding	coiled-coil domain containing 27 [Source:HGNC Symbol;Acc:HGNC:26546]	-	263	332	290	77	65	77	1.53111	2.24448	1.93307	0.316719	0.359748	0.341295
ENSG00000164934	920.416	757.694	738.945	2143.46	2132.56	2394.54	805.685	2223.52	-1.46353	6.94395e-31	2.34372e-29	DCAF13	8	103414714	103443453	+	9199	protein_coding	DDB1 and CUL4 associated factor 13 [Source:HGNC Symbol;Acc:HGNC:24535]	-	876	618	614	2853	2117	2956	2.37555	1.94615	1.90646	5.46632	5.45779	6.10316
ENSG00000132819	12014.8	13062.2	14707.9	4925.53	5574.68	5592.66	13261.6	5364.29	1.30587	7.63775e-31	2.57446e-29	RBM38	20	57391407	57409333	+	2686	protein_coding	RNA binding motif protein 38 [Source:HGNC Symbol;Acc:HGNC:15818]	-	11435	10654	12221	6556	5534	6904	106.202	114.904	129.958	43.0197	48.8618	48.8186
ENSG00000026025	475.969	1038.46	1066.29	12416	13604.3	11075.2	860.24	12365.1	-3.84589	7.81068e-31	2.62925e-29	VIM	10	17228259	17237593	+	5158	protein_coding	vimentin [Source:HGNC Symbol;Acc:HGNC:12692]	-	453	847	886	16526	13505	13672	2.19088	4.75698	4.90629	56.4704	62.094	50.3433
ENSG00000213923	857.374	660.836	687.194	2148.72	2108.39	1972.5	735.135	2076.53	-1.49665	8.00504e-31	2.6911e-29	CSNK1E	22	38290691	38318084	-	6246	protein_coding	casein kinase 1 epsilon [Source:HGNC Symbol;Acc:HGNC:2453]	-	816	539	571	2860	2093	2435	3.25903	2.49986	2.61117	8.07046	7.94701	7.40436
ENSG00000100462	1350.15	1188.03	1322.64	2981.91	3172.15	3416.84	1286.94	3190.3	-1.30934	8.047e-31	2.70161e-29	PRMT5	14	22920511	22929585	-	3467	protein_coding	protein arginine methyltransferase 5 [Source:HGNC Symbol;Acc:HGNC:10894]	-	1285	969	1099	3969	3149	4218	9.24592	8.09654	9.05408	20.1772	21.5405	23.107
ENSG00000133195	366.696	332.257	245.513	1061.59	1052.68	1220.76	314.822	1111.68	-1.81843	8.20565e-31	2.75123e-29	SLC39A11	17	72645949	73092712	-	5583	protein_coding	solute carrier family 39 member 11 [Source:HGNC Symbol;Acc:HGNC:14463]	-	349	271	204	1413	1045	1507	1.5594	1.40615	1.04367	4.46076	4.439	5.12668
ENSG00000170348	2681.4	2891.01	2812.56	5990.87	6776.45	6399.48	2794.99	6388.93	-1.19273	8.7057e-31	2.91503e-29	TMED10	14	75131470	75176631	-	4974	protein_coding	transmembrane p24 trafficking protein 10 [Source:HGNC Symbol;Acc:HGNC:16998]	-	2552	2358	2337	7974	6727	7900	12.799	13.7331	13.42	28.2556	32.0739	30.1656
ENSG00000118985	4638.86	6006.38	6189.56	1147.99	1499.95	1897.16	5611.6	1515.03	1.88914	1.02602e-30	3.43101e-29	ELL2	5	95885098	95962071	-	7328	protein_coding	elongation factor for RNA polymerase II 2 [Source:HGNC Symbol;Acc:HGNC:17064]	-	4415	4899	5143	1528	1489	2342	15.0296	19.3665	20.0462	3.67512	4.81888	6.07005
ENSG00000138095	7236.2	6959.01	6116.15	14942.6	16859	17204.1	6770.45	16335.2	-1.27055	1.03873e-30	3.46893e-29	LRPPRC	2	43886508	43996005	-	9760	protein_coding	leucine rich pentatricopeptide repeat containing [Source:HGNC Symbol;Acc:HGNC:15714]	-	6887	5676	5082	19889	16736	21238	17.6028	16.847	14.8726	35.9168	40.6666	41.329
ENSG00000074842	1642.25	1972.7	2197.58	4986.38	5313.78	5134.16	1937.51	5144.78	-1.40937	1.07015e-30	3.56914e-29	MYDGF	19	4641374	4670370	-	1678	protein_coding	myeloid derived growth factor [Source:HGNC Symbol;Acc:HGNC:16948]	-	1563	1609	1826	6637	5275	6338	23.2363	27.7775	31.082	69.713	74.5533	71.7383
ENSG00000006638	212.242	187.584	223.85	804.643	833.08	636.708	207.892	758.143	-1.86545	1.08665e-30	3.6194e-29	TBXA2R	19	3594506	3606840	-	2793	protein_coding	thromboxane A2 receptor [Source:HGNC Symbol;Acc:HGNC:11608]	-	202	153	186	1071	827	786	1.80419	1.5869	1.90214	6.75854	7.02216	5.34493
ENSG00000214160	1046.5	1121.83	1319.03	2884.99	3115.74	3321.25	1162.45	3107.33	-1.41896	1.17262e-30	3.90061e-29	ALG3	3	184242301	184249548	-	3464	protein_coding	ALG3, alpha-1,3- mannosyltransferase [Source:HGNC Symbol;Acc:HGNC:23056]	-	996	915	1096	3840	3093	4100	7.17269	7.65196	9.03719	19.5383	21.1757	22.48
ENSG00000262410	294.197	226.818	225.053	39.0676	35.2573	25.9219	248.689	33.4156	2.89728	1.18242e-30	3.92804e-29	AC024361.1	17	82745068	82745709	+	642	sense_intronic	novel transcript, sense intronic FN3K	-	280	185	187	52	35	32	10.8799	8.34769	8.31969	1.42759	1.29291	0.946685
ENSG00000227706	10163.5	8364.06	7962.31	21887.6	23981	21517.6	8829.94	22462.1	-1.34685	1.2519e-30	4.15343e-29	AL713998.1	6	67887646	67889339	-	1605	lincRNA	novel transcript	-	9673	6822	6616	29133	23806	26563	150.344	123.131	117.739	319.922	351.761	314.335
ENSG00000182575	362.493	427.889	376.693	90.9074	94.691	88.2966	389.025	91.2983	2.09186	1.26443e-30	4.18951e-29	NXPH3	17	49575858	49583827	+	5648	protein_coding	neurexophilin 3 [Source:HGNC Symbol;Acc:HGNC:8077]	-	345	349	313	121	94	109	1.52379	1.79003	1.58289	0.377594	0.394702	0.366541
ENSG00000102879	61.9915	41.6854	25.2733	1398.92	1143.34	822.212	42.9834	1121.49	-4.69979	1.38013e-30	4.56687e-29	CORO1A	16	30182827	30189076	+	4871	protein_coding	coronin 1A [Source:HGNC Symbol;Acc:HGNC:2252]	-	59	34	21	1862	1135	1015	0.302158	0.202204	0.123141	6.73745	5.52604	3.95766
ENSG00000172115	4013.69	3056.52	2825.8	9326.65	9099.4	9958.89	3298.67	9461.65	-1.51984	1.53659e-30	5.07797e-29	CYCS	7	25120091	25125361	-	4457	protein_coding	cytochrome c, somatic [Source:HGNC Symbol;Acc:HGNC:19986]	-	3820	2493	2348	12414	9033	12294	21.3807	16.2035	15.0472	49.0912	48.0647	52.3891
ENSG00000135842	3255.08	2900.81	2444.29	7198.21	9546.67	9889.22	2866.73	8878.03	-1.6305	1.60327e-30	5.29142e-29	FAM129A	1	184790724	184974550	-	8372	protein_coding	family with sequence similarity 129 member A [Source:HGNC Symbol;Acc:HGNC:16784]	-	3098	2366	2031	9581	9477	12208	9.23109	8.18681	6.92917	20.1705	26.8459	27.6953
ENSG00000114026	2330.46	2584.5	2467.16	951.147	1078.87	959.112	2460.71	996.377	1.30507	1.82511e-30	6.01573e-29	OGG1	3	9749944	9788219	+	8733	protein_coding	8-oxoguanine DNA glycosylase [Source:HGNC Symbol;Acc:HGNC:8125]	-	2218	2108	2050	1266	1071	1184	6.33576	6.99257	6.70488	2.55508	2.90846	2.57501
ENSG00000155368	271.082	278.311	321.333	998.479	876.396	852.994	290.242	909.289	-1.64894	1.91552e-30	6.30553e-29	DBI	2	119366921	119372560	+	2509	protein_coding	diazepam binding inhibitor, acyl-CoA binding protein [Source:HGNC Symbol;Acc:HGNC:2690]	-	258	227	267	1329	870	1053	2.56519	2.62092	3.03956	9.33595	8.22347	7.9711
ENSG00000156453	608.357	549.267	568.049	172.799	162.184	178.213	575.224	171.065	1.7485	1.96227e-30	6.45102e-29	PCDH1	5	141853111	141879246	-	5903	protein_coding	protocadherin 1 [Source:HGNC Symbol;Acc:HGNC:8655]	-	579	448	472	230	161	220	2.44685	2.19854	2.28386	0.686735	0.646829	0.707849
ENSG00000047597	9240.94	11468.4	11717.2	3459.74	4273.18	4136.98	10808.8	3956.63	1.45002	1.96809e-30	6.46178e-29	XK	X	37685756	37732130	+	5209	protein_coding	X-linked Kx blood group [Source:HGNC Symbol;Acc:HGNC:12811]	-	8795	9354	9736	4605	4242	5107	42.1194	52.0202	53.3859	15.5815	19.3131	18.621
ENSG00000182512	6098.28	6695.41	6200.39	2475.54	2329	2875.72	6331.36	2560.08	1.30595	1.99637e-30	6.54613e-29	GLRX5	14	95533503	95544724	+	2845	protein_coding	glutaredoxin 5 [Source:HGNC Symbol;Acc:HGNC:20134]	-	5804	5461	5152	3295	2312	3550	50.8916	55.6057	51.7243	20.413	19.2727	23.6994
ENSG00000196747	3008.16	3250.24	2898.01	1215.6	1091.97	874.866	3052.14	1060.81	1.5245	2.06974e-30	6.77792e-29	HIST1H2AI	6	27808199	27808701	+	503	protein_coding	histone cluster 1 H2A family member i [Source:HGNC Symbol;Acc:HGNC:4725]	-	2863	2651	2408	1618	1084	1080	141.989	152.676	136.738	56.695	51.109	40.7799
ENSG00000051108	1040.2	1233.4	1393.64	3150.95	4051.57	3693.07	1222.41	3631.86	-1.57132	2.09706e-30	6.85854e-29	HERPUD1	16	56932048	56944863	+	5155	protein_coding	homocysteine inducible ER protein with ubiquitin like domain 1 [Source:HGNC Symbol;Acc:HGNC:13744]	-	990	1006	1158	4194	4022	4559	4.79079	5.65326	6.41624	14.3395	18.5033	16.797
ENSG00000285884	170.214	326.127	287.635	24.7929	31.2279	25.1119	261.325	27.0442	3.27848	2.17583e-30	7.10695e-29	AL022345.4	10	42638314	42645542	+	790	bidirectional_promoter_lncRNA	novel transcript	-	162	266	239	33	31	31	5.11551	9.75403	8.64115	0.736243	0.930617	0.74529
ENSG00000150768	2354.63	2269.4	2107.32	4909.75	5133.46	5336.68	2243.78	5126.63	-1.19185	2.2247e-30	7.25722e-29	DLAT	11	112024814	112064390	+	4831	protein_coding	dihydrolipoamide S-acetyltransferase [Source:HGNC Symbol;Acc:HGNC:2896]	-	2241	1851	1751	6535	5096	6588	11.5719	11.0994	10.3526	23.842	25.0166	25.9004
ENSG00000205208	617.814	590.952	480.194	1606.28	1560.39	1557.75	562.986	1574.8	-1.48316	2.55496e-30	8.32383e-29	C4orf46	4	158666679	158672255	-	3730	protein_coding	chromosome 4 open reading frame 46 [Source:HGNC Symbol;Acc:HGNC:27320]	-	588	482	399	2138	1549	1923	3.9325	3.74341	3.05538	10.1026	9.8487	9.79177
ENSG00000116205	427.636	319.997	259.954	1317.03	1196.73	1196.46	335.863	1236.74	-1.87786	2.6115e-30	8.49712e-29	TCEANC2	1	54053584	54112519	+	12168	protein_coding	transcription elongation factor A N-terminal and central domain containing 2 [Source:HGNC Symbol;Acc:HGNC:26494]	-	407	261	216	1753	1188	1477	0.834403	0.621371	0.507032	2.5392	2.31544	2.30543
ENSG00000112294	4251.15	5372.51	4868.13	1808.38	2019.74	1795.09	4830.6	1874.4	1.36599	2.62132e-30	8.51812e-29	ALDH5A1	6	24494852	24537207	+	5525	protein_coding	aldehyde dehydrogenase 5 family member A1 [Source:HGNC Symbol;Acc:HGNC:408]	-	4046	4382	4045	2407	2005	2216	18.2681	22.9757	20.9116	7.67853	8.60634	7.61777
ENSG00000065600	173.366	154.481	164.878	558.216	582.249	720.144	164.242	620.203	-1.91593	2.88079e-30	9.34926e-29	TMEM206	1	212363931	212414901	-	2914	protein_coding	transmembrane protein 206 [Source:HGNC Symbol;Acc:HGNC:25593]	-	165	126	137	743	578	889	1.41252	1.25259	1.34286	4.494	4.70408	5.79432
ENSG00000226950	1000.27	826.352	807.544	2242.63	2299.78	2427.75	878.055	2323.39	-1.40275	3.02446e-30	9.80298e-29	DANCR	4	52712404	52720351	+	2285	processed_transcript	differentiation antagonizing non-protein coding RNA [Source:HGNC Symbol;Acc:HGNC:28964]	-	952	674	671	2985	2283	2997	10.3933	8.54482	8.38759	23.0246	23.695	24.911
ENSG00000141401	1089.58	1490.87	1390.03	435.754	423.088	362.097	1323.49	406.98	1.70086	3.26413e-30	1.05663e-28	IMPA2	18	11981025	12030883	+	3825	protein_coding	inositol monophosphatase 2 [Source:HGNC Symbol;Acc:HGNC:6051]	-	1037	1216	1155	580	420	447	6.76314	9.2094	8.62484	2.67258	2.60408	2.21956
ENSG00000164512	4.20281	12.2604	13.2384	249.432	210.536	154.722	9.90055	204.897	-4.40095	3.32364e-30	1.07452e-28	ANKRD55	5	56099678	56233359	-	2979	protein_coding	ankyrin repeat domain 55 [Source:HGNC Symbol;Acc:HGNC:25681]	-	4	10	11	332	209	191	0.0334958	0.0972431	0.105469	1.96427	1.66384	1.21774
ENSG00000186908	3868.69	3510.16	3653.8	1607.03	1398.2	1595.01	3677.55	1533.42	1.26143	3.34597e-30	1.08036e-28	ZDHHC17	12	76763588	76853696	+	8800	protein_coding	zinc finger DHHC-type containing 17 [Source:HGNC Symbol;Acc:HGNC:18412]	-	3682	2863	3036	2139	1388	1969	10.4376	9.42471	9.85416	4.28413	3.74062	4.24965
ENSG00000172869	10844.3	11494.1	10504.1	5108.09	4920.91	5176.29	10947.5	5068.43	1.11089	3.35752e-30	1.08271e-28	DMXL1	5	119037772	119249138	+	13680	protein_coding	Dmx like 1 [Source:HGNC Symbol;Acc:HGNC:2937]	-	10321	9375	8728	6799	4885	6390	18.8207	19.8525	18.2234	8.75978	8.46866	8.87167
ENSG00000169583	169.163	410.724	474.176	20.2851	33.2426	28.3521	351.354	27.2933	3.6958	3.90805e-30	1.25863e-28	CLIC3	9	136994635	136996803	-	1177	protein_coding	chloride intracellular channel 3 [Source:HGNC Symbol;Acc:HGNC:2064]	-	161	335	394	27	33	35	3.41232	8.24513	9.56138	0.404316	0.664927	0.564784
ENSG00000151729	662.994	662.062	631.834	1555.19	1705.45	1836.41	652.297	1699.02	-1.38079	4.57016e-30	1.47e-28	SLC25A4	4	185143241	185150382	+	4844	protein_coding	solute carrier family 25 member 4 [Source:HGNC Symbol;Acc:HGNC:10990]	-	631	540	525	2070	1693	2267	3.24957	3.22938	3.09568	7.53183	8.28875	8.88869
ENSG00000180573	11737.4	16337	16726.1	5030.71	5493.09	4921.12	14933.5	5148.3	1.5364	4.71108e-30	1.5134e-28	HIST1H2AC	6	26124145	26139116	+	1668	protein_coding	histone cluster 1 H2A family member c [Source:HGNC Symbol;Acc:HGNC:4733]	-	11171	13325	13898	6696	5453	6075	167.069	231.42	237.989	70.7544	77.5311	69.1737
ENSG00000015285	221.698	281.99	233.478	823.426	888.484	743.636	245.722	818.515	-1.73728	4.92552e-30	1.58029e-28	WAS	X	48676596	48691427	+	2381	protein_coding	Wiskott-Aldrich syndrome [Source:HGNC Symbol;Acc:HGNC:12731]	-	211	230	194	1096	882	918	2.21067	2.79832	2.32725	8.11307	8.78508	7.32274
ENSG00000112280	169.163	302.832	280.414	15.7773	30.2205	25.9219	250.803	23.9733	3.40282	5.07696e-30	1.62681e-28	COL9A1	6	70215061	70303083	-	7240	protein_coding	collagen type IX alpha 1 chain [Source:HGNC Symbol;Acc:HGNC:2217]	-	161	247	233	21	30	32	0.554738	0.988298	0.919217	0.0511228	0.0982696	0.0839464
ENSG00000108561	2205.43	2187.26	2496.04	5109.6	5953.45	6217.22	2296.24	5760.09	-1.3268	5.08383e-30	1.62695e-28	C1QBP	17	5432777	5448830	-	2335	protein_coding	complement C1q binding protein [Source:HGNC Symbol;Acc:HGNC:1243]	-	2099	1784	2074	6801	5910	7675	22.4247	22.1328	25.3701	51.3358	60.0257	62.4284
ENSG00000130829	146.048	145.899	199.78	655.885	729.322	572.713	163.909	652.64	-1.99423	5.24094e-30	1.67512e-28	DUSP9	X	153642492	153651326	+	2776	protein_coding	dual specificity phosphatase 9 [Source:HGNC Symbol;Acc:HGNC:3076]	-	139	119	166	873	724	707	1.2491	1.24181	1.70801	5.5428	6.18523	4.83716
ENSG00000085231	364.594	364.134	365.862	1044.31	950.94	1121.12	364.863	1038.79	-1.51016	5.7396e-30	1.83219e-28	AK6	5	69350984	69370013	-	2162	protein_coding	adenylate kinase 6 [Source:HGNC Symbol;Acc:HGNC:49151]	-	347	297	304	1390	944	1384	4.00382	3.97951	4.01623	11.3317	10.3551	12.1582
ENSG00000152818	199.634	142.221	134.791	605.548	657.8	616.456	158.882	626.602	-1.97399	7.22517e-30	2.3035e-28	UTRN	6	144285701	144853034	+	14604	protein_coding	utrophin [Source:HGNC Symbol;Acc:HGNC:12635]	-	190	116	112	806	653	761	0.324551	0.230099	0.219052	0.972741	1.06042	0.9897
ENSG00000204949	210.141	125.056	115.535	640.859	759.543	840.033	150.244	746.812	-2.30686	7.9101e-30	2.51869e-28	FAM83A-AS1	8	123201172	123202743	-	1347	antisense	FAM83A antisense RNA 1 [Source:HGNC Symbol;Acc:HGNC:48658]	-	200	102	96	853	754	1037	3.70393	2.19362	2.03566	11.1613	13.2752	14.6218
ENSG00000116691	1912.28	1775.31	1758.3	4011.95	4051.57	4376.76	1815.3	4146.76	-1.19153	7.99962e-30	2.544e-28	MIIP	1	12019466	12032045	+	2821	protein_coding	migration and invasion inhibitory protein [Source:HGNC Symbol;Acc:HGNC:25715]	-	1820	1448	1461	5340	4022	5403	16.0942	14.8694	14.7927	33.3636	33.8124	36.3766
ENSG00000233746	1162.08	1613.47	1757.1	334.329	446.257	435.813	1510.88	405.466	1.89885	8.3989e-30	2.66763e-28	LINC00656	20	23125068	23132621	-	1896	lincRNA	long intergenic non-protein coding RNA 656 [Source:HGNC Symbol;Acc:HGNC:27304]	-	1106	1316	1460	445	443	538	14.5518	20.107	21.9946	4.13672	5.54117	5.38933
ENSG00000185551	1229.32	996.772	1239.6	3143.44	3141.93	2814.15	1155.23	3033.17	-1.39209	8.63516e-30	2.73923e-28	NR2F2	15	96325938	96340263	+	6459	protein_coding	nuclear receptor subfamily 2 group F member 2 [Source:HGNC Symbol;Acc:HGNC:7976]	RXR-like	1170	813	1030	4184	3119	3474	4.51878	3.64632	4.55483	11.4172	11.4521	10.2154
ENSG00000083123	169.163	132.412	102.297	528.164	605.418	626.987	134.624	586.856	-2.11864	8.8927e-30	2.81739e-28	BCKDHB	6	80106647	80346270	+	4071	protein_coding	branched chain keto acid dehydrogenase E1 subunit beta [Source:HGNC Symbol;Acc:HGNC:987]	-	161	108	85	703	601	774	0.986565	0.768514	0.596374	3.04361	3.50114	3.61102
ENSG00000274602	4314.19	4037.35	4564.85	1927.84	1583.56	1720.57	4305.46	1743.99	1.30311	9.90185e-30	3.13319e-28	PI4KAP1	22	18533646	18577968	-	4812	transcribed_unprocessed_pseudogene	phosphatidylinositol 4-kinase alpha pseudogene 1 [Source:HGNC Symbol;Acc:HGNC:33576]	-	4106	3293	3793	2566	1572	2124	21.286	19.8242	22.5143	9.39864	7.74753	8.38339
ENSG00000161328	1499.35	1320.45	1385.22	415.469	489.573	543.551	1401.67	482.864	1.53858	1.05884e-29	3.34626e-28	LRRC56	11	537527	554916	+	2769	protein_coding	leucine rich repeat containing 56 [Source:HGNC Symbol;Acc:HGNC:25430]	-	1427	1077	1151	553	486	671	12.8559	11.2674	11.8728	3.51995	4.16246	4.60246
ENSG00000019485	597.85	766.276	616.188	123.213	189.382	165.252	660.105	159.283	2.05645	1.06549e-29	3.36308e-28	PRDM11	11	45095806	45235110	+	13940	protein_coding	PR/SET domain 11 [Source:HGNC Symbol;Acc:HGNC:13996]	-	569	625	512	164	188	204	1.01824	1.29881	1.04908	0.207355	0.319839	0.277944
ENSG00000234426	397.166	405.82	394.746	108.187	92.6763	77.7658	399.244	92.8765	2.10186	1.19824e-29	3.77735e-28	AL139042.1	6	88177804	88421033	-	1687	lincRNA	novel transcript	-	378	331	328	144	92	96	5.58956	5.68385	5.55341	1.50446	1.29333	1.0808
ENSG00000133069	306.805	311.415	371.879	1035.29	939.859	959.112	330.033	978.088	-1.56872	1.20245e-29	3.78593e-28	TMCC2	1	205228176	205285632	+	5592	protein_coding	transmembrane and coiled-coil domain family 2 [Source:HGNC Symbol;Acc:HGNC:24239]	-	292	254	309	1378	933	1184	1.30262	1.31582	1.57831	4.34326	3.95686	4.02138
ENSG00000141736	1522.47	1639.22	1539.27	594.279	665.859	594.585	1566.98	618.241	1.34287	1.20421e-29	3.78675e-28	ERBB2	17	39687914	39730426	+	10321	protein_coding	erb-b2 receptor tyrosine kinase 2 [Source:HGNC Symbol;Acc:HGNC:3430]	-	1449	1337	1279	791	661	734	3.50225	3.75266	3.53956	1.35079	1.51885	1.35072
ENSG00000126561	9018.19	8837.31	7809.46	18647.3	19079.2	20821.8	8554.99	19516.1	-1.18978	1.25629e-29	3.94563e-28	STAT5A	17	42287547	42311943	+	5754	protein_coding	signal transducer and activator of transcription 5A [Source:HGNC Symbol;Acc:HGNC:11366]	STAT	8583	7208	6489	24820	18940	25704	37.2109	36.2889	32.2113	76.0267	78.0632	84.8441
ENSG00000163041	30426.3	34638.1	32961.3	14331.8	15542.4	14975.6	32675.2	14949.9	1.12808	1.51071e-29	4.7388e-28	H3F3A	1	226061851	226072001	+	3146	protein_coding	H3 histone family member 3A [Source:HGNC Symbol;Acc:HGNC:4764]	-	28958	28252	27388	19076	15429	18487	229.62	260.148	248.658	106.872	116.31	111.609
ENSG00000120949	164.96	101.761	64.9886	2047.29	2365.26	2210.66	110.57	2207.74	-4.31646	1.58076e-29	4.95241e-28	TNFRSF8	1	12063377	12144207	+	3738	protein_coding	TNF receptor superfamily member 8 [Source:HGNC Symbol;Acc:HGNC:11923]	-	157	83	54	2725	2348	2729	1.04776	0.643233	0.412625	12.8488	14.8969	13.8661
ENSG00000272153	466.512	378.847	481.397	94.6639	102.75	118.269	442.252	105.228	2.07223	1.80814e-29	5.65776e-28	AL365330.1	1	3785008	3785538	+	531	antisense	novel transcript, antisense to LRRC47	-	444	309	400	126	102	146	20.8588	16.8575	21.5162	4.18225	4.55556	5.22215
ENSG00000240522	301.552	280.764	263.565	54.0936	59.4337	49.4137	281.96	54.3137	2.38099	1.83654e-29	5.73954e-28	RPL7AP10	19	21149648	21150438	-	791	processed_pseudogene	ribosomal protein L7a pseudogene 10 [Source:HGNC Symbol;Acc:HGNC:32433]	-	287	229	219	72	59	61	9.0512	8.38665	7.90803	1.60432	1.76894	1.46468
ENSG00000198380	3445.26	4283.79	4468.57	9766.91	10785.7	11749.1	4065.87	10767.2	-1.40525	1.9059e-29	5.94894e-28	GFPT1	2	69319769	69387254	-	8866	protein_coding	glutamine--fructose-6-phosphate transaminase 1 [Source:HGNC Symbol;Acc:HGNC:4241]	-	3279	3494	3713	13000	10707	14504	9.22602	11.4163	11.9618	25.8434	28.6402	31.0707
ENSG00000087301	2117.17	2034	1979.75	731.767	833.08	875.676	2043.64	813.507	1.32966	2.34057e-29	7.29671e-28	TXNDC16	14	52430590	52552522	-	4739	protein_coding	thioredoxin domain containing 16 [Source:HGNC Symbol;Acc:HGNC:19965]	-	2015	1659	1645	974	827	1081	10.6069	10.1412	9.91471	3.62248	4.13862	4.33241
ENSG00000155850	265.828	218.235	180.524	925.602	908.631	711.233	221.529	848.489	-1.93426	2.42013e-29	7.53544e-28	SLC26A2	5	149960737	149993455	+	8606	protein_coding	solute carrier family 26 member 2 [Source:HGNC Symbol;Acc:HGNC:10994]	-	253	178	150	1232	902	878	0.733365	0.599167	0.497841	2.52315	2.48566	1.93769
ENSG00000220267	489.628	521.068	433.257	127.721	138.007	128.8	481.318	131.509	1.87372	2.9211e-29	9.08411e-28	ACTBP8	6	88275882	88276989	-	1108	processed_pseudogene	actin, beta pseudogene 8 [Source:HGNC Symbol;Acc:HGNC:141]	-	466	425	360	170	137	159	10.4917	11.1116	9.28033	2.70423	2.93236	2.72551
ENSG00000104324	2862.12	3994.44	4198.99	758.814	1012.39	1193.22	3685.18	988.14	1.89915	2.96373e-29	9.20539e-28	CPQ	8	96645227	97149654	+	3457	protein_coding	carboxypeptidase Q [Source:HGNC Symbol;Acc:HGNC:16910]	-	2724	3258	3489	1010	1005	1473	19.6566	27.3012	28.8272	5.14939	6.89451	8.09271
ENSG00000105364	1159.98	957.538	1079.53	2547.66	2611.05	2706.41	1065.68	2621.71	-1.298	3.38558e-29	1.05028e-27	MRPL4	19	10251901	10260045	+	4070	protein_coding	mitochondrial ribosomal protein L4 [Source:HGNC Symbol;Acc:HGNC:14276]	-	1104	781	897	3391	2592	3341	6.76668	5.55886	6.29504	14.6848	15.1035	15.591
ENSG00000189229	1542.43	1647.8	1734.23	676.171	562.102	524.919	1641.49	587.731	1.48045	3.51257e-29	1.08834e-27	AC069277.1	3	6490479	6736129	+	3023	lincRNA	novel transcript	-	1468	1344	1441	900	558	648	12.114	12.8792	13.6153	5.24733	4.37756	4.07125
ENSG00000178105	509.591	540.684	358.641	1466.54	1498.94	1733.53	469.639	1566.34	-1.73731	3.65858e-29	1.13219e-27	DDX10	11	108665025	108940930	+	8653	protein_coding	DEAD-box helicase 10 [Source:HGNC Symbol;Acc:HGNC:2735]	-	485	441	298	1952	1488	2140	1.39822	1.47639	0.983672	3.97601	4.07824	4.69719
ENSG00000265933	140.794	153.255	146.826	703.969	701.117	474.696	146.959	626.594	-2.09242	4.11514e-29	1.27193e-27	LINC00668	18	6919496	6929966	-	4866	lincRNA	long intergenic non-protein coding RNA 668 [Source:HGNC Symbol;Acc:HGNC:44328]	-	134	125	122	937	696	586	0.686963	0.744162	0.716124	3.39392	3.39214	2.28726
ENSG00000077232	1585.51	1158.61	1084.35	3543.89	4047.54	4347.6	1276.16	3979.67	-1.63983	4.46772e-29	1.37922e-27	DNAJC10	2	182716041	182794464	+	21835	protein_coding	DnaJ heat shock protein family (Hsp40) member C10 [Source:HGNC Symbol;Acc:HGNC:24637]	-	1509	945	901	4717	4018	5367	1.724	1.25374	1.17862	3.80756	4.36408	4.66841
ENSG00000170854	144.997	185.132	111.925	548.449	654.778	727.435	147.351	643.554	-2.1273	4.51832e-29	1.39314e-27	RIOX2	3	97941818	97972457	-	6880	protein_coding	ribosomal oxygenase 2 [Source:HGNC Symbol;Acc:HGNC:19441]	-	138	151	93	730	650	898	0.50037	0.635796	0.386096	1.87012	2.24058	2.47901
ENSG00000120832	2609.95	2460.67	2787.29	880.524	802.859	1100.06	2619.3	927.815	1.49636	4.61567e-29	1.42143e-27	MTERF2	12	106977291	106987166	-	3626	protein_coding	mitochondrial transcription termination factor 2 [Source:HGNC Symbol;Acc:HGNC:30779]	-	2484	2007	2316	1172	797	1358	17.0893	16.0343	18.2436	5.69684	5.21275	7.11316
ENSG00000068796	2050.97	2190.94	1911.15	4554.38	4698.29	4583.32	2051.02	4612	-1.16904	4.68144e-29	1.43993e-27	KIF2A	5	62306162	62537249	+	4774	protein_coding	kinesin family member 2A [Source:HGNC Symbol;Acc:HGNC:6318]	-	1952	1787	1588	6062	4664	5658	10.2	10.8436	9.50099	22.3804	23.1693	22.5098
ENSG00000232119	790.129	883.976	986.864	2241.13	2194.01	2339.46	886.99	2258.2	-1.34912	5.04252e-29	1.5491e-27	MCTS1	X	120594010	120621074	+	2837	protein_coding	MCTS1, re-initiation and release factor [Source:HGNC Symbol;Acc:HGNC:23357]	-	752	721	820	2983	2178	2888	6.6124	7.36216	8.25573	18.5322	18.2069	19.3343
ENSG00000059145	5094.86	5262.17	6107.73	2252.4	2303.81	2415.6	5488.25	2323.94	1.23968	5.11608e-29	1.5698e-27	UNKL	16	1363205	1414751	-	7494	protein_coding	unkempt family like zinc finger [Source:HGNC Symbol;Acc:HGNC:14184]	-	4849	4292	5075	2998	2287	2982	16.1413	16.5911	19.343	7.05102	7.23751	7.55761
ENSG00000173542	15293	17125.3	15424	6997.61	7421.16	7544.1	15947.4	7320.96	1.12324	5.26763e-29	1.61434e-27	MOB1B	4	70902326	71022449	+	8801	protein_coding	MOB kinase activator 1B [Source:HGNC Symbol;Acc:HGNC:29801]	-	14555	13968	12816	9314	7367	9313	41.2554	45.976	41.5931	18.6526	19.8516	20.0978
ENSG00000060982	7365.43	7991.34	7698.74	15554.2	16725.1	16684	7685.17	16321.1	-1.08662	5.28032e-29	1.61628e-27	BCAT1	12	24810022	24949459	-	11775	protein_coding	branched chain amino acid transaminase 1 [Source:HGNC Symbol;Acc:HGNC:976]	-	7010	6518	6397	20703	16603	20596	14.8511	16.0355	15.5173	30.9889	33.4397	33.221
ENSG00000166405	160.758	190.036	257.547	17.2799	15.1103	25.1119	202.781	19.1674	3.39216	5.32322e-29	1.62744e-27	RIC3	11	8106093	8169055	-	7657	protein_coding	RIC3 acetylcholine receptor chaperone [Source:HGNC Symbol;Acc:HGNC:30338]	-	153	155	214	23	15	31	0.498464	0.586411	0.798281	0.0529424	0.0464589	0.0768942
ENSG00000135709	6559.54	7516.86	8450.93	2921.06	2896.13	3197.31	7509.11	3004.83	1.32115	5.78183e-29	1.76551e-27	KIAA0513	16	85027751	85094230	+	8837	protein_coding	KIAA0513 [Source:HGNC Symbol;Acc:HGNC:29058]	-	6243	6131	7022	3888	2875	3947	17.6234	20.0981	22.6964	7.75453	7.7156	8.48307
ENSG00000138190	851.07	852.099	754.59	1906.8	2053.99	2115.88	819.253	2025.56	-1.30549	6.01999e-29	1.83602e-27	EXOC6	10	92834713	93059493	+	6193	protein_coding	exocyst complex component 6 [Source:HGNC Symbol;Acc:HGNC:23196]	-	810	695	627	2538	2039	2612	3.26276	3.25097	2.89179	7.22312	7.80823	8.01056
ENSG00000157107	2077.24	2775.76	3071.31	816.664	819.984	927.52	2641.44	854.722	1.62719	6.2251e-29	1.8963e-27	FCHO2	5	72955981	73090522	+	6127	protein_coding	FCH domain only 2 [Source:HGNC Symbol;Acc:HGNC:25180]	-	1977	2264	2552	1087	814	1145	8.04933	10.7043	11.8969	3.12691	3.15074	3.54934
ENSG00000185189	3237.22	3385.1	3528.64	1560.45	1425.4	1347.13	3383.65	1444.33	1.2278	6.41044e-29	1.95041e-27	NRBP2	8	143833594	143840974	-	4924	protein_coding	nuclear receptor binding protein 2 [Source:HGNC Symbol;Acc:HGNC:19339]	-	3081	2761	2932	2077	1415	1663	15.609	16.2434	17.0077	7.43451	6.81514	6.41453
ENSG00000168758	3868.69	4031.22	3650.19	8050.94	8294.53	8444.88	3850.04	8263.45	-1.10186	6.76474e-29	2.05573e-27	SEMA4C	2	96859716	96870757	-	6157	protein_coding	semaphorin 4C [Source:HGNC Symbol;Acc:HGNC:10731]	-	3682	3288	3033	10716	8234	10425	14.9182	15.4701	14.0703	30.6759	31.716	32.1586
ENSG00000119917	325.718	514.937	560.828	63.1093	78.5734	97.2073	467.161	79.63	2.55252	6.78256e-29	2.05868e-27	IFIT3	10	89327894	89340971	+	2640	protein_coding	interferon induced protein with tetratricopeptide repeats 3 [Source:HGNC Symbol;Acc:HGNC:5411]	-	310	420	466	84	78	120	2.92926	4.60866	5.04177	0.560802	0.700692	0.863312
ENSG00000143157	1335.44	1386.65	1527.23	3141.94	3404.85	3369.04	1416.44	3305.28	-1.22266	7.49863e-29	2.2733e-27	POGK	1	166839447	166856344	+	8448	protein_coding	pogo transposable element derived with KRAB domain [Source:HGNC Symbol;Acc:HGNC:18800]	-	1271	1131	1269	4182	3380	4159	3.75312	3.87827	4.29051	8.72498	9.48854	9.3503
ENSG00000118689	8649.39	10654.3	10016.7	3442.46	4076.75	4125.64	9773.45	3881.62	1.33231	7.5904e-29	2.29837e-27	FOXO3	6	108559835	108684774	+	7721	protein_coding	forkhead box O3 [Source:HGNC Symbol;Acc:HGNC:3821]	Fork	8232	8690	8323	4582	4047	5093	26.597	32.6044	30.7898	10.4596	12.4307	12.5283
ENSG00000100994	946.684	855.777	891.788	2030.77	2274.6	2215.52	898.083	2173.63	-1.27436	8.06487e-29	2.43912e-27	PYGB	20	25248069	25298014	+	4474	protein_coding	glycogen phosphorylase B [Source:HGNC Symbol;Acc:HGNC:9723]	-	901	698	741	2703	2258	2735	5.02377	4.51948	4.73067	10.6484	11.9692	11.6105
ENSG00000254726	232.205	133.639	127.57	800.135	725.293	738.775	164.471	754.734	-2.19204	8.69124e-29	2.62542e-27	MEX3A	1	156072013	156081998	-	6124	protein_coding	mex-3 RNA binding family member A [Source:HGNC Symbol;Acc:HGNC:33482]	-	221	109	106	1065	720	912	0.900239	0.515609	0.494392	3.06513	2.78826	2.82846
ENSG00000272144	226.952	239.078	232.274	43.5754	30.2205	25.1119	232.768	32.9693	2.81022	9.05356e-29	2.73161e-27	AC025171.4	5	43061395	43062441	+	1047	lincRNA	novel transcript	-	216	195	193	58	30	31	5.14645	5.39532	5.26516	0.976372	0.679534	0.562349
ENSG00000124120	1778.84	1687.03	1347.91	524.408	569.153	586.484	1604.6	560.015	1.51946	9.13024e-29	2.75146e-27	TTPAL	20	44475886	44494603	+	7044	protein_coding	alpha tocopherol transfer protein like [Source:HGNC Symbol;Acc:HGNC:16114]	-	1693	1376	1120	698	565	724	5.99568	5.65885	4.5415	1.74651	1.90224	1.95213
ENSG00000180398	4784.9	5284.24	5508.39	10959.2	12012.7	12521.9	5192.51	11831.3	-1.1882	9.44196e-29	2.84202e-27	MCFD2	2	46901870	46941855	-	5994	protein_coding	multiple coagulation factor deficiency 2 [Source:HGNC Symbol;Acc:HGNC:18451]	-	4554	4310	4577	14587	11925	15458	18.953	20.83	21.8105	42.8927	47.1822	48.9809
ENSG00000163870	2723.42	2935.14	2771.64	939.126	1083.91	1224.81	2810.07	1082.62	1.37632	9.88207e-29	2.97096e-27	TPRA1	3	127571266	127598267	-	5622	protein_coding	transmembrane protein adipocyte associated 1 [Source:HGNC Symbol;Acc:HGNC:30413]	-	2592	2394	2303	1250	1076	1512	11.5012	12.3357	11.7005	3.9188	4.53898	5.10801
ENSG00000138834	12192.4	12441.9	14236.1	5988.62	5377.24	5091.23	12956.8	5485.7	1.23984	9.97855e-29	2.99641e-27	MAPK8IP3	16	1706183	1770317	+	10285	protein_coding	mitogen-activated protein kinase 8 interacting protein 3 [Source:HGNC Symbol;Acc:HGNC:6884]	-	11604	10148	11829	7971	5338	6285	28.1452	28.5829	32.8507	13.6597	12.3087	11.6062
ENSG00000170385	3998.98	4727.62	4803.14	956.406	1154.42	1656.57	4509.91	1255.8	1.84436	1.06762e-28	3.20209e-27	SLC30A1	1	211571568	211578742	-	5474	protein_coding	solute carrier family 30 member 1 [Source:HGNC Symbol;Acc:HGNC:11012]	-	3806	3856	3991	1273	1146	2045	17.3446	20.4062	20.8246	4.09881	4.96497	7.09544
ENSG00000285796	427.636	399.69	365.862	108.939	94.691	85.8664	397.729	96.4987	2.04175	1.19194e-28	3.57075e-27	AL162458.1	20	45926518	45935055	-	8538	antisense	novel transcript	-	407	326	304	145	94	106	1.18916	1.10609	1.01699	0.299327	0.261101	0.235798
ENSG00000129195	149.2	129.96	145.623	553.709	516.771	470.645	141.594	513.708	-1.85791	1.27927e-28	3.82784e-27	PIMREG	17	6444415	6451469	+	2823	protein_coding	PICALM interacting mitotic regulator [Source:HGNC Symbol;Acc:HGNC:25483]	-	142	106	121	737	513	581	1.25481	1.08774	1.22426	4.60141	4.30966	3.90891
ENSG00000114166	5485.72	5717.03	5412.11	2060.07	2398.5	2542.78	5538.29	2333.78	1.24703	1.32331e-28	3.95494e-27	KAT2B	3	20040023	20154404	+	5634	protein_coding	lysine acetyltransferase 2B [Source:HGNC Symbol;Acc:HGNC:8638]	-	5221	4663	4497	2742	2381	3139	23.1173	23.9761	22.7985	8.57797	10.0226	10.5819
ENSG00000126432	14690.9	15480	16245.9	6939.01	6883.23	7599.99	15472.3	7140.74	1.11546	1.34417e-28	4.01254e-27	PRDX5	11	64318088	64321811	+	893	protein_coding	peroxiredoxin 5 [Source:HGNC Symbol;Acc:HGNC:9355]	-	13982	12626	13499	9236	6833	9382	390.588	409.585	431.768	182.292	181.466	199.542
ENSG00000061794	1274.5	1516.61	1414.1	3152.46	3581.13	3702.79	1401.74	3478.79	-1.31173	1.41124e-28	4.20779e-27	MRPS35	12	27710773	27756295	+	1979	protein_coding	mitochondrial ribosomal protein S35 [Source:HGNC Symbol;Acc:HGNC:16635]	-	1213	1237	1175	4196	3555	4571	15.2903	18.1073	16.9587	37.3701	42.602	43.8688
ENSG00000115946	273.183	253.791	178.117	787.363	862.293	1013.39	235.03	887.681	-1.91514	1.41639e-28	4.21819e-27	PNO1	2	68157844	68176238	+	2674	protein_coding	partner of NOB1 homolog [Source:HGNC Symbol;Acc:HGNC:32790]	-	260	207	148	1048	856	1251	2.42556	2.24253	1.58089	6.90771	7.59187	8.88559
ENSG00000162595	46.231	71.1104	64.9886	443.267	356.602	290.812	60.7767	363.561	-2.58819	1.46459e-28	4.3566e-27	DIRAS3	1	68045896	68051631	-	2039	protein_coding	DIRAS family GTPase 3 [Source:HGNC Symbol;Acc:HGNC:687]	-	44	58	54	590	354	359	0.538315	0.824025	0.756445	5.09999	4.11739	3.34401
ENSG00000005100	521.149	366.586	385.118	1235.89	1399.21	1462.16	424.284	1365.75	-1.68391	1.47916e-28	4.39478e-27	DHX33	17	5440912	5469060	-	5872	protein_coding	DEAH-box helicase 33 [Source:HGNC Symbol;Acc:HGNC:16718]	-	496	299	320	1645	1389	1805	2.10715	1.47508	1.55656	4.93758	5.60987	5.83824
ENSG00000104312	734.442	716.008	685.991	1810.63	1734.66	1642.8	712.147	1729.37	-1.27975	1.50444e-28	4.46464e-27	RIPK2	8	89757747	89791063	+	3117	protein_coding	receptor interacting serine/threonine kinase 2 [Source:HGNC Symbol;Acc:HGNC:10020]	-	699	584	570	2410	1722	2028	5.59424	5.42757	5.22323	13.6274	13.1019	12.3572
ENSG00000205639	4344.66	3051.62	2591.12	1053.32	831.065	849.754	3329.13	911.381	1.86869	1.60023e-28	4.74336e-27	MFSD2B	2	24010081	24063321	+	4438	protein_coding	major facilitator superfamily domain containing 2B [Source:HGNC Symbol;Acc:HGNC:37207]	-	4135	2489	2153	1402	825	1049	23.2428	16.2468	13.8566	5.56794	4.40862	4.4893
ENSG00000120254	3671.16	3061.43	2965.41	7319.17	8603.79	8687.09	3232.66	8203.35	-1.3431	1.60298e-28	4.74595e-27	MTHFD1L	6	150865549	151101887	+	5021	protein_coding	methylenetetrahydrofolate dehydrogenase (NADP+ dependent) 1 like [Source:HGNC Symbol;Acc:HGNC:21055]	-	3494	2497	2464	9742	8541	10724	17.3593	14.4065	14.0169	34.1973	40.3418	40.5655
ENSG00000007314	228.003	239.078	180.524	687.44	732.344	699.082	215.868	706.289	-1.70897	1.60655e-28	4.75095e-27	SCN4A	17	63938554	63972918	-	8243	protein_coding	sodium voltage-gated channel alpha subunit 4 [Source:HGNC Symbol;Acc:HGNC:10591]	-	217	195	150	915	727	863	0.656712	0.685297	0.519765	1.95646	2.09163	1.98846
ENSG00000128965	171.265	74.7885	90.262	1939.11	2285.68	1701.13	112.105	1975.3	-4.13548	1.706e-28	5.03916e-27	CHAC1	15	40952962	40956519	+	2058	protein_coding	ChaC glutathione specific gamma-glutamylcyclotransferase 1 [Source:HGNC Symbol;Acc:HGNC:28680]	-	163	61	75	2581	2269	2100	1.9758	0.858645	1.04092	22.1043	26.1472	19.3805
ENSG00000169877	6353.6	5968.37	5620.31	63.8606	131.963	229.247	5980.76	141.69	5.39989	1.86606e-28	5.50553e-27	AHSP	16	31527864	31528803	+	562	protein_coding	alpha hemoglobin stabilizing protein [Source:HGNC Symbol;Acc:HGNC:18075]	-	6047	4868	4670	85	131	283	268.414	250.925	237.346	2.66573	5.52804	9.56403
ENSG00000107815	404.521	310.189	312.908	1037.55	1037.57	1296.91	342.539	1124.01	-1.71233	1.90768e-28	5.62177e-27	TWNK	10	100987367	100994401	+	4133	protein_coding	twinkle mtDNA helicase [Source:HGNC Symbol;Acc:HGNC:1160]	-	385	253	260	1381	1030	1601	2.32379	1.77331	1.79684	5.88928	5.91028	7.35727
ENSG00000151726	1472.04	1564.43	1319.03	3246.37	3606.32	3560.22	1451.83	3470.97	-1.25727	1.92581e-28	5.6686e-27	ACSL1	4	184755595	184826818	-	6284	protein_coding	acyl-CoA synthetase long chain family member 1 [Source:HGNC Symbol;Acc:HGNC:3569]	-	1401	1276	1096	4321	3580	4395	5.56164	5.88226	4.98167	12.1194	13.5109	13.2835
ENSG00000131171	3643.84	4289.92	3559.93	1501.1	1674.22	1537.5	3831.23	1570.94	1.28653	2.13661e-28	6.28179e-27	SH3BGRL	X	81201943	81298547	+	2304	protein_coding	SH3 domain binding glutamate rich protein like [Source:HGNC Symbol;Acc:HGNC:10823]	-	3468	3499	2958	1998	1662	1898	37.5489	43.9937	36.6705	15.2844	17.1074	15.646
ENSG00000122873	324.667	308.962	328.554	872.26	877.403	882.966	320.728	877.543	-1.45181	2.40008e-28	7.04822e-27	CISD1	10	58269058	58289586	+	2857	protein_coding	CDGSH iron sulfur domain 1 [Source:HGNC Symbol;Acc:HGNC:30880]	-	309	252	273	1161	871	1090	2.69804	2.55517	2.72931	7.16236	7.2301	7.24614
ENSG00000083312	4308.94	4323.02	4166.49	8718.09	8972.48	9747.46	4266.15	9146.01	-1.1002	2.48383e-28	7.28571e-27	TNPO1	5	72816312	72916733	+	11977	protein_coding	transportin 1 [Source:HGNC Symbol;Acc:HGNC:6401]	-	4101	3526	3462	11604	8907	12033	8.54166	8.52832	8.25619	17.0763	17.6368	19.0817
ENSG00000178567	11018.7	9800.98	8982.87	4447.7	3666.76	3932.03	9934.19	4015.5	1.30663	2.5298e-28	7.41195e-27	EPM2AIP1	3	36985043	36993168	-	8126	protein_coding	EPM2A interacting protein 1 [Source:HGNC Symbol;Acc:HGNC:19735]	-	10487	7994	7464	5920	3640	4854	32.194	28.4982	26.2359	12.8404	10.6233	11.3452
ENSG00000174485	5061.24	5334.51	4811.56	2221.6	2233.3	2417.22	5069.1	2290.71	1.14584	2.5753e-28	7.53655e-27	DENND4A	15	65658046	65792293	-	10623	protein_coding	DENN domain containing 4A [Source:HGNC Symbol;Acc:HGNC:24321]	-	4817	4351	3998	2957	2217	2984	11.3118	11.8651	10.7497	4.90612	4.94943	5.3351
ENSG00000137094	22.0648	13.4865	18.0524	245.675	187.367	171.733	17.8679	201.592	-3.48648	2.87185e-28	8.39402e-27	DNAJB5	9	34989641	34998900	+	5891	protein_coding	DnaJ heat shock protein family (Hsp40) member B5 [Source:HGNC Symbol;Acc:HGNC:14887]	-	21	11	15	327	186	212	0.0889265	0.054092	0.0727282	0.978347	0.748791	0.683498
ENSG00000170545	263.727	294.25	304.484	920.343	820.991	804.39	287.487	848.575	-1.56344	2.87494e-28	8.39402e-27	SMAGP	12	51244558	51270890	-	3558	protein_coding	small cell adhesion glycoprotein [Source:HGNC Symbol;Acc:HGNC:26918]	-	251	240	253	1225	815	993	1.75982	1.95405	2.03103	6.06826	5.43235	5.30071
ENSG00000092820	5836.66	6364.38	6350.83	13521.9	13399.8	12545.4	6183.96	13155.7	-1.08918	2.93738e-28	8.56645e-27	EZR	6	158765741	158819412	-	3342	protein_coding	ezrin [Source:HGNC Symbol;Acc:HGNC:12691]	-	5555	5191	5277	17998	13302	15487	41.4647	44.996	45.1005	94.9187	94.3946	88.0139
ENSG00000144381	9517.27	9272.55	8401.58	18659.3	20701.1	21478.8	9063.8	20279.7	-1.16178	3.0489e-28	8.88146e-27	HSPD1	2	197486581	197516737	-	4245	protein_coding	heat shock protein family D (Hsp60) member 1 [Source:HGNC Symbol;Acc:HGNC:5261]	-	9058	7563	6981	24836	20550	26515	53.2299	51.6114	46.9722	103.119	114.808	118.633
ENSG00000112293	487.526	468.348	410.391	91.6587	133.978	88.2966	455.422	104.644	2.13166	3.05904e-28	8.90074e-27	GPLD1	6	24424565	24495205	-	4919	protein_coding	glycosylphosphatidylinositol specific phospholipase D1 [Source:HGNC Symbol;Acc:HGNC:4459]	-	464	382	341	122	133	109	2.35311	2.24965	1.98006	0.437137	0.641226	0.420863
ENSG00000126775	1516.17	2143.12	2331.17	586.015	603.403	655.339	1996.82	614.919	1.69864	3.16084e-28	9.1864e-27	ATG14	14	55366392	55411858	-	5052	protein_coding	autophagy related 14 [Source:HGNC Symbol;Acc:HGNC:19962]	-	1443	1748	1937	780	599	809	7.12531	10.0232	10.9513	2.72123	2.8119	3.04142
ENSG00000124813	4.20281	14.7125	6.01746	252.437	199.456	140.141	8.31093	197.344	-4.59922	3.33651e-28	9.68583e-27	RUNX2	6	45328157	45664349	+	8192	protein_coding	runt related transcription factor 2 [Source:HGNC Symbol;Acc:HGNC:10472]	Runt	4	12	5	336	198	173	0.0121807	0.0424347	0.0174333	0.722909	0.573207	0.401095
ENSG00000099864	3933.83	4911.52	4454.13	1797.11	1923.03	1757.83	4433.16	1825.99	1.27974	3.35271e-28	9.7217e-27	PALM	19	708939	748329	+	4908	protein_coding	paralemmin [Source:HGNC Symbol;Acc:HGNC:8594]	-	3744	4006	3701	2392	1909	2170	19.0297	23.6448	21.5385	8.58995	9.22439	8.39742
ENSG00000065809	32.5718	19.6167	18.0524	322.308	302.205	170.113	23.4136	264.875	-3.48552	3.38199e-28	9.79539e-27	FAM107B	10	14518557	14774897	-	7019	protein_coding	family with sequence similarity 107 member B [Source:HGNC Symbol;Acc:HGNC:23726]	-	31	16	15	429	300	210	0.110176	0.066035	0.0610403	1.07725	1.01364	0.568244
ENSG00000166900	2147.64	2303.73	2730.72	5560.38	6620.31	7109.09	2394.03	6429.93	-1.42552	3.49916e-28	1.01232e-26	STX3	11	59713456	59805882	+	6568	protein_coding	syntaxin 3 [Source:HGNC Symbol;Acc:HGNC:11438]	-	2044	1879	2269	7401	6572	8776	7.76334	8.28749	9.86738	19.8606	23.7302	25.3778
ENSG00000128805	116.628	93.1792	91.4654	410.21	438.198	392.069	100.424	413.492	-2.03671	3.50452e-28	1.01271e-26	ARHGAP22	10	48446034	48656265	-	6783	protein_coding	Rho GTPase activating protein 22 [Source:HGNC Symbol;Acc:HGNC:30320]	-	111	76	76	546	435	484	0.408227	0.32458	0.320031	1.41875	1.52091	1.35523
ENSG00000125821	174.417	187.584	158.861	535.677	618.514	601.875	173.621	585.355	-1.75267	3.84168e-28	1.10887e-26	DTD1	20	18587893	18766644	+	6465	protein_coding	D-tyrosyl-tRNA deacylase 1 [Source:HGNC Symbol;Acc:HGNC:16219]	-	166	153	132	713	614	743	0.640531	0.685571	0.583185	1.94382	2.25235	2.18278
ENSG00000161179	8080.96	7705.67	7147.54	16714.2	16581	15702.2	7644.73	16332.5	-1.09512	3.86447e-28	1.11418e-26	YDJC	22	21628089	21630064	-	1754	protein_coding	YdjC chitooligosaccharide deacetylase homolog [Source:HGNC Symbol;Acc:HGNC:27158]	-	7691	6285	5939	22247	16460	19384	109.384	103.802	96.7129	223.551	222.555	209.896
ENSG00000185306	233.256	283.216	317.722	49.5858	45.3308	55.0841	278.065	50.0003	2.47015	3.87024e-28	1.11458e-26	C12orf56	12	64264762	64391192	-	5504	protein_coding	chromosome 12 open reading frame 56 [Source:HGNC Symbol;Acc:HGNC:26967]	-	222	231	264	66	45	68	1.00618	1.2158	1.37002	0.211349	0.193897	0.23465
ENSG00000137216	9707.45	10113.6	10363.3	3709.17	4350.75	4685.39	10061.4	4248.44	1.24395	3.9825e-28	1.1456e-26	TMEM63B	6	44126914	44155519	+	4425	protein_coding	transmembrane protein 63B [Source:HGNC Symbol;Acc:HGNC:17735]	-	9239	8249	8611	4937	4319	5784	52.085	54.0029	55.5829	19.6645	23.1476	24.8259
ENSG00000134602	1531.93	1685.81	1499.55	3484.53	3472.34	3662.28	1572.43	3539.72	-1.17089	4.28171e-28	1.23028e-26	STK26	X	132023265	132075943	+	3354	protein_coding	serine/threonine kinase 26 [Source:HGNC Symbol;Acc:HGNC:18174]	-	1458	1375	1246	4638	3447	4521	10.8441	11.876	10.611	24.3726	24.3733	25.6013
ENSG00000071967	4339.41	5290.37	5082.35	1727.24	1828.34	2149.09	4904.04	1901.56	1.36657	4.40721e-28	1.2649e-26	CYBRD1	2	171522247	171558133	+	5176	protein_coding	cytochrome b reductase 1 [Source:HGNC Symbol;Acc:HGNC:20797]	-	4130	4315	4223	2299	1815	2653	19.9047	24.1499	23.3038	7.82851	8.31608	9.73495
ENSG00000013503	249.017	307.736	332.164	856.483	968.065	917.799	296.306	914.115	-1.62713	4.47858e-28	1.28393e-26	POLR3B	12	106357658	106510198	+	4858	protein_coding	RNA polymerase III subunit B [Source:HGNC Symbol;Acc:HGNC:30348]	-	237	251	276	1140	961	1133	1.217	1.49674	1.62275	4.13601	4.6914	4.42958
ENSG00000134440	5276.63	5704.77	5858.6	11751.1	13098.6	14493.6	5613.34	13114.4	-1.22429	4.67301e-28	1.33815e-26	NARS	18	57600656	57622213	-	4089	protein_coding	asparaginyl-tRNA synthetase [Source:HGNC Symbol;Acc:HGNC:7643]	-	5022	4653	4868	15641	13003	17892	30.638	32.9644	34.0043	67.4189	75.4159	83.106
ENSG00000075340	29999.7	38208.4	40323	6372.53	9796.49	11982.4	36177	9383.81	1.94687	4.88407e-28	1.39701e-26	ADD2	2	70607618	70768225	-	12673	protein_coding	adducin 2 [Source:HGNC Symbol;Acc:HGNC:244]	-	28552	31164	33505	8482	9725	14792	56.2028	71.2366	75.5146	11.7965	18.199	22.1686
ENSG00000153879	2296.84	1866.04	1558.52	5005.92	6094.48	6799.65	1907.13	5966.68	-1.64497	5.87856e-28	1.67957e-26	CEBPG	19	33373330	33382686	+	4411	protein_coding	CCAAT enhancer binding protein gamma [Source:HGNC Symbol;Acc:HGNC:1837]	C/EBP	2186	1522	1295	6663	6050	8394	12.3627	9.99556	8.38559	26.6236	32.5278	36.1429
ENSG00000259479	374.05	497.773	422.426	101.426	108.794	112.598	431.416	107.606	2.00303	6.03588e-28	1.72257e-26	SORD2P	15	44825747	44884694	-	2925	transcribed_unprocessed_pseudogene	sorbitol dehydrogenase 2, pseudogene [Source:HGNC Symbol;Acc:HGNC:49919]	-	356	406	351	135	108	139	3.03616	4.02096	3.42754	0.813471	0.875658	0.902567
ENSG00000171453	470.715	388.655	398.356	1095.4	1263.22	1425.71	419.242	1261.44	-1.58754	6.47045e-28	1.84452e-26	POLR1C	6	43509702	43562419	+	5550	protein_coding	RNA polymerase I and III subunit C [Source:HGNC Symbol;Acc:HGNC:20194]	-	448	317	331	1458	1254	1760	2.01366	1.65461	1.70347	4.63019	5.35847	6.02296
ENSG00000198363	1054.91	1049.49	956.777	2642.32	2476.07	2264.93	1020.39	2461.11	-1.27004	6.58663e-28	1.87552e-26	ASPH	8	61500556	61714640	-	20047	protein_coding	aspartate beta-hydroxylase [Source:HGNC Symbol;Acc:HGNC:757]	-	1004	856	795	3517	2458	2796	1.24935	1.23695	1.13271	3.09213	2.90783	2.64898
ENSG00000121594	19.9634	52.7198	58.9711	344.096	347.536	303.773	43.8848	331.802	-2.9339	7.05265e-28	2.00597e-26	CD80	3	119524293	119559602	-	3201	protein_coding	CD80 molecule [Source:HGNC Symbol;Acc:HGNC:1700]	-	19	43	49	458	345	375	0.148071	0.389146	0.437231	2.52182	2.55605	2.22503
ENSG00000163702	2466	2512.16	2665.74	1143.48	1145.36	1137.33	2547.97	1142.05	1.15763	7.53078e-28	2.13955e-26	IL17RC	3	9917074	9933630	+	4540	protein_coding	interleukin 17 receptor C [Source:HGNC Symbol;Acc:HGNC:18358]	-	2347	2049	2215	1522	1137	1404	12.8961	13.0742	13.9354	5.90871	5.93938	5.87357
ENSG00000172269	999.219	1010.26	1074.72	2321.52	2282.66	2460.96	1028.07	2355.05	-1.19616	7.98529e-28	2.26614e-26	DPAGT1	11	119096503	119108331	-	5280	protein_coding	dolichyl-phosphate N-acetylglucosaminephosphotransferase 1 [Source:HGNC Symbol;Acc:HGNC:2995]	-	951	824	893	3090	2266	3038	4.49311	4.52088	4.83079	10.3148	10.178	10.9281
ENSG00000074410	5.25352	26.9729	14.4419	181.063	271.985	214.666	15.5561	222.571	-3.86691	8.05095e-28	2.28221e-26	CA12	15	63321378	63382161	-	7313	protein_coding	carbonic anhydrase 12 [Source:HGNC Symbol;Acc:HGNC:1371]	-	5	22	12	241	270	265	0.0170559	0.0871478	0.0468691	0.580839	0.875598	0.688242
ENSG00000235703	655.639	621.603	677.566	217.877	229.676	205.755	651.603	217.77	1.58272	8.10164e-28	2.29402e-26	LINC00894	X	149938628	150224580	+	6323	antisense	long intergenic non-protein coding RNA 894 [Source:HGNC Symbol;Acc:HGNC:48579]	-	624	507	563	290	228	254	2.46185	2.32281	2.54323	0.808368	0.855161	0.762959
ENSG00000123213	505.388	326.127	281.617	1467.29	1367.98	1415.18	371.044	1416.82	-1.92995	8.63731e-28	2.44296e-26	NLN	5	65722196	65871725	+	10948	protein_coding	neurolysin [Source:HGNC Symbol;Acc:HGNC:16058]	-	481	266	234	1953	1358	1747	1.096	0.703844	0.610495	3.14414	2.94172	3.03074
ENSG00000183242	182.822	231.722	215.425	652.129	664.852	673.16	209.99	663.38	-1.66218	8.91326e-28	2.51819e-26	WT1-AS	11	32435518	32458769	+	5561	bidirectional_promoter_lncRNA	WT1 antisense RNA [Source:HGNC Symbol;Acc:HGNC:18135]	-	174	189	179	868	660	831	0.780544	0.984551	0.919392	2.75107	2.81467	2.83817
ENSG00000103064	528.504	446.279	548.793	1274.21	1439.5	1549.65	507.859	1421.12	-1.48369	9.85781e-28	2.78195e-26	SLC7A6	16	68264516	68301823	+	7588	protein_coding	solute carrier family 7 member 6 [Source:HGNC Symbol;Acc:HGNC:11064]	-	503	364	456	1696	1429	1913	1.65364	1.38964	1.71648	3.93942	4.46623	4.78827
ENSG00000088756	2046.77	2472.93	2387.73	803.892	964.035	906.458	2302.48	891.462	1.3696	9.88347e-28	2.78608e-26	ARHGAP28	18	6729718	6915716	+	11910	protein_coding	Rho GTPase activating protein 28 [Source:HGNC Symbol;Acc:HGNC:25509]	-	1948	2017	1984	1070	957	1119	4.08017	4.90595	4.75807	1.58346	1.90562	1.78447
ENSG00000143198	4771.24	4633.21	4362.66	1731.75	2062.05	2064.03	4589.04	1952.61	1.23332	9.95458e-28	2.80301e-26	MGST3	1	165630861	165661796	+	8401	protein_coding	microsomal glutathione S-transferase 3 [Source:HGNC Symbol;Acc:HGNC:7064]	-	4541	3779	3625	2305	2047	2548	13.4841	13.0309	12.3247	4.83586	5.77861	5.76048
ENSG00000229056	8.40563	8.58229	8.42445	162.281	158.154	159.582	8.47079	160.006	-4.24019	1.05194e-27	2.95874e-26	AC020571.1	2	196260024	196264204	+	1607	antisense	uncharacterized LOC101927482 [Source:NCBI gene;Acc:101927482]	-	8	7	7	216	157	197	0.124187	0.126186	0.124418	2.36904	2.31697	2.32831
ENSG00000185561	184.924	214.557	265.972	697.207	823.006	970.453	221.818	830.222	-1.90615	1.11968e-27	3.14578e-26	TLCD2	17	1702790	1710438	-	5971	protein_coding	TLC domain containing 2 [Source:HGNC Symbol;Acc:HGNC:33522]	-	176	175	221	928	817	1198	0.735303	0.849025	1.05717	2.73927	3.24498	3.81066
ENSG00000065154	24777.7	32846.9	32319.8	6500.25	9600.06	10548.6	29981.5	8882.97	1.75502	1.13665e-27	3.18993e-26	OAT	10	124397303	124418976	-	3388	protein_coding	ornithine aminotransferase [Source:HGNC Symbol;Acc:HGNC:8091]	-	23582	26791	26855	8652	9530	13022	173.635	229.074	226.403	45.0098	66.7092	73.0003
ENSG00000197771	1218.82	1053.17	912.247	2718.96	2751.08	2731.52	1061.41	2733.85	-1.36404	1.14514e-27	3.21021e-26	MCMBP	10	119829404	119892556	-	6000	protein_coding	minichromosome maintenance complex binding protein [Source:HGNC Symbol;Acc:HGNC:25782]	-	1160	859	758	3619	2731	3372	4.82289	4.14736	3.60843	10.6309	10.7946	10.674
ENSG00000126337	105.07	153.255	261.158	3.0052	4.02941	7.29055	173.161	4.77505	5.17693	1.16204e-27	3.25397e-26	KRT36	17	41486136	41492546	-	1865	protein_coding	keratin 36 [Source:HGNC Symbol;Acc:HGNC:6454]	-	100	125	217	4	4	9	1.33759	1.9416	3.32339	0.037802	0.0508648	0.0916546
ENSG00000135631	612.56	647.35	586.101	1523.64	1489.87	1459.73	615.337	1491.08	-1.2771	1.18901e-27	3.32581e-26	RAB11FIP5	2	73073382	73156721	-	7058	protein_coding	RAB11 family interacting protein 5 [Source:HGNC Symbol;Acc:HGNC:24845]	-	583	528	487	2028	1479	1802	2.06057	2.16711	1.97082	5.06431	4.96962	4.84913
ENSG00000187653	156.555	166.742	149.233	486.843	712.197	643.188	157.51	614.076	-1.96156	1.19225e-27	3.33119e-26	TMSB4XP8	4	90838903	90839037	-	135	processed_pseudogene	TMSB4X pseudogene 8 [Source:HGNC Symbol;Acc:HGNC:11885]	-	149	136	124	648	707	794	27.533	29.1833	26.2355	84.601	124.2	111.706
ENSG00000155256	4072.53	4434.59	5093.18	1969.91	1874.68	1806.44	4533.43	1883.68	1.26679	1.28503e-27	3.58646e-26	ZFYVE27	10	97737121	97760907	+	3899	protein_coding	zinc finger FYVE-type containing 27 [Source:HGNC Symbol;Acc:HGNC:26559]	-	3876	3617	4232	2622	1861	2230	24.7988	26.8735	31.0022	11.8526	11.3196	10.8628
ENSG00000155100	292.096	257.469	227.46	748.295	819.984	803.58	259.008	790.62	-1.60741	1.31295e-27	3.66034e-26	OTUD6B	8	91070196	91087095	+	3977	protein_coding	OTU domain containing 6B [Source:HGNC Symbol;Acc:HGNC:24281]	-	278	210	189	996	814	992	1.74377	1.52965	1.3574	4.41406	4.85406	4.73747
ENSG00000167771	138.693	153.255	170.896	501.118	538.933	549.221	154.281	529.757	-1.78159	1.36989e-27	3.81489e-26	RCOR2	11	63911221	63916844	-	2738	protein_coding	REST corepressor 2 [Source:HGNC Symbol;Acc:HGNC:27455]	MYB	132	125	142	667	535	678	1.20266	1.32253	1.48134	4.29365	4.63401	4.70313
ENSG00000123545	243.763	196.167	137.198	718.995	753.499	880.536	192.376	784.343	-2.02392	1.4183e-27	3.94538e-26	NDUFAF4	6	96889313	96897881	-	2540	protein_coding	NADH:ubiquinone oxidoreductase complex assembly factor 4 [Source:HGNC Symbol;Acc:HGNC:21034]	-	232	160	114	957	748	1087	2.27853	1.8248	1.28195	6.64068	6.984	8.12805
ENSG00000276966	1339.65	1203.97	1412.9	540.185	479.499	452.014	1318.84	490.566	1.42608	1.42259e-27	3.95295e-26	HIST1H4E	6	26204552	26206038	+	1487	protein_coding	histone cluster 1 H4 family member e [Source:HGNC Symbol;Acc:HGNC:4790]	-	1275	982	1174	719	476	558	21.3895	19.1307	22.5506	8.52221	7.59158	7.12712
ENSG00000059378	4424.51	4934.82	4503.47	1782.09	2089.25	2076.19	4620.93	1982.51	1.2212	1.52667e-27	4.2375e-26	PARP12	7	140023744	140063721	-	6285	protein_coding	poly(ADP-ribose) polymerase family member 12 [Source:HGNC Symbol;Acc:HGNC:21919]	-	4211	4025	3742	2372	2074	2563	16.714	18.552	17.0059	6.65187	7.826	7.74522
ENSG00000206178	123.983	213.331	140.809	1.5026	2.0147	5.67043	159.374	3.06258	5.68728	1.6219e-27	4.49692e-26	HBZP1	16	163122	165156	+	429	unprocessed_pseudogene	hemoglobin subunit zeta pseudogene 1 [Source:HGNC Symbol;Acc:HGNC:4836]	-	118	174	117	2	2	7	6.8616	11.7496	7.78985	0.0821688	0.110563	0.309907
ENSG00000033050	685.059	487.965	491.025	1589.75	1691.34	1962.78	554.683	1747.96	-1.65403	1.68669e-27	4.67143e-26	ABCF2	7	151212490	151227230	-	4177	protein_coding	ATP binding cassette subfamily F member 2 [Source:HGNC Symbol;Acc:HGNC:71]	-	652	398	408	2116	1679	2423	3.89389	2.76025	2.78995	8.92864	9.53285	11.0174
ENSG00000105889	337.276	344.518	351.42	1092.39	967.057	882.966	344.404	980.805	-1.51052	1.87061e-27	5.17514e-26	STEAP1B	7	22419444	22727613	-	6478	protein_coding	STEAP family member 1B [Source:HGNC Symbol;Acc:HGNC:41907]	-	321	281	292	1454	960	1090	1.23613	1.25659	1.28749	3.95601	3.51453	3.19577
ENSG00000277224	1950.11	2182.35	2636.85	828.685	560.087	544.361	2256.44	644.378	1.80629	1.96953e-27	5.44288e-26	HIST1H2BF	6	26199520	26200715	+	1196	protein_coding	histone cluster 1 H2B family member f [Source:HGNC Symbol;Acc:HGNC:4752]	-	1856	1780	2191	1103	556	672	38.7122	43.114	52.3253	16.2547	11.025	10.6716
ENSG00000244509	11447.4	12152.5	10359.7	5273.38	5222.11	4785.03	11319.9	5093.51	1.15216	1.99062e-27	5.49516e-26	APOBEC3C	22	39014083	39020352	+	2818	protein_coding	apolipoprotein B mRNA editing enzyme catalytic subunit 3C [Source:HGNC Symbol;Acc:HGNC:17353]	-	10895	9912	8608	7019	5184	5907	96.4466	101.894	87.2493	43.9004	43.6275	39.8122
ENSG00000069482	231.155	277.085	305.687	764.824	915.682	911.318	271.309	863.942	-1.67254	2.00791e-27	5.53683e-26	GAL	11	68683779	68691175	+	1300	protein_coding	galanin and GMAP prepropeptide [Source:HGNC Symbol;Acc:HGNC:4114]	-	220	226	254	1018	909	1125	4.22163	5.0361	5.58073	13.8019	16.5828	16.4361
ENSG00000197498	883.642	815.318	711.264	1939.11	2160.77	2445.57	803.408	2181.82	-1.44056	2.07366e-27	5.71193e-26	RPF2	6	110982015	111028263	+	3922	protein_coding	ribosome production factor 2 homolog [Source:HGNC Symbol;Acc:HGNC:20870]	-	841	665	591	2581	2145	3019	5.3492	4.91183	4.30408	11.5988	12.9705	14.62
ENSG00000104660	949.836	985.737	1009.73	2187.79	2239.34	2187.97	981.768	2205.03	-1.16754	2.15288e-27	5.92371e-26	LEPROTL1	8	30095398	30177208	+	5421	protein_coding	leptin receptor overlapping transcript like 1 [Source:HGNC Symbol;Acc:HGNC:6555]	-	904	804	839	2912	2223	2701	4.15997	4.29641	4.42062	9.46774	9.72515	9.46315
ENSG00000223745	3949.59	5150.6	5545.69	1924.08	1674.22	1709.23	4881.96	1769.18	1.46383	2.24038e-27	6.15776e-26	CCDC18-AS1	1	93262186	93346025	-	4786	processed_transcript	CCDC18 antisense RNA 1 [Source:HGNC Symbol;Acc:HGNC:52262]	-	3759	4201	4608	2561	1662	2110	19.593	25.4278	27.5005	9.43129	8.23559	8.37337
ENSG00000137210	6598.42	6680.7	7040.43	3025.49	3038.17	3367.42	6773.18	3143.69	1.10725	2.28611e-27	6.27663e-26	TMEM14B	6	10747759	10852753	+	4815	protein_coding	transmembrane protein 14B [Source:HGNC Symbol;Acc:HGNC:21384]	-	6280	5449	5850	4027	3016	4157	32.536	32.7831	34.7025	14.7407	14.855	16.3974
ENSG00000123689	2356.73	1749.56	1382.81	558.216	464.389	394.5	1829.7	472.368	1.95354	2.39167e-27	6.55934e-26	G0S2	1	209675420	209676388	+	866	protein_coding	G0/G1 switch 2 [Source:HGNC Symbol;Acc:HGNC:30229]	-	2243	1427	1149	743	461	487	64.6118	47.7348	37.8968	15.1219	12.6247	10.6807
ENSG00000126391	7007.14	7938.62	7171.61	3087.09	3398.8	3468.68	7372.46	3318.19	1.15183	2.39439e-27	6.5597e-26	FRMD8	11	65386599	65413525	+	4091	protein_coding	FERM domain containing 8 [Source:HGNC Symbol;Acc:HGNC:25462]	-	6669	6475	5959	4109	3374	4282	40.6661	45.85	41.6049	17.7028	19.5592	19.8796
ENSG00000108861	543.214	478.156	613.781	1361.36	1556.36	1553.7	545.05	1490.47	-1.4508	2.5151e-27	6.88295e-26	DUSP3	17	43766121	43778988	-	5012	protein_coding	dual specificity phosphatase 3 [Source:HGNC Symbol;Acc:HGNC:3069]	-	517	390	510	1812	1545	1918	2.57324	2.25415	2.90643	6.37208	7.31061	7.26822
ENSG00000213190	319.414	278.311	336.978	1054.83	873.374	878.916	311.568	935.705	-1.58669	2.65406e-27	7.25538e-26	MLLT11	1	151057758	151068497	+	4075	protein_coding	MLLT11, transcription factor 7 cofactor [Source:HGNC Symbol;Acc:HGNC:16997]	-	304	227	280	1404	867	1085	1.861	1.61372	1.9626	6.07259	5.04578	5.057
ENSG00000115607	196.482	116.474	121.553	616.818	726.3	575.953	144.836	639.69	-2.13582	2.74863e-27	7.50581e-26	IL18RAP	2	102418689	102452565	+	2966	protein_coding	interleukin 18 receptor accessory protein [Source:HGNC Symbol;Acc:HGNC:5989]	-	187	95	101	821	721	711	1.57279	0.927859	0.972637	4.87872	5.76502	4.55291
ENSG00000225506	195.431	190.036	167.285	26.2955	24.1764	22.6817	184.251	24.3846	2.91628	2.76743e-27	7.54899e-26	CYP4A22-AS1	1	47096653	47179271	-	921	lincRNA	CYP4A22 antisense RNA 1 [Source:HGNC Symbol;Acc:HGNC:43715]	-	186	155	139	35	24	28	5.03795	4.8753	4.31078	0.669796	0.617999	0.577416
ENSG00000105677	819.549	778.536	741.351	1780.58	2024.78	2257.64	779.812	2021	-1.37331	2.9439e-27	8.02173e-26	TMEM147	19	35545595	35547526	+	1932	protein_coding	transmembrane protein 147 [Source:HGNC Symbol;Acc:HGNC:30414]	-	780	635	616	2370	2010	2787	10.0714	9.52129	9.10698	21.621	24.6732	27.3981
ENSG00000260329	1053.86	1250.56	1233.58	471.066	417.043	417.181	1179.33	435.097	1.43689	3.21124e-27	8.7408e-26	AC007541.1	12	106954029	106955497	-	1469	antisense	novel transcript, antisense to C12orf23	-	1003	1020	1025	627	414	515	17.0326	20.1144	19.9298	7.52281	6.68367	6.65849
ENSG00000162512	4101.95	3859.58	3147.13	8656.49	10261.9	9191.76	3702.89	9370.04	-1.33912	3.24761e-27	8.83029e-26	SDC3	1	30869467	30908761	-	7067	protein_coding	syndecan 3 [Source:HGNC Symbol;Acc:HGNC:10660]	-	3904	3148	2615	11522	10187	11347	13.7808	12.9041	10.5691	28.736	34.186	30.4956
ENSG00000089472	5017.11	4871.06	4439.68	9772.17	10364.6	10561.6	4775.95	10232.8	-1.09921	3.25856e-27	8.85055e-26	HEPH	X	66162549	66268867	+	7113	protein_coding	hephaestin [Source:HGNC Symbol;Acc:HGNC:4866]	-	4775	3973	3689	13007	10289	13038	16.7464	16.1806	14.8135	32.2299	34.305	34.8136
ENSG00000134070	1144.22	1401.37	1423.73	500.366	491.587	488.467	1323.1	493.473	1.4221	3.27839e-27	8.89488e-26	IRAK2	3	10164865	10243743	+	3483	protein_coding	interleukin 1 receptor associated kinase 2 [Source:HGNC Symbol;Acc:HGNC:6113]	-	1089	1143	1183	666	488	603	7.79965	9.50653	9.70135	3.37019	3.32279	3.28817
ENSG00000185885	3406.38	3206.1	3356.54	6851.11	7288.19	6768.87	3323.01	6969.39	-1.06835	3.29806e-27	8.93867e-26	IFITM1	11	313506	315272	+	1080	protein_coding	interferon induced transmembrane protein 1 [Source:HGNC Symbol;Acc:HGNC:5412]	-	3242	2615	2789	9119	7235	8356	74.8842	70.1419	73.7608	148.819	158.873	146.949
ENSG00000042062	11355	12331.5	14895.6	5556.62	4498.83	4739.67	12860.7	4931.71	1.38255	3.69671e-27	1.00084e-25	RIPOR3	20	50586108	50691528	-	6009	protein_coding	RIPOR family member 3 [Source:HGNC Symbol;Acc:HGNC:16168]	-	10807	10058	12377	7396	4466	5851	44.8646	48.4885	58.832	21.6935	17.626	18.4935
ENSG00000063854	2800.12	3001.35	3153.15	1312.52	1348.84	1362.52	2984.88	1341.3	1.15395	3.91666e-27	1.05926e-25	HAGH	16	1795620	1827194	-	5975	protein_coding	hydroxyacylglutathione hydrolase [Source:HGNC Symbol;Acc:HGNC:4805]	-	2665	2448	2620	1747	1339	1682	11.1265	11.8687	12.5246	5.15334	5.3147	5.34661
ENSG00000115053	9539.34	8148.27	7888.89	18389.6	21634.9	23195.3	8525.5	21073.2	-1.30543	4.08531e-27	1.10369e-25	NCL	2	231453531	231483641	-	6929	protein_coding	nucleolin [Source:HGNC Symbol;Acc:HGNC:7667]	-	9079	6646	6555	24477	21477	28634	32.6865	27.7856	27.0211	62.2618	73.5088	78.4878
ENSG00000165131	469.664	448.731	710.061	62.358	102.75	119.889	542.819	94.9989	2.51843	4.14419e-27	1.1184e-25	LLCFC1	7	142939343	142940868	+	923	protein_coding	LLLL and CFNLAS motif containing 1 [Source:HGNC Symbol;Acc:HGNC:21750]	-	447	366	590	83	102	148	12.0811	11.4871	18.2579	1.58493	2.62081	3.04544
ENSG00000163297	2377.74	2817.44	2411.8	7250.05	6376.53	5635.59	2535.66	6420.73	-1.34064	4.21898e-27	1.13737e-25	ANTXR2	4	79901149	80125454	-	9864	protein_coding	ANTXR cell adhesion molecule 2 [Source:HGNC Symbol;Acc:HGNC:21732]	-	2263	2298	2004	9650	6330	6957	5.72311	6.7488	5.8029	17.2428	15.219	13.3955
ENSG00000160991	8529.61	9608.49	10212.8	4083.32	4370.9	4286.84	9450.31	4247.02	1.15393	4.29852e-27	1.15758e-25	ORAI2	7	102433106	102456821	+	11103	protein_coding	ORAI calcium release-activated calcium modulator 2 [Source:HGNC Symbol;Acc:HGNC:21667]	-	8118	7837	8486	5435	4339	5292	18.2394	20.4474	21.8305	8.62767	9.26799	9.05253
ENSG00000068615	526.402	942.826	1192.66	138.239	135.992	190.364	887.297	154.865	2.51619	4.49254e-27	1.20854e-25	REEP1	2	86213993	86338083	-	5846	protein_coding	receptor accessory protein 1 [Source:HGNC Symbol;Acc:HGNC:25786]	-	501	769	991	184	135	235	2.13786	3.81063	4.8419	0.554745	0.54766	0.763483
ENSG00000228486	490.679	625.281	666.735	165.286	177.294	169.303	594.232	170.628	1.80018	4.67584e-27	1.25652e-25	C2orf92	2	97664217	97703064	+	6501	protein_coding	chromosome 2 open reading frame 92 [Source:HGNC Symbol;Acc:HGNC:49272]	-	467	510	554	220	176	209	1.792	2.27258	2.43405	0.596454	0.64205	0.6106
ENSG00000116678	1377.47	1717.68	1605.46	3947.33	3566.02	3782.98	1566.87	3765.45	-1.26573	4.86323e-27	1.30549e-25	LEPR	1	65420652	65641559	+	11370	protein_coding	leptin receptor [Source:HGNC Symbol;Acc:HGNC:6554]	-	1311	1401	1334	5254	3540	4670	2.87636	3.5695	3.35117	8.14449	7.38379	7.80094
ENSG00000256235	365.645	394.785	454.92	1417.7	1229.98	1054.7	405.117	1234.13	-1.60832	5.67397e-27	1.52151e-25	SMIM3	5	150777946	150796734	+	2449	protein_coding	small integral membrane protein 3 [Source:HGNC Symbol;Acc:HGNC:30248]	-	348	322	378	1887	1221	1302	3.5448	3.80887	4.40863	13.5805	11.824	10.0975
ENSG00000225532	340.428	376.395	342.995	88.6535	83.6102	95.5872	353.273	89.2836	1.98162	5.93832e-27	1.59072e-25	AL731684.1	6	170736173	170737777	-	439	lincRNA	novel transcript	-	324	307	285	118	83	118	18.4112	20.2583	18.543	4.73753	4.48384	5.10515
ENSG00000182379	36.7746	64.9802	24.0699	349.355	304.22	272.99	41.9416	308.855	-2.88648	6.0131e-27	1.60905e-25	NXPH4	12	57216795	57226449	+	2150	protein_coding	neurexophilin 4 [Source:HGNC Symbol;Acc:HGNC:8078]	-	35	53	20	465	302	337	0.406098	0.714113	0.2657	3.81196	3.33123	2.97702
ENSG00000165389	526.402	557.849	577.676	1364.36	1323.66	1340.65	553.976	1342.89	-1.27821	6.46055e-27	1.72695e-25	SPTSSA	14	34432789	34462356	-	2777	protein_coding	serine palmitoyltransferase small subunit A [Source:HGNC Symbol;Acc:HGNC:20361]	-	501	455	480	1816	1314	1655	4.50052	4.74641	4.93703	11.5259	11.2216	11.3191
ENSG00000175197	1172.59	967.347	809.951	2516.86	3300.08	3224.04	983.294	3013.66	-1.61467	7.59992e-27	2.02937e-25	DDIT3	12	57516588	57521737	-	1307	protein_coding	DNA damage inducible transcript 3 [Source:HGNC Symbol;Acc:HGNC:2726]	TF_bZIP	1116	789	673	3350	3276	3980	21.3005	17.4876	14.7075	45.1755	59.4436	57.836
ENSG00000185761	1453.12	1566.88	1544.08	529.667	658.808	599.445	1521.36	595.973	1.35369	7.80129e-27	2.08095e-25	ADAMTSL5	19	1505018	1513604	-	3625	protein_coding	ADAMTS like 5 [Source:HGNC Symbol;Acc:HGNC:27912]	-	1383	1278	1283	705	654	740	9.51733	10.213	10.1093	3.4278	4.27864	3.87717
ENSG00000134954	11.5577	8.58229	4.81397	195.338	223.632	123.939	8.318	180.97	-4.42304	8.10185e-27	2.15885e-25	ETS1	11	128458761	128587558	-	7149	protein_coding	ETS proto-oncogene 1, transcription factor [Source:HGNC Symbol;Acc:HGNC:3488]	ETS	11	7	4	260	222	153	0.0383838	0.028365	0.0159814	0.641006	0.736451	0.406478
ENSG00000157873	479.121	487.965	373.083	67.6171	104.765	112.598	446.723	94.9933	2.23931	8.13448e-27	2.16526e-25	TNFRSF14	1	2555639	2565382	+	6219	protein_coding	TNF receptor superfamily member 14 [Source:HGNC Symbol;Acc:HGNC:11912]	-	456	398	310	90	104	139	1.82913	1.85392	1.42378	0.255068	0.396597	0.424507
ENSG00000172771	762.811	603.212	586.101	199.846	145.059	119.889	650.708	154.931	2.06799	8.7642e-27	2.33043e-25	EFCAB12	3	129401321	129428651	-	7789	protein_coding	EF-hand calcium binding domain 12 [Source:HGNC Symbol;Acc:HGNC:28061]	-	726	492	487	266	144	148	2.32518	1.82984	1.78586	0.601914	0.438447	0.360886
ENSG00000213366	723.935	838.612	776.253	254.691	287.095	279.471	779.6	273.752	1.51086	9.00449e-27	2.39181e-25	GSTM2	1	109668022	109709551	+	9116	protein_coding	glutathione S-transferase mu 2 [Source:HGNC Symbol;Acc:HGNC:4634]	-	689	684	645	339	285	345	1.88545	2.17361	2.02095	0.655435	0.741442	0.718796
ENSG00000205212	1936.45	2086.72	2360.05	851.975	654.778	568.663	2127.74	691.805	1.6197	9.24406e-27	2.45287e-25	CCDC144NL	17	20836447	20896140	-	3436	protein_coding	coiled-coil domain containing 144 family, N-terminal like [Source:HGNC Symbol;Acc:HGNC:33735]	-	1843	1702	1961	1134	650	702	13.3805	14.3495	16.3014	5.81693	4.48639	3.88038
ENSG00000144711	9727.41	10786.7	10448.7	3758.01	4575.39	4743.72	10321	4359.04	1.24365	9.32513e-27	2.4718e-25	IQSEC1	3	12897220	13283281	-	8550	protein_coding	IQ motif and Sec7 domain 1 [Source:HGNC Symbol;Acc:HGNC:29112]	-	9258	8798	8682	5002	4542	5856	27.0117	29.809	29.0038	10.3113	12.5985	13.0084
ENSG00000164068	5347.03	5835.96	6178.73	2327.53	2440.81	2753.4	5787.24	2507.25	1.20664	9.58298e-27	2.53749e-25	RNF123	3	49689499	49721529	+	7458	protein_coding	ring finger protein 123 [Source:HGNC Symbol;Acc:HGNC:21148]	-	5089	4760	5134	3098	2423	3399	17.022	18.489	19.6623	7.32138	7.70491	8.65604
ENSG00000183401	574.735	722.138	720.892	221.634	212.551	202.515	672.588	212.233	1.66272	1.06076e-26	2.80587e-25	CCDC159	19	11344684	11354944	+	4064	protein_coding	coiled-coil domain containing 159 [Source:HGNC Symbol;Acc:HGNC:26996]	-	547	589	599	295	211	250	3.35764	4.19847	4.20992	1.27939	1.2313	1.16836
ENSG00000110841	61.9915	52.7198	67.3956	302.774	321.345	271.37	60.7023	298.497	-2.29581	1.0825e-26	2.86037e-25	PPFIBP1	12	27523431	27695564	+	11690	protein_coding	PPFIA binding protein 1 [Source:HGNC Symbol;Acc:HGNC:9249]	-	59	43	56	403	319	335	0.125904	0.106557	0.136828	0.60761	0.647161	0.544278
ENSG00000102312	33.6225	60.076	49.3432	264.458	293.139	271.37	47.6806	276.322	-2.5443	1.14928e-26	3.03368e-25	PORCN	X	48508962	48520814	+	3011	protein_coding	porcupine O-acyltransferase [Source:HGNC Symbol;Acc:HGNC:17652]	-	32	49	41	352	291	335	0.265118	0.471427	0.388932	2.06047	2.29202	2.11312
ENSG00000214530	5281.89	6386.45	7177.63	2131.44	2341.08	2617.31	6281.99	2363.28	1.41034	1.16161e-26	3.06303e-25	STARD10	11	72754729	72793681	-	3710	protein_coding	StAR related lipid transfer domain containing 10 [Source:HGNC Symbol;Acc:HGNC:10666]	-	5027	5209	5964	2837	2324	3231	33.8015	40.6733	45.916	13.4778	14.8559	16.5407
ENSG00000105711	32.5718	50.2677	51.7502	299.769	254.86	248.689	44.8632	267.772	-2.58756	1.1761e-26	3.098e-25	SCN1B	19	35030466	35040449	+	7993	protein_coding	sodium voltage-gated channel beta subunit 1 [Source:HGNC Symbol;Acc:HGNC:10586]	-	31	41	43	399	253	307	0.0967504	0.148595	0.153659	0.879827	0.750667	0.72949
ENSG00000117616	16013.8	15516.8	16558.9	7578.37	6415.82	7704.49	16029.8	7232.89	1.14791	1.29613e-26	3.41063e-25	RSRP1	1	25242237	25338213	-	6804	protein_coding	arginine and serine rich protein 1 [Source:HGNC Symbol;Acc:HGNC:25234]	-	15241	12656	13759	10087	6369	9511	55.8792	53.8842	57.7595	26.1295	22.1995	26.5493
ENSG00000187735	6265.35	6759.17	6680.59	12964.4	14801	15289.9	6568.37	14351.8	-1.12764	1.37219e-26	3.60703e-25	TCEA1	8	53966552	54022529	-	4415	protein_coding	transcription elongation factor A1 [Source:HGNC Symbol;Acc:HGNC:11612]	-	5963	5513	5551	17256	14693	18875	33.6926	36.1732	35.9121	68.888	78.9253	81.1983
ENSG00000118965	152.352	165.516	155.251	569.486	481.514	526.539	157.706	525.846	-1.73948	1.42468e-26	3.74113e-25	WDR35	2	19910260	19990131	-	7836	protein_coding	WD repeat domain 35 [Source:HGNC Symbol;Acc:HGNC:29250]	-	145	135	129	758	478	650	0.461609	0.499078	0.470214	1.70494	1.44667	1.57547
ENSG00000144867	505.388	424.21	466.955	1138.22	1271.28	1374.67	465.518	1261.39	-1.43676	1.44572e-26	3.79242e-25	SRPRB	3	133784033	133825772	+	4180	protein_coding	SRP receptor subunit beta [Source:HGNC Symbol;Acc:HGNC:24085]	-	481	346	388	1515	1262	1697	2.87058	2.39789	2.65128	6.38808	7.16011	7.71074
ENSG00000235608	116.628	166.742	142.012	3.0052	5.03676	11.3409	141.794	6.46094	4.45251	1.46911e-26	3.84979e-25	NKX1-1	4	1402932	1406331	-	1236	protein_coding	NK1 homeobox 1 [Source:HGNC Symbol;Acc:HGNC:24975]	Homeobox	111	136	118	4	5	14	2.2403	3.1875	2.72687	0.0570395	0.0959374	0.21513
ENSG00000028137	12261.7	12134.1	11322.5	5606.21	5923.23	5906.15	11906.1	5811.86	1.03472	1.48483e-26	3.88698e-25	TNFRSF1B	1	12167003	12209228	+	3766	protein_coding	TNF receptor superfamily member 1B [Source:HGNC Symbol;Acc:HGNC:11917]	-	11670	9897	9408	7462	5880	7291	77.3021	76.1294	71.3539	34.9228	37.0283	36.7703
ENSG00000004478	2505.93	2016.84	1837.73	5265.11	5330.9	6064.11	2120.17	5553.38	-1.38869	1.51371e-26	3.95849e-25	FKBP4	12	2794953	2805423	+	5180	protein_coding	FK506 binding protein 4 [Source:HGNC Symbol;Acc:HGNC:3720]	-	2385	1645	1527	7008	5292	7486	11.4858	9.19953	8.41996	23.8451	24.2285	27.448
ENSG00000204177	1180.99	1180.68	1284.13	519.149	439.205	458.494	1215.27	472.283	1.36179	1.73116e-26	4.52245e-25	BMS1P1	10	46786674	46811989	+	4561	transcribed_unprocessed_pseudogene	BMS1, ribosome biogenesis factor pseudogene 1 [Source:HGNC Symbol;Acc:HGNC:23649]	-	1124	963	1067	691	436	566	6.14762	6.1164	6.68198	2.67025	2.26706	2.35693
ENSG00000101608	2830.6	3225.72	3349.32	7097.54	6913.45	6683	3135.21	6898	-1.13791	1.82295e-26	4.75734e-25	MYL12A	18	3247481	3256236	+	3245	protein_coding	myosin light chain 12A [Source:HGNC Symbol;Acc:HGNC:16701]	-	2694	2631	2783	9447	6863	8250	20.7102	23.4874	24.4962	51.3113	50.1575	48.287
ENSG00000163811	1167.33	957.538	770.235	2643.08	2780.29	3156	965.035	2859.79	-1.56626	1.83187e-26	4.77569e-25	WDR43	2	28894643	28948222	+	4130	protein_coding	WD repeat domain 43 [Source:HGNC Symbol;Acc:HGNC:28945]	-	1111	781	640	3518	2760	3896	6.71065	5.47811	4.4262	15.0134	15.8488	17.9168
ENSG00000176884	171.265	204.749	202.187	24.7929	23.1691	32.4024	192.733	26.7881	2.8401	1.92538e-26	5.01431e-25	GRIN1	9	137138390	137168762	+	6729	protein_coding	glutamate ionotropic receptor NMDA type subunit 1 [Source:HGNC Symbol;Acc:HGNC:4584]	-	163	167	168	33	23	40	0.604279	0.718944	0.713115	0.0864366	0.0810613	0.112902
ENSG00000108106	6433.46	5623.85	5350.73	13137.2	12660.4	12417.4	5802.68	12738.4	-1.13423	2.17258e-26	5.65227e-25	UBE2S	19	55399745	55407777	-	2788	protein_coding	ubiquitin conjugating enzyme E2 S [Source:HGNC Symbol;Acc:HGNC:17895]	-	6123	4587	4446	17486	12568	15329	54.7863	47.6612	45.5488	110.543	106.908	104.427
ENSG00000158457	607.307	774.858	823.189	186.323	243.779	214.666	735.118	214.923	1.77677	2.20411e-26	5.72842e-25	TSPAN33	7	129144892	129169697	+	2750	protein_coding	tetraspanin 33 [Source:HGNC Symbol;Acc:HGNC:28743]	-	578	632	684	248	242	265	5.24319	6.65754	7.10435	1.58947	2.08698	1.83022
ENSG00000260641	119.78	159.385	121.553	6.01041	10.0735	4.0503	133.573	6.71141	4.35344	2.31763e-26	6.01727e-25	AC114811.2	4	98658904	98664550	+	5647	antisense	novel transcript, antisense TSPAN5	-	114	130	101	8	10	5	0.503602	0.666891	0.510863	0.0249693	0.041997	0.0168168
ENSG00000235316	1097.99	1098.53	1317.82	459.045	442.227	405.84	1171.45	435.704	1.42657	2.3519e-26	6.10001e-25	DUSP8P5	10	73731824	73733638	+	1815	processed_pseudogene	dual specificity phosphatase 8 pseudogene 5 [Source:HGNC Symbol;Acc:HGNC:45003]	-	1045	896	1095	611	439	501	14.3628	14.3008	17.2321	5.93333	5.7362	5.24266
ENSG00000110274	734.442	782.215	724.503	1667.14	1781	1736.77	747.053	1728.3	-1.21006	2.3665e-26	6.13158e-25	CEP164	11	117314557	117413268	+	12898	protein_coding	centrosomal protein 164 [Source:HGNC Symbol;Acc:HGNC:29182]	-	699	638	602	2219	1768	2144	1.35193	1.43294	1.33314	3.03228	3.25085	3.15713
ENSG00000131398	3038.63	2518.29	3043.63	1059.33	1239.04	1185.93	2866.85	1161.43	1.30443	2.46691e-26	6.38521e-25	KCNC3	19	50311937	50333515	-	6277	protein_coding	potassium voltage-gated channel subfamily C member 3 [Source:HGNC Symbol;Acc:HGNC:6235]	-	2892	2054	2529	1410	1230	1464	11.4934	9.47933	11.5079	3.95914	4.64718	4.42975
ENSG00000122862	2104.56	2330.71	2274.6	4848.14	4634.82	5276.74	2236.62	4919.9	-1.13769	2.68205e-26	6.93498e-25	SRGN	10	69088106	69104811	+	1220	protein_coding	serglycin [Source:HGNC Symbol;Acc:HGNC:9361]	-	2003	1901	1890	6453	4601	6514	40.9564	45.139	44.2489	93.2258	89.4394	101.409
ENSG00000169026	196.482	251.339	240.699	42.8241	35.2573	39.693	229.506	39.2581	2.53985	2.72851e-26	7.0479e-25	SLC49A3	4	681829	689441	-	2644	protein_coding	solute carrier family 49 member 3 [Source:HGNC Symbol;Acc:HGNC:26177]	-	187	205	200	57	35	49	1.76433	2.24606	2.16057	0.379968	0.313937	0.351986
ENSG00000217275	1059.11	1229.72	1444.19	454.537	395.889	336.985	1244.34	395.804	1.65141	2.78791e-26	7.194e-25	AL031777.1	6	26202156	26202654	+	499	processed_pseudogene	ribosomal protein S10 (RPS10) pseudogene	-	1008	1003	1200	605	393	416	50.3919	58.2277	68.6881	21.3692	18.6779	15.8337
ENSG00000175567	7964.33	8903.51	6414.62	2912.04	3134.88	3109.82	7760.82	3052.25	1.34645	2.83543e-26	7.30918e-25	UCP2	11	73974667	73983307	-	3237	protein_coding	uncoupling protein 2 [Source:HGNC Symbol;Acc:HGNC:12518]	-	7580	7262	5330	3876	3112	3839	58.4154	64.9895	47.0311	21.1045	22.7999	22.5251
ENSG00000080031	1280.81	1320.45	1198.68	2668.62	3152	3009.38	1266.64	2943.33	-1.21606	2.89802e-26	7.46291e-25	PTPRH	19	55181248	55209506	-	4344	protein_coding	protein tyrosine phosphatase, receptor type H [Source:HGNC Symbol;Acc:HGNC:9672]	-	1219	1077	996	3552	3129	3715	7.00027	7.18216	6.54893	14.4118	17.0825	16.2428
ENSG00000198836	2857.91	2838.29	2603.15	5681.34	5775.14	5902.1	2766.45	5786.19	-1.06446	2.96564e-26	7.62929e-25	OPA1	3	193593144	193697823	+	9052	protein_coding	OPA1, mitochondrial dynamin like GTPase [Source:HGNC Symbol;Acc:HGNC:8140]	-	2720	2315	2163	7562	5733	7286	7.49592	7.40859	6.82516	14.724	15.0201	15.2875
ENSG00000159556	313.11	301.606	345.402	883.53	901.579	826.262	320.039	870.457	-1.44346	3.00545e-26	7.72384e-25	ISL2	15	76336724	76342476	+	2221	protein_coding	ISL LIM homeobox 2 [Source:HGNC Symbol;Acc:HGNC:18524]	Homeobox	298	246	287	1176	895	1020	3.3471	3.2086	3.69092	9.33239	9.55677	8.72252
ENSG00000100106	1998.44	1937.15	1835.33	877.519	839.124	786.569	1923.64	834.404	1.20506	3.08425e-26	7.91832e-25	TRIOBP	22	37696988	37776556	+	12254	protein_coding	TRIO and F-actin binding protein [Source:HGNC Symbol;Acc:HGNC:17009]	-	1902	1580	1525	1168	833	971	3.87198	3.73515	3.55462	1.67996	1.61214	1.50498
ENSG00000204420	260.574	255.017	280.414	58.6015	57.419	55.0841	265.335	57.0349	2.21766	3.10196e-26	7.95572e-25	MPIG6B	6	31718594	31726714	+	2937	protein_coding	megakaryocyte and platelet inhibitory receptor G6b [Source:HGNC Symbol;Acc:HGNC:13937]	-	248	208	233	78	57	68	2.10644	2.05158	2.26596	0.468085	0.460264	0.43974
ENSG00000260053	297.349	281.99	314.112	1074.36	800.844	868.385	297.817	914.53	-1.61971	3.37494e-26	8.64709e-25	ABCB10P4	15	28506625	28508808	-	2184	processed_pseudogene	ABCB10 pseudogene 4 [Source:HGNC Symbol;Acc:HGNC:31130]	-	283	230	261	1430	795	1072	3.23247	3.05074	3.41341	11.5403	8.63279	9.32251
ENSG00000205084	111.375	131.186	160.065	532.672	495.617	463.355	134.209	497.215	-1.89315	3.59941e-26	9.2129e-25	TMEM231	16	75536744	75556286	-	6015	protein_coding	transmembrane protein 231 [Source:HGNC Symbol;Acc:HGNC:37234]	-	106	107	133	709	492	572	0.439613	0.515321	0.631563	2.07752	1.93984	1.80614
ENSG00000141744	2473.36	1940.82	1693.31	531.921	700.109	695.032	2035.83	642.354	1.66578	3.95458e-26	1.01117e-24	PNMT	17	39667981	39670475	+	1457	protein_coding	phenylethanolamine N-methyltransferase [Source:HGNC Symbol;Acc:HGNC:9160]	-	2354	1583	1407	708	695	858	40.304	31.4739	27.5826	8.56462	11.3126	11.1845
ENSG00000198355	2131.88	2015.61	2156.66	4334.25	4403.13	4815.81	2101.38	4517.73	-1.10421	3.96788e-26	1.01355e-24	PIM3	22	49960513	49964080	+	2461	protein_coding	Pim-3 proto-oncogene, serine/threonine kinase [Source:HGNC Symbol;Acc:HGNC:19310]	-	2029	1644	1792	5769	4371	5945	20.567	19.3517	20.7983	41.3165	42.1217	45.8808
ENSG00000089006	2386.15	2692.39	2768.03	5759.47	5483.01	5801.65	2615.52	5681.38	-1.11954	4.20445e-26	1.0729e-24	SNX5	20	17941597	17968980	-	7953	protein_coding	sorting nexin 5 [Source:HGNC Symbol;Acc:HGNC:14969]	-	2271	2196	2300	7666	5443	7162	7.12339	7.99891	8.26033	16.9892	16.2309	17.1039
ENSG00000162139	1404.79	1470.02	1462.24	3240.36	3105.66	2985.88	1445.69	3110.64	-1.1057	4.53347e-26	1.15569e-24	NEU3	11	74988134	75018893	+	7556	protein_coding	neuraminidase 3 [Source:HGNC Symbol;Acc:HGNC:7760]	-	1337	1199	1215	4313	3083	3686	4.41408	4.59681	4.59288	10.0605	9.67649	9.26518
ENSG00000148154	6671.97	8311.34	7784.19	2176.52	2807.49	3153.57	7589.16	2712.52	1.48444	4.64216e-26	1.18221e-24	UGCG	9	111896766	111935369	+	4615	protein_coding	UDP-glucose ceramide glucosyltransferase [Source:HGNC Symbol;Acc:HGNC:12524]	-	6350	6779	6468	2897	2787	3893	34.3244	42.5523	40.0312	11.064	14.3219	16.0215
ENSG00000130517	3681.67	3960.11	4059.38	7814.28	8276.4	8811.03	3900.39	8300.57	-1.08971	4.85358e-26	1.23481e-24	PGPEP1	19	18340587	18369950	+	7520	protein_coding	pyroglutamyl-peptidase I [Source:HGNC Symbol;Acc:HGNC:13568]	-	3504	3230	3373	10401	8216	10877	11.6238	12.4427	12.8115	24.3776	25.9107	27.4715
ENSG00000187837	49768.7	52675.6	53041.5	26693.7	23839	22590.2	51828.6	24374.3	1.08836	5.05388e-26	1.28448e-24	HIST1H1C	6	26055787	26056428	-	642	protein_coding	histone cluster 1 H1 family member c [Source:HGNC Symbol;Acc:HGNC:4716]	-	47367	42964	44073	35530	23665	27887	1840.52	1938.65	1960.82	975.426	874.194	825.006
ENSG00000138442	1210.41	1147.57	1057.87	2542.4	2594.94	2994.79	1138.62	2710.71	-1.25109	5.33565e-26	1.35473e-24	WDR12	2	202874782	203014798	-	9098	protein_coding	WD repeat domain 12 [Source:HGNC Symbol;Acc:HGNC:14098]	-	1152	936	879	3384	2576	3697	3.15869	2.9803	2.75958	6.55569	6.71485	7.71781
ENSG00000070081	1506.71	1477.38	1417.71	3246.37	3237.63	3008.57	1467.27	3164.19	-1.10849	5.78341e-26	1.46695e-24	NUCB2	11	17208153	17349980	+	9025	protein_coding	nucleobindin 2 [Source:HGNC Symbol;Acc:HGNC:8044]	-	1434	1205	1178	4321	3214	3714	3.96372	3.86785	3.7282	8.43862	8.44569	7.81601
ENSG00000267080	1398.49	1028.65	1071.11	416.972	391.86	349.136	1166.08	385.989	1.59576	5.95536e-26	1.50905e-24	ASB16-AS1	17	44175973	44186717	-	2460	antisense	ASB16 antisense RNA 1 [Source:HGNC Symbol;Acc:HGNC:25442]	-	1331	839	890	555	389	431	13.4972	9.87998	10.3337	3.97642	3.75017	3.32761
ENSG00000196422	1850.29	1548.49	1595.83	4162.21	3899.46	3623.4	1664.87	3895.02	-1.22573	6.12781e-26	1.55119e-24	PPP1R26	9	135479079	135488893	+	5276	protein_coding	protein phosphatase 1 regulatory subunit 26 [Source:HGNC Symbol;Acc:HGNC:29089]	-	1761	1263	1326	5540	3871	4473	8.32636	6.9347	7.17859	18.5071	17.4002	16.1022
ENSG00000011198	15391.8	19566.4	20560.5	5029.21	6446.04	7432.31	18506.2	6302.52	1.55404	6.87479e-26	1.73855e-24	ABHD5	3	43690108	43734371	+	7549	protein_coding	abhydrolase domain containing 5 [Source:HGNC Symbol;Acc:HGNC:21396]	-	14649	15959	17084	6694	6399	9175	48.4082	61.2415	64.6399	15.629	20.1029	23.0838
ENSG00000114107	309.958	364.134	363.455	1156.25	985.19	897.547	345.849	1013	-1.55228	6.93363e-26	1.75167e-24	CEP70	3	138494344	138594538	-	4420	protein_coding	centrosomal protein 70 [Source:HGNC Symbol;Acc:HGNC:29972]	-	295	297	302	1539	978	1108	1.66495	1.94654	1.95158	6.13692	5.24751	4.76111
ENSG00000152127	1238.78	1417.3	1274.5	3897.75	3585.16	2858.7	1310.19	3447.21	-1.39593	7.57351e-26	1.91143e-24	MGAT5	2	134119983	134454621	+	8578	protein_coding	alpha-1,6-mannosylglycoprotein 6-beta-N-acetylglucosaminyltransferase [Source:HGNC Symbol;Acc:HGNC:7049]	-	1179	1156	1059	5188	3559	3529	3.42869	3.90392	3.52623	10.6598	9.83962	7.81369
ENSG00000167286	7.35492	7.35625	4.81397	352.36	211.544	104.498	6.50838	222.801	-5.09333	8.29133e-26	2.0905e-24	CD3D	11	118338954	118342744	-	929	protein_coding	CD3d molecule [Source:HGNC Symbol;Acc:HGNC:1673]	-	7	6	4	469	210	129	0.187968	0.187096	0.122983	8.89798	5.36093	2.63733
ENSG00000279551	123.983	132.412	157.658	3.0052	0	4.86036	138.018	2.62186	5.62969	8.5974e-26	2.16552e-24	AC025263.3	12	69660034	69661429	-	1396	TEC	TEC	-	118	108	131	4	0	6	2.10862	2.24113	2.68032	0.050502	0	0.0816312
ENSG00000138678	520.098	473.252	593.322	1791.1	1530.17	1308.25	528.891	1543.17	-1.5451	9.72874e-26	2.44805e-24	GPAT3	4	83535914	83605875	+	3468	protein_coding	glycerol-3-phosphate acyltransferase 3 [Source:HGNC Symbol;Acc:HGNC:28157]	-	495	386	493	2384	1519	1615	3.56063	3.22432	4.0604	12.1161	10.3876	8.84472
ENSG00000236320	1468.88	1748.34	1794.41	401.946	506.698	641.568	1670.54	516.737	1.69296	1.01429e-25	2.54972e-24	SLFN14	17	35548125	35558098	-	2889	protein_coding	schlafen family member 14 [Source:HGNC Symbol;Acc:HGNC:32689]	-	1398	1426	1491	535	503	792	12.0715	14.2989	14.7411	3.26393	4.12911	5.20677
ENSG00000095303	5898.65	7514.41	6892.4	2468.77	3052.27	2448	6768.49	2656.35	1.34976	1.04271e-25	2.61856e-24	PTGS1	9	122370530	122395703	+	5791	protein_coding	prostaglandin-endoperoxide synthase 1 [Source:HGNC Symbol;Acc:HGNC:9604]	-	5614	6129	5727	3286	3030	3022	24.1835	30.6595	28.2471	10.0011	12.4087	9.91132
ENSG00000117280	283.69	304.058	386.321	936.872	920.719	1083.05	324.69	980.214	-1.59582	1.12949e-25	2.8337e-24	RAB29	1	205767986	205775460	-	3882	protein_coding	RAB29, member RAS oncogene family [Source:HGNC Symbol;Acc:HGNC:9789]	-	270	248	321	1247	914	1337	1.73504	1.85066	2.36184	5.66168	5.58376	6.54134
ENSG00000154358	12367.8	14216	14415.4	3281.68	4890.69	5323.72	13666.4	4498.7	1.60323	1.15748e-25	2.90104e-24	OBSCN	1	228208130	228378874	+	32290	protein_coding	obscurin, cytoskeletal calmodulin and titin-interacting RhoGEF [Source:HGNC Symbol;Acc:HGNC:15719]	-	11771	11595	11978	4368	4855	6572	9.09381	10.4024	10.5954	2.38423	3.56581	3.86563
ENSG00000128050	7834.05	7285.14	6313.52	15093.6	16459.1	16995.9	7144.24	16182.9	-1.17949	1.19654e-25	2.99597e-24	PAICS	4	56435741	56464579	+	7517	protein_coding	phosphoribosylaminoimidazole carboxylase and phosphoribosylaminoimidazolesuccinocarboxamide synthase [Source:HGNC Symbol;Acc:HGNC:8587]	-	7456	5942	5246	20090	16339	20981	24.7436	22.8991	19.9335	47.1053	51.5487	53.0118
ENSG00000074935	422.383	411.95	392.339	1193.07	966.05	1130.84	408.89	1096.65	-1.42393	1.21908e-25	3.04939e-24	TUBE1	6	112070777	112087529	-	6973	protein_coding	tubulin epsilon 1 [Source:HGNC Symbol;Acc:HGNC:20775]	-	402	336	326	1588	959	1396	1.43816	1.39588	1.33536	4.01389	3.26164	3.80239
ENSG00000168461	1408.99	1519.07	1473.08	3064.56	3279.94	3657.42	1467.04	3333.97	-1.18454	1.32753e-25	3.31737e-24	RAB31	18	9708165	9862551	+	5586	protein_coding	RAB31, member RAS oncogene family [Source:HGNC Symbol;Acc:HGNC:9771]	-	1341	1239	1224	4079	3256	4515	5.98865	6.42539	6.25866	12.8702	13.8236	15.3514
ENSG00000225873	25.2169	66.2062	66.1921	468.812	440.213	283.521	52.5384	397.515	-2.93133	1.40003e-25	3.4951e-24	C3orf86	3	44421127	44439946	-	1204	transcribed_unitary_pseudogene	chromosome 3 open reading frame 86 [Source:HGNC Symbol;Acc:HGNC:44570]	-	24	54	55	624	437	350	0.497262	1.29926	1.30478	9.13466	8.60778	5.52118
ENSG00000138074	1104.29	990.642	1084.35	2327.53	2501.25	2892.73	1059.76	2573.84	-1.27986	1.65134e-25	4.11843e-24	SLC5A6	2	27199587	27212958	-	5606	protein_coding	solute carrier family 5 member 6 [Source:HGNC Symbol;Acc:HGNC:11041]	-	1051	808	901	3098	2483	3571	4.67682	4.1753	4.59063	9.74008	10.5041	12.0984
ENSG00000138316	4258.5	4229.84	3910.15	11988.5	10067.5	8706.53	4132.83	10254.2	-1.31102	1.72899e-25	4.30783e-24	ADAMTS14	10	70672803	70762441	+	5269	protein_coding	ADAM metallopeptidase with thrombospondin type 1 motif 14 [Source:HGNC Symbol;Acc:HGNC:14899]	-	4053	3450	3249	15957	9994	10748	19.1889	18.9679	17.6125	53.3774	44.9829	38.7427
ENSG00000133742	26154.1	26551.2	23938.7	147.255	437.19	640.758	25548	408.401	5.96733	1.88923e-25	4.69499e-24	CA1	8	85327608	85379014	-	4068	protein_coding	carbonic anhydrase 1 [Source:HGNC Symbol;Acc:HGNC:1368]	-	24892	21656	19891	196	434	791	152.644	154.215	139.661	0.849199	2.53014	3.69306
ENSG00000181690	989.763	1238.3	1245.61	444.019	377.757	426.902	1157.89	416.226	1.47365	1.88959e-25	4.69499e-24	PLAG1	8	56160904	56211324	-	7833	protein_coding	PLAG1 zinc finger [Source:HGNC Symbol;Acc:HGNC:9045]	zf-C2H2	942	1010	1035	591	375	527	3.00002	3.73528	3.7741	1.32982	1.13538	1.27783
ENSG00000115504	635.676	601.986	543.979	1365.86	1512.03	1622.55	593.88	1500.15	-1.33598	1.88994e-25	4.69499e-24	EHBP1	2	62673851	63046487	+	8219	protein_coding	EH domain binding protein 1 [Source:HGNC Symbol;Acc:HGNC:29144]	-	605	491	452	1818	1501	2003	1.83627	1.73058	1.5708	3.8986	4.3311	4.62863
ENSG00000198763	98518.2	77745.7	68311.4	193391	275666	262162	81525.1	243740	-1.58001	2.07021e-25	5.13777e-24	MT-ND2	MT	4470	5511	+	1042	protein_coding	mitochondrially encoded NADH:ubiquinone oxidoreductase core subunit 2 [Source:HGNC Symbol;Acc:HGNC:7456]	-	93764	63412	56761	257408	273654	323633	2244.76	1762.92	1555.9	4354	6228.31	5898.96
ENSG00000066923	840.563	834.934	818.375	341.09	298.176	305.393	831.291	314.886	1.39889	2.14315e-25	5.31359e-24	STAG3	7	100177563	100221488	+	8583	protein_coding	stromal antigen 3 [Source:HGNC Symbol;Acc:HGNC:11356]	-	800	681	680	454	296	377	2.32515	2.29846	2.26293	0.93229	0.817879	0.834244
ENSG00000151575	699.769	865.585	955.573	218.628	265.941	288.382	840.309	257.65	1.7061	2.19019e-25	5.42491e-24	TEX9	15	56244009	56445997	+	8290	protein_coding	testis expressed 9 [Source:HGNC Symbol;Acc:HGNC:29585]	-	666	706	794	291	264	356	2.00411	2.46706	2.73569	0.618689	0.755242	0.815617
ENSG00000185499	172.315	252.565	207.001	619.072	837.109	832.742	210.627	762.974	-1.85898	2.51936e-25	6.23413e-24	MUC1	1	155185824	155192916	-	4717	protein_coding	mucin 1, cell surface associated [Source:HGNC Symbol;Acc:HGNC:7508]	-	164	206	172	824	831	1028	0.867319	1.26512	1.04151	3.0789	4.17803	4.13921
ENSG00000115649	4784.9	5529.45	5312.22	2044.29	2409.58	2396.16	5208.86	2283.34	1.19006	2.57036e-25	6.35411e-24	CNPPD1	2	219171897	219178106	-	2760	protein_coding	cyclin Pas1/PHO80 domain containing 1 [Source:HGNC Symbol;Acc:HGNC:25220]	-	4554	4510	4414	2721	2392	2958	41.1609	47.3366	45.6798	17.3762	20.5536	20.3554
ENSG00000165609	1094.83	1124.28	1149.34	2428.96	2347.13	2581.66	1122.82	2452.58	-1.12756	2.63414e-25	6.50544e-24	NUDT5	10	12165325	12196144	-	4969	protein_coding	nudix hydrolase 5 [Source:HGNC Symbol;Acc:HGNC:8052]	-	1042	917	955	3233	2330	3187	5.23118	5.34601	5.48953	11.4676	11.1205	12.1816
ENSG00000106348	1643.3	1866.04	2078.43	4296.69	4470.63	4153.99	1862.59	4307.1	-1.20979	2.65533e-25	6.54585e-24	IMPDH1	7	128392277	128410252	-	3662	protein_coding	inosine monophosphate dehydrogenase 1 [Source:HGNC Symbol;Acc:HGNC:6052]	-	1564	1522	1727	5719	4438	5128	10.6542	12.04	13.4702	27.5255	28.7412	26.5962
ENSG00000138801	1260.84	1472.48	1196.27	3245.62	3314.19	2870.86	1309.86	3143.55	-1.26314	2.65568e-25	6.54585e-24	PAPSS1	4	107590276	107720452	-	3478	protein_coding	3'-phosphoadenosine 5'-phosphosulfate synthase 1 [Source:HGNC Symbol;Acc:HGNC:8603]	-	1200	1201	994	4320	3290	3544	8.60701	10.0033	8.16315	21.8921	22.4338	19.3533
ENSG00000213625	7300.29	8121.3	7220.96	3710.67	3604.3	3613.68	7547.51	3642.89	1.0508	2.85905e-25	7.04028e-24	LEPROT	1	65420587	65436007	+	5237	protein_coding	leptin receptor overlapping transcript [Source:HGNC Symbol;Acc:HGNC:29477]	-	6948	6624	6000	4939	3578	4461	33.0962	36.641	32.7242	16.6223	16.203	16.1786
ENSG00000213347	2446.04	2703.42	2494.84	1190.81	1011.38	934	2548.1	1045.4	1.28464	3.37487e-25	8.30237e-24	MXD3	5	177301461	177312757	-	5154	protein_coding	MAX dimerization protein 3 [Source:HGNC Symbol;Acc:HGNC:14008]	bHLH	2328	2205	2073	1585	1004	1153	11.2678	12.3935	11.4883	5.42025	4.61983	4.24889
ENSG00000111424	63.0422	44.1375	22.8664	361.376	349.551	247.069	43.3487	319.332	-2.86909	3.39317e-25	8.33929e-24	VDR	12	47841537	47943048	-	5674	protein_coding	vitamin D receptor [Source:HGNC Symbol;Acc:HGNC:12679]	THR-like	60	36	19	481	347	305	0.263793	0.183799	0.0956456	1.49414	1.45036	1.02094
ENSG00000274211	1273.45	1213.78	1248.02	2534.89	2903.19	2873.29	1245.09	2770.45	-1.15342	3.57691e-25	8.78234e-24	SOCS7	17	38352228	38405593	+	8621	protein_coding	suppressor of cytokine signaling 7 [Source:HGNC Symbol;Acc:HGNC:29846]	-	1212	990	1037	3374	2882	3547	3.50708	3.32665	3.43575	6.89797	7.92817	7.81437
ENSG00000245275	328.87	337.161	353.827	90.1561	66.4852	92.3469	339.953	82.9961	2.02595	3.61232e-25	8.86068e-24	SAP30L-AS1	5	154329437	154445850	-	1972	antisense	SAP30L antisense RNA 1 (head to head) [Source:HGNC Symbol;Acc:HGNC:26760]	-	313	275	294	120	66	114	3.95948	4.03976	4.25835	1.07253	0.793731	1.09797
ENSG00000166685	2257.96	2156.61	2354.03	1047.31	1041.6	1037.69	2256.2	1042.2	1.11427	3.89917e-25	9.55503e-24	COG1	17	73192632	73208507	+	5317	protein_coding	component of oligomeric golgi complex 1 [Source:HGNC Symbol;Acc:HGNC:6545]	-	2149	1759	1956	1394	1034	1281	10.0826	9.5836	10.5076	4.62094	4.61201	4.57586
ENSG00000065183	893.098	621.603	518.705	2093.12	2208.11	2597.86	677.802	2299.7	-1.76087	3.92043e-25	9.59785e-24	WDR3	1	117929720	117966542	+	10275	protein_coding	WD repeat domain 3 [Source:HGNC Symbol;Acc:HGNC:12755]	-	850	507	431	2786	2192	3207	2.06366	1.42941	1.19811	4.77896	5.05936	5.92799
ENSG00000187098	755.456	860.681	815.968	1809.13	1961.31	2245.49	810.702	2005.31	-1.30714	3.97451e-25	9.72085e-24	MITF	3	69739435	69968337	+	7181	protein_coding	melanogenesis associated transcription factor [Source:HGNC Symbol;Acc:HGNC:7105]	bHLH	719	702	678	2408	1947	2772	2.49773	2.83192	2.69678	5.91025	6.4301	7.3316
ENSG00000225921	1695.84	1696.84	1463.45	3602.49	3458.24	3917.45	1618.71	3659.39	-1.17671	4.26687e-25	1.04258e-23	NOL7	6	13615327	13632739	+	1865	protein_coding	nucleolar protein 7 [Source:HGNC Symbol;Acc:HGNC:21040]	-	1614	1384	1216	4795	3433	4836	21.5886	21.4974	18.6232	45.3152	43.6547	49.2491
ENSG00000266976	74880.5	58622	56322.3	27312.8	25451.7	22052.3	63274.9	24938.9	1.34325	4.4726e-25	1.0918e-23	AC079466.1	19	28606688	28615229	+	4453	lincRNA	uncharacterized LOC102724908 [Source:NCBI gene;Acc:102724908]	-	71267	47814	46799	36354	25266	27223	399.242	311.051	300.182	143.891	134.561	116.111
ENSG00000155380	4805.92	5829.83	6023.48	11986.3	13041.2	12629.7	5553.08	12552.4	-1.17676	4.68417e-25	1.14234e-23	SLC16A1	1	112911847	112957013	-	5312	protein_coding	solute carrier family 16 member 1 [Source:HGNC Symbol;Acc:HGNC:10922]	-	4574	4755	5005	15954	12946	15591	21.4802	25.9312	26.912	52.9353	57.7982	55.7451
ENSG00000228626	11.5577	6.13021	4.81397	141.996	165.206	136.9	7.50064	148.034	-4.27263	5.63381e-25	1.37261e-23	AC245100.3	1	148288001	148288951	-	285	unprocessed_pseudogene	novel pseudogene	-	11	5	4	189	164	169	0.962828	0.508223	0.400881	11.6883	13.6469	11.2624
ENSG00000144821	8.40563	14.7125	14.4419	178.058	166.213	133.66	12.52	159.31	-3.68548	5.70523e-25	1.38867e-23	MYH15	3	108380369	108529322	-	7694	protein_coding	myosin heavy chain 15 [Source:HGNC Symbol;Acc:HGNC:31073]	-	8	12	12	237	165	165	0.0259381	0.0451813	0.0445482	0.542913	0.50859	0.407307
ENSG00000145779	645.132	812.866	846.055	1921.08	1952.25	1906.07	768.018	1926.47	-1.32799	5.99002e-25	1.45659e-23	TNFAIP8	5	119268692	119399688	+	9591	protein_coding	TNF alpha induced protein 8 [Source:HGNC Symbol;Acc:HGNC:17260]	-	614	663	703	2557	1938	2353	1.597	2.00253	2.09359	4.69895	4.79211	4.6596
ENSG00000147465	735.492	1310.64	1284.13	4948.82	4183.53	3400.63	1110.09	4177.66	-1.91303	6.52406e-25	1.58493e-23	STAR	8	38143649	38151265	-	3767	protein_coding	steroidogenic acute regulatory protein [Source:HGNC Symbol;Acc:HGNC:11359]	-	700	1069	1067	6587	4153	4198	4.63557	8.22075	8.09039	30.8195	26.1458	21.1659
ENSG00000210140	2802.23	4183.25	3834.33	1285.48	1374.03	1166.49	3606.6	1275.33	1.4998	7.574e-25	1.83824e-23	MT-TC	MT	5761	5826	-	66	Mt_tRNA	mitochondrially encoded tRNA cysteine [Source:HGNC Symbol;Acc:HGNC:7477]	-	2667	3412	3186	1711	1364	1440	1008.04	1497.6	1378.8	456.92	490.125	414.39
ENSG00000175449	1931.19	1931.02	1897.91	614.564	801.852	822.212	1920.04	746.209	1.36475	7.79001e-25	1.88885e-23	RFESD	5	95646754	95684773	+	5062	protein_coding	Rieske Fe-S domain containing [Source:HGNC Symbol;Acc:HGNC:29587]	-	1838	1575	1577	818	796	1015	9.05783	9.01338	8.89837	2.84817	3.7293	3.80833
ENSG00000140939	2511.18	2314.77	2545.39	1133.71	980.153	859.474	2457.11	991.113	1.30948	7.87008e-25	1.90644e-23	NOL3	16	67170154	67175735	+	2992	protein_coding	nucleolar protein 3 [Source:HGNC Symbol;Acc:HGNC:7869]	-	2390	1888	2115	1509	973	1061	19.9268	18.2797	20.1906	8.88918	7.71237	6.73511
ENSG00000088053	918.315	806.735	734.131	292.256	234.713	184.694	819.727	237.221	1.78802	8.0782e-25	1.95499e-23	GP6	19	55013705	55038264	-	2703	protein_coding	glycoprotein VI platelet [Source:HGNC Symbol;Acc:HGNC:14388]	-	874	658	610	389	233	228	8.06615	7.05195	6.44591	2.53652	2.04431	1.60206
ENSG00000138030	294.197	232.948	181.727	810.653	847.182	742.826	236.291	800.221	-1.75612	8.14218e-25	1.96859e-23	KHK	2	27086747	27100772	+	3060	protein_coding	ketohexokinase [Source:HGNC Symbol;Acc:HGNC:6315]	-	280	190	151	1079	841	917	2.28264	1.79871	1.40947	6.2149	6.51795	5.69165
ENSG00000186517	191.228	253.791	173.303	32.3059	33.2426	29.1622	206.107	31.5702	2.7079	8.20492e-25	1.98186e-23	ARHGAP30	1	161046946	161069970	-	5064	protein_coding	Rho GTPase activating protein 30 [Source:HGNC Symbol;Acc:HGNC:27414]	-	182	207	144	43	33	36	0.896558	1.18415	0.812212	0.149661	0.154546	0.13502
ENSG00000168078	1349.1	1294.7	1181.83	3305.72	2810.51	2799.57	1275.21	2971.93	-1.22064	8.40203e-25	2.02754e-23	PBK	8	27809620	27838095	-	2165	protein_coding	PDZ binding kinase [Source:HGNC Symbol;Acc:HGNC:18282]	-	1284	1056	982	4400	2790	3456	14.7948	14.1298	12.9555	35.8203	30.5621	30.3184
ENSG00000110619	4147.13	4487.31	4663.53	8809	9018.82	9348.1	4432.66	9058.64	-1.03127	9.13115e-25	2.20139e-23	CARS	11	3000922	3057613	-	10037	protein_coding	cysteinyl-tRNA synthetase [Source:HGNC Symbol;Acc:HGNC:1493]	-	3947	3660	3875	11725	8953	11540	9.80989	10.5635	11.0273	20.5894	21.1544	21.837
ENSG00000095397	4100.9	5028	6061.99	2036.78	1695.37	1795.09	5063.63	1842.41	1.45799	9.8168e-25	2.36444e-23	WHRN	9	114402080	114505450	-	5542	protein_coding	whirlin [Source:HGNC Symbol;Acc:HGNC:16361]	-	3903	4101	5037	2711	1683	2216	17.5684	21.4364	25.9601	8.62178	7.20202	7.59441
ENSG00000026652	4114.56	5642.24	7062.1	1568.72	1820.28	1910.12	5606.3	1766.37	1.66625	1.00843e-24	2.42657e-23	AGPAT4	6	161129979	161274061	-	8769	protein_coding	1-acylglycerol-3-phosphate O-acyltransferase 4 [Source:HGNC Symbol;Acc:HGNC:20885]	-	3916	4602	5868	2088	1807	2358	11.1402	15.2029	19.1135	4.19676	4.88702	5.10722
ENSG00000172893	2712.92	2875.07	3692.32	7457.41	7583.34	7591.89	3093.43	7544.21	-1.28639	1.01578e-24	2.44192e-23	DHCR7	11	71428193	71452868	-	4160	protein_coding	7-dehydrocholesterol reductase [Source:HGNC Symbol;Acc:HGNC:2860]	-	2582	2345	3068	9926	7528	9372	15.4833	16.3297	21.0651	42.0548	42.9163	42.7887
ENSG00000127418	1238.78	1080.14	1168.59	2479.29	2596.95	2574.37	1162.5	2550.21	-1.13273	1.01809e-24	2.44516e-23	FGFRL1	4	1009936	1026897	+	4145	protein_coding	fibroblast growth factor receptor like 1 [Source:HGNC Symbol;Acc:HGNC:3693]	-	1179	881	971	3300	2578	3178	7.09562	6.15716	6.69107	14.0321	14.7501	14.562
ENSG00000134627	168.113	152.029	120.349	456.039	571.168	579.193	146.83	535.467	-1.86305	1.02064e-24	2.44897e-23	PIWIL4	11	94543840	94621421	+	4558	protein_coding	piwi like RNA-mediated gene silencing 4 [Source:HGNC Symbol;Acc:HGNC:18444]	-	160	124	100	607	567	715	0.875682	0.788092	0.626652	2.34719	2.95016	2.97936
ENSG00000263179	3.15211	2.45208	4.81397	223.136	178.301	127.18	3.47272	176.206	-5.66886	1.06885e-24	2.56219e-23	HNRNPCP4	16	11242653	11243552	+	900	processed_pseudogene	heterogeneous nuclear ribonucleoprotein C pseudogene 4 [Source:HGNC Symbol;Acc:HGNC:48816]	-	3	2	4	297	177	157	0.0831533	0.0643749	0.126946	5.81632	4.66409	3.3132
ENSG00000005189	3759.42	4424.78	4014.85	1894.78	1920.01	1800.76	4066.35	1871.85	1.11921	1.08317e-24	2.59408e-23	REXO5	16	20806429	20849668	+	4114	protein_coding	RNA exonuclease 5 [Source:HGNC Symbol;Acc:HGNC:24661]	-	3578	3609	3336	2522	1906	2223	21.6959	25.4128	23.1613	10.8048	10.9874	10.2628
ENSG00000132768	638.828	588.5	493.432	1386.9	1483.83	1585.29	573.587	1485.34	-1.37157	1.11955e-24	2.67867e-23	DPH2	1	43970000	43973369	+	2930	protein_coding	DPH2 homolog [Source:HGNC Symbol;Acc:HGNC:3004]	-	608	480	410	1846	1473	1957	5.17651	4.74573	3.99684	11.1045	11.9226	12.6857
ENSG00000136270	2930.41	2415.3	2133.79	6038.95	6003.81	6085.18	2493.17	6042.65	-1.27674	1.21355e-24	2.90084e-23	TBRG4	7	45100100	45112047	-	5803	protein_coding	transforming growth factor beta regulator 4 [Source:HGNC Symbol;Acc:HGNC:17443]	-	2789	1970	1773	8038	5960	7512	11.9894	9.83429	8.72684	24.4135	24.3574	24.5863
ENSG00000105737	39.9267	46.5896	50.5467	214.872	295.154	255.169	45.6877	255.065	-2.48257	1.22071e-24	2.9152e-23	GRIK5	19	41998321	42069498	-	5014	protein_coding	glutamate ionotropic receptor kainate type subunit 5 [Source:HGNC Symbol;Acc:HGNC:4583]	-	38	38	42	286	293	315	0.18906	0.219548	0.239258	1.00535	1.38586	1.19321
ENSG00000106536	488.577	565.205	439.275	145.001	162.184	128.8	497.686	145.328	1.77879	1.26132e-24	3.00934e-23	POU6F2	7	38977998	39493095	+	8231	protein_coding	POU class 6 homeobox 2 [Source:HGNC Symbol;Acc:HGNC:21694]	Pou	465	461	365	193	161	159	1.40929	1.62247	1.2666	0.413275	0.463884	0.366889
ENSG00000166946	7731.08	11451.2	11838.8	3057.79	3708.06	3783.79	10340.4	3516.55	1.55609	1.28037e-24	3.0519e-23	CCNDBP1	15	43185118	43197176	+	6654	protein_coding	cyclin D1 binding protein 1 [Source:HGNC Symbol;Acc:HGNC:1587]	-	7358	9340	9837	4070	3681	4671	27.5853	40.6624	42.2261	10.7807	13.1196	13.3327
ENSG00000197536	325.718	369.039	326.147	84.897	91.669	95.5872	340.301	90.7177	1.90794	1.33154e-24	3.1709e-23	C5orf56	5	132410636	132488702	+	9728	processed_transcript	chromosome 5 open reading frame 56 [Source:HGNC Symbol;Acc:HGNC:33838]	-	310	301	271	113	91	118	0.794948	0.896339	0.795695	0.204734	0.221847	0.230382
ENSG00000112699	363.543	392.333	365.862	916.587	1019.44	922.659	373.913	952.895	-1.34942	1.35457e-24	3.22271e-23	GMDS	6	1623806	2245692	-	4304	protein_coding	GDP-mannose 4,6-dehydratase [Source:HGNC Symbol;Acc:HGNC:4369]	-	346	320	304	1220	1012	1139	2.00542	2.15381	2.01745	4.99599	5.57628	5.02623
ENSG00000273151	1822.97	1893.01	2181.93	873.763	753.499	689.362	1965.97	772.208	1.34736	1.3636e-24	3.24114e-23	AC073957.3	7	879790	886547	-	6758	antisense	novel transcript, antisense to GET4	-	1735	1544	1813	1163	748	851	6.40445	6.61848	7.66267	3.03316	2.62494	2.39167
ENSG00000159461	4119.81	4455.44	4729.73	9729.34	9681.65	8734.07	4434.99	9381.69	-1.08104	1.46588e-24	3.48098e-23	AMFR	16	56361452	56425538	-	5758	protein_coding	autocrine motility factor receptor [Source:HGNC Symbol;Acc:HGNC:463]	-	3921	3634	3930	12950	9611	10782	16.9874	18.2828	19.4949	39.6399	39.5852	35.5646
ENSG00000138035	682.957	543.136	420.019	1613.79	1652.06	2021.91	548.704	1762.59	-1.68207	1.48964e-24	3.5341e-23	PNPT1	2	55634265	55693910	-	5134	protein_coding	polyribonucleotide nucleotidyltransferase 1 [Source:HGNC Symbol;Acc:HGNC:23166]	-	650	443	349	2148	1640	2496	3.15834	2.49964	1.94165	7.37416	7.57573	9.23378
ENSG00000065717	638.828	701.296	935.114	2087.11	2202.07	2004.9	758.412	2098.03	-1.46874	1.60489e-24	3.80396e-23	TLE2	19	2997638	3047635	-	4038	protein_coding	transducin like enhancer of split 2 [Source:HGNC Symbol;Acc:HGNC:11838]	-	608	572	777	2778	2186	2475	3.75611	4.10354	5.49611	12.1255	12.8387	11.6412
ENSG00000198791	1300.77	1127.96	1047.04	2584.47	2721.86	2723.42	1158.59	2676.59	-1.20715	1.73043e-24	4.09766e-23	CNOT7	8	17224964	17246878	-	10943	protein_coding	CCR4-NOT transcription complex subunit 7 [Source:HGNC Symbol;Acc:HGNC:14101]	-	1238	920	870	3440	2702	3362	2.82218	2.43546	2.27082	5.54059	5.85579	5.83515
ENSG00000141562	36504.6	48171.2	54492.9	14095.2	18177.7	17415.5	46389.6	16562.8	1.48589	1.74399e-24	4.12592e-23	NARF	17	82458180	82490537	+	7962	protein_coding	nuclear prelamin A recognition factor [Source:HGNC Symbol;Acc:HGNC:29916]	-	34743	39290	45279	18761	18045	21499	108.854	142.952	162.433	41.5306	53.7491	51.2846
ENSG00000065029	3045.99	2709.55	3297.57	1383.9	1265.23	1143	3017.7	1264.04	1.25527	1.78184e-24	4.21152e-23	ZNF76	6	35258909	35295985	+	6789	protein_coding	zinc finger protein 76 [Source:HGNC Symbol;Acc:HGNC:13149]	zf-C2H2	2899	2210	2740	1842	1256	1411	10.6523	9.43009	11.5278	4.78209	4.38753	3.94741
ENSG00000253981	95.614	84.5969	58.9711	342.593	381.786	330.505	79.7273	351.628	-2.13516	1.8222e-24	4.30292e-23	ALG1L13P	8	8236003	8244667	-	1447	transcribed_unprocessed_pseudogene	asparagine-linked glycosylation 1-like 13, pseudogene [Source:HGNC Symbol;Acc:HGNC:44382]	-	91	69	49	456	379	408	1.56882	1.38137	0.967227	5.55431	6.21165	5.35528
ENSG00000011523	3236.17	4356.13	4655.11	1572.47	1596.65	1386.01	4082.47	1518.38	1.42681	1.99233e-24	4.70027e-23	CEP68	2	65056366	65087004	+	8623	protein_coding	centrosomal protein 68 [Source:HGNC Symbol;Acc:HGNC:29076]	-	3080	3553	3868	2093	1585	1711	8.91032	11.9362	12.8123	4.27804	4.35921	3.76862
ENSG00000105464	934.075	725.817	935.114	2652.09	2344.11	2034.87	865.002	2343.69	-1.43753	2.00658e-24	4.72948e-23	GRIN2D	19	48394875	48444931	+	5093	protein_coding	glutamate ionotropic receptor NMDA type subunit 2D [Source:HGNC Symbol;Acc:HGNC:4588]	-	889	592	777	3530	2327	2512	4.35441	3.36727	4.35761	12.2162	10.8358	9.36778
ENSG00000127314	1994.24	1942.05	1749.88	4010.44	3898.45	4224.47	1895.39	4044.45	-1.09333	2.05005e-24	4.82745e-23	RAP1B	12	68610839	68671901	+	16942	protein_coding	RAP1B, member of RAS oncogene family [Source:HGNC Symbol;Acc:HGNC:9857]	-	1898	1584	1454	5338	3870	5215	2.79468	2.70844	2.45132	5.55326	5.4173	5.84629
ENSG00000198736	576.836	761.372	670.345	1663.38	1649.03	1694.65	669.518	1669.02	-1.31924	2.08176e-24	4.89754e-23	MSRB1	16	1938210	1943326	-	2157	protein_coding	methionine sulfoxide reductase B1 [Source:HGNC Symbol;Acc:HGNC:14133]	-	549	621	557	2214	1637	2092	6.34926	8.34009	7.37574	18.091	17.9984	18.4205
ENSG00000117707	245.865	332.257	221.443	54.8449	48.3529	49.4137	266.522	50.8705	2.38548	2.30203e-24	5.41022e-23	PROX1	1	213983181	214041502	+	8928	protein_coding	prospero homeobox 1 [Source:HGNC Symbol;Acc:HGNC:9459]	HPD	234	271	184	73	48	61	0.653826	0.879315	0.58866	0.144113	0.127504	0.129768
ENSG00000185838	1165.23	1259.14	1274.5	2583.72	3197.33	3492.17	1232.96	3091.08	-1.32605	2.30395e-24	5.41022e-23	GNB1L	22	19783224	19854939	-	6988	protein_coding	G protein subunit beta 1 like [Source:HGNC Symbol;Acc:HGNC:4397]	-	1109	1027	1059	3439	3174	4311	3.95894	4.25742	4.32856	8.67388	10.7719	11.717
ENSG00000224805	177.569	192.489	170.896	21.0364	33.2426	25.9219	180.318	26.7337	2.76977	2.38437e-24	5.59388e-23	LINC00853	1	47179250	47180339	+	661	antisense	long intergenic non-protein coding RNA 853 [Source:HGNC Symbol;Acc:HGNC:43716]	-	169	157	142	28	33	32	6.37802	6.88062	6.13603	0.746605	1.18399	0.919473
ENSG00000226751	3.15211	19.6167	16.8489	652.129	567.139	585.674	13.2059	601.647	-5.52844	2.52609e-24	5.92088e-23	AF127936.1	21	14761710	14763090	-	695	lincRNA	novel transcript	-	3	16	14	868	563	723	0.107681	0.666906	0.575366	22.0125	19.2114	19.7581
ENSG00000128394	727.087	707.426	625.816	226.893	263.926	240.588	686.776	243.802	1.49693	2.5375e-24	5.94211e-23	APOBEC3F	22	39040604	39053910	+	3242	protein_coding	apolipoprotein B mRNA editing enzyme catalytic subunit 3F [Source:HGNC Symbol;Acc:HGNC:17356]	-	692	577	520	302	262	297	5.32468	5.15575	4.58132	1.64183	1.91657	1.73994
ENSG00000105357	811.143	1060.53	1121.66	270.468	326.382	358.047	997.775	318.299	1.64861	2.54686e-24	5.95853e-23	MYH14	19	50188186	50310544	+	10392	protein_coding	myosin heavy chain 14 [Source:HGNC Symbol;Acc:HGNC:23212]	-	772	865	932	360	324	442	1.85319	2.41127	2.56164	0.610573	0.739405	0.807818
ENSG00000124216	221.698	279.537	278.007	685.186	887.476	831.932	259.748	801.532	-1.62683	2.58696e-24	6.04675e-23	SNAI1	20	49982999	49988886	+	1686	protein_coding	snail family transcriptional repressor 1 [Source:HGNC Symbol;Acc:HGNC:11128]	zf-C2H2	211	228	231	912	881	1027	3.12195	3.91748	3.91341	9.53392	12.3924	11.5692
ENSG00000153208	960.343	1093.63	1066.29	380.909	447.264	393.69	1040.09	407.288	1.35414	2.71359e-24	6.33689e-23	MERTK	2	111898479	112029561	+	4700	protein_coding	MER proto-oncogene, tyrosine kinase [Source:HGNC Symbol;Acc:HGNC:7027]	-	914	892	886	507	444	486	4.8512	5.49789	5.38439	1.90127	2.24038	1.96394
ENSG00000185101	2172.85	2475.38	2684.99	1069.85	844.16	998.805	2444.41	970.939	1.33051	2.72963e-24	6.36847e-23	ANO9	11	417933	442011	-	6207	protein_coding	anoctamin 9 [Source:HGNC Symbol;Acc:HGNC:20679]	-	2068	2019	2231	1424	838	1233	8.31131	9.42289	10.2664	4.04355	3.20183	3.77287
ENSG00000246985	97.7154	112.796	95.0759	490.599	395.889	347.516	101.862	411.335	-2.01586	2.87084e-24	6.69176e-23	SOCS2-AS1	12	93542463	93571768	-	3816	processed_transcript	SOCS2 antisense RNA 1 [Source:HGNC Symbol;Acc:HGNC:27054]	-	93	92	79	653	393	429	0.60796	0.698407	0.591316	3.01605	2.44242	2.1352
ENSG00000131437	157.606	120.152	138.402	477.827	437.19	541.931	138.72	485.649	-1.80548	2.90721e-24	6.77029e-23	KIF3A	5	132692628	132737638	-	6860	protein_coding	kinesin family member 3A [Source:HGNC Symbol;Acc:HGNC:6319]	-	150	98	115	636	434	669	0.545466	0.413839	0.478822	1.63406	1.50038	1.85222
ENSG00000005448	122.932	145.899	146.826	544.693	518.786	413.941	138.552	492.473	-1.83184	3.06955e-24	7.13522e-23	WDR54	2	74421678	74425755	+	2860	protein_coding	WD repeat domain 54 [Source:HGNC Symbol;Acc:HGNC:25770]	-	117	119	122	725	515	511	1.02052	1.20534	1.21841	4.46793	4.27049	3.39348
ENSG00000273329	1153.67	1342.52	1084.35	470.314	457.337	487.657	1193.51	471.769	1.33834	3.12321e-24	7.25329e-23	AC078846.1	7	129604548	129611630	-	7083	lincRNA	novel transcript	-	1098	1095	901	626	454	602	3.8671	4.47843	3.63336	1.55773	1.52011	1.61425
ENSG00000197329	470.715	435.245	445.292	1206.59	1135.28	1028.78	450.417	1123.55	-1.31819	3.21345e-24	7.45602e-23	PELI1	2	64092652	64144454	-	4125	protein_coding	pellino E3 ubiquitin protein ligase 1 [Source:HGNC Symbol;Acc:HGNC:8827]	-	448	355	370	1606	1127	1270	2.70929	2.49307	2.562	6.86208	6.47942	5.8475
ENSG00000137331	273.183	306.51	316.519	850.472	958.998	750.116	298.737	853.196	-1.51433	3.29472e-24	7.6376e-23	IER3	6	30743199	30744554	-	1356	protein_coding	immediate early response 3 [Source:HGNC Symbol;Acc:HGNC:5392]	-	260	250	263	1132	952	926	4.78315	5.34084	5.53983	14.7137	16.65	12.9701
ENSG00000148468	342.529	316.319	271.989	837.7	976.123	820.592	310.279	878.138	-1.49853	3.57957e-24	8.29033e-23	FAM171A1	10	15211643	15371062	-	3955	protein_coding	family with sequence similarity 171 member A1 [Source:HGNC Symbol;Acc:HGNC:23522]	-	326	258	226	1115	969	1013	2.05623	1.88974	1.63216	4.96893	5.8105	4.86467
ENSG00000145919	299.451	185.132	259.954	796.379	813.94	809.251	248.179	806.523	-1.69695	3.74572e-24	8.6672e-23	BOD1	5	173607514	173616660	-	2018	protein_coding	biorientation of chromosomes in cell division 1 [Source:HGNC Symbol;Acc:HGNC:25114]	-	285	151	216	1060	808	999	3.5231	2.16763	3.05727	9.25804	9.49569	9.40232
ENSG00000205592	2.10141	1.22604	9.62794	213.369	140.022	137.71	4.31846	163.701	-5.26995	3.77283e-24	8.72197e-23	MUC19	12	40393395	40570832	+	29488	protein_coding	mucin 19, oligomeric [Source:HGNC Symbol;Acc:HGNC:14362]	-	2	1	8	284	139	170	0.00169194	0.00098239	0.00774899	0.169749	0.111791	0.109495
ENSG00000117298	1911.23	1715.23	1564.54	4972.86	4843.35	3675.25	1730.33	4497.15	-1.37756	4.13115e-24	9.5416e-23	ECE1	1	21217247	21345572	-	7333	protein_coding	endothelin converting enzyme 1 [Source:HGNC Symbol;Acc:HGNC:3146]	-	1819	1399	1300	6619	4808	4537	6.18802	5.52669	5.06363	15.9091	15.5496	11.7511
ENSG00000196535	10768.7	11098.1	9620.72	5304.18	4960.2	4777.74	10495.8	5014.04	1.06572	4.1961e-24	9.68277e-23	MYO18A	17	29071124	29180412	-	15047	protein_coding	myosin XVIIIA [Source:HGNC Symbol;Acc:HGNC:31104]	-	10249	9052	7994	7060	4924	5898	16.9915	17.4271	15.1745	8.26968	7.76077	7.44467
ENSG00000149218	3204.65	4249.46	4433.67	1392.91	1635.94	1547.22	3962.59	1525.36	1.37747	4.38532e-24	1.01102e-22	ENDOD1	11	95089810	95132645	+	4687	protein_coding	endonuclease domain containing 1 [Source:HGNC Symbol;Acc:HGNC:29129]	-	3050	3466	3684	1854	1624	1910	16.2333	21.4221	22.4505	6.97186	8.21727	7.73979
ENSG00000133265	1019.18	817.77	742.555	2028.51	2500.25	2495.8	859.836	2341.52	-1.44392	4.51464e-24	1.03989e-22	HSPBP1	19	55262231	55280381	-	2159	protein_coding	HSPA (Hsp70) binding protein 1 [Source:HGNC Symbol;Acc:HGNC:24989]	-	970	667	617	2700	2482	3081	11.2078	8.94958	8.16269	22.0417	27.2637	27.1038
ENSG00000150977	506.439	641.22	661.921	1718.22	1545.28	1469.45	603.193	1577.65	-1.38877	4.60898e-24	1.06065e-22	RILPL2	12	123410683	123436717	-	6141	protein_coding	Rab interacting lysosomal protein like 2 [Source:HGNC Symbol;Acc:HGNC:28787]	-	482	523	550	2287	1534	1814	1.95798	2.46713	2.55814	6.56389	5.9241	5.61033
ENSG00000113369	1769.38	2187.26	1731.83	742.285	811.925	680.451	1896.16	744.887	1.34859	4.63305e-24	1.06522e-22	ARRDC3	5	91368724	91383359	-	4934	protein_coding	arrestin domain containing 3 [Source:HGNC Symbol;Acc:HGNC:29263]	-	1684	1784	1439	988	806	840	8.5142	10.4743	8.33033	3.52933	3.87411	3.23348
ENSG00000245849	2482.81	2897.14	3479.3	1223.87	1123.2	1093.58	2953.08	1146.88	1.36395	4.74979e-24	1.09107e-22	RAD51-AS1	15	40686243	40695107	-	2177	processed_transcript	RAD51 antisense RNA 1 [Source:HGNC Symbol;Acc:HGNC:48621]	-	2363	2363	2891	1629	1115	1350	27.0773	31.4438	37.9307	13.1885	12.1465	11.7778
ENSG00000141338	3224.61	3132.54	2687.4	1410.19	1313.59	1290.43	3014.85	1338.07	1.17185	4.7542e-24	1.0911e-22	ABCA8	17	68867292	68955392	-	11243	protein_coding	ATP binding cassette subfamily A member 8 [Source:HGNC Symbol;Acc:HGNC:38]	-	3069	2555	2233	1877	1304	1593	6.8095	6.58322	5.67293	2.9425	2.75063	2.69106
ENSG00000166035	72.4985	61.3021	83.041	311.79	341.492	284.331	72.2805	312.538	-2.11056	4.99784e-24	1.14597e-22	LIPC	15	58410569	58569843	+	5184	protein_coding	lipase C, hepatic type [Source:HGNC Symbol;Acc:HGNC:6619]	-	69	50	69	415	339	351	0.332036	0.279405	0.380176	1.41097	1.55085	1.28598
ENSG00000181873	2173.91	2650.7	2644.07	1066.1	1083.91	1089.53	2489.56	1079.85	1.20473	5.16664e-24	1.1836e-22	IBA57	1	228165815	228182257	+	10219	protein_coding	IBA57, iron-sulfur cluster assembly [Source:HGNC Symbol;Acc:HGNC:27302]	-	2069	2162	2197	1419	1076	1345	5.05072	6.12882	6.14076	2.44742	2.49713	2.4998
ENSG00000067182	452.853	495.321	387.525	1392.16	1343.81	1061.18	445.233	1265.72	-1.50716	5.70736e-24	1.30511e-22	TNFRSF1A	12	6328757	6342114	-	4005	protein_coding	TNF receptor superfamily member 1A [Source:HGNC Symbol;Acc:HGNC:11916]	-	431	404	322	1853	1334	1310	2.68457	2.92219	2.29643	8.15468	7.89932	6.2124
ENSG00000162931	515.895	514.937	534.351	192.333	160.169	168.493	521.728	173.665	1.58381	5.73721e-24	1.31076e-22	TRIM17	1	228407940	228416861	-	3548	protein_coding	tripartite motif containing 17 [Source:HGNC Symbol;Acc:HGNC:13430]	-	491	420	444	256	159	208	3.45222	3.42922	3.57437	1.27172	1.0628	1.11345
ENSG00000146828	666.146	678.001	700.433	1533.4	1477.78	1530.2	681.527	1513.8	-1.15176	6.69052e-24	1.52718e-22	SLC12A9	7	100826820	100867009	+	8894	protein_coding	solute carrier family 12 member 9 [Source:HGNC Symbol;Acc:HGNC:17435]	-	634	553	582	2041	1467	1889	1.77825	1.80118	1.86907	4.04464	3.91174	4.0339
ENSG00000228794	2216.98	2084.27	2108.52	963.919	1027.5	1012.58	2136.59	1001.33	1.09397	6.89005e-24	1.5713e-22	LINC01128	1	825138	859446	+	9470	processed_transcript	long intergenic non-protein coding RNA 1128 [Source:HGNC Symbol;Acc:HGNC:49377]	-	2110	1700	1752	1283	1020	1250	5.55819	5.2003	5.28427	2.38787	2.55439	2.50698
ENSG00000168300	2698.21	3109.24	3173.61	1396.67	1291.42	1377.1	2993.69	1355.07	1.14286	7.04525e-24	1.60525e-22	PCMTD1	8	51817575	51899186	-	7323	protein_coding	protein-L-isoaspartate (D-aspartate) O-methyltransferase domain containing 1 [Source:HGNC Symbol;Acc:HGNC:30483]	-	2568	2536	2637	1859	1282	1700	8.74796	10.032	10.2854	4.47429	4.15179	4.40911
ENSG00000160058	13092.8	13909.4	14557.4	7199.71	6556.85	6152.41	13853.2	6636.32	1.06166	7.29676e-24	1.66106e-22	BSDC1	1	32365103	32394731	-	6271	protein_coding	BSD domain containing 1 [Source:HGNC Symbol;Acc:HGNC:25501]	-	12461	11345	12096	9583	6509	7595	49.5698	52.4079	55.0942	26.9339	24.6158	23.0028
ENSG00000144591	1324.94	1471.25	1759.51	4132.9	3585.16	3527.81	1518.56	3748.63	-1.3043	7.35078e-24	1.67186e-22	GMPPA	2	219498867	219506989	+	5332	protein_coding	GDP-mannose pyrophosphorylase A [Source:HGNC Symbol;Acc:HGNC:22923]	-	1261	1200	1462	5501	3559	4355	5.89964	6.51959	7.83173	18.1838	15.8298	15.5127
ENSG00000151366	232.205	166.742	174.506	598.787	607.433	612.406	191.151	606.208	-1.66092	7.62603e-24	1.7329e-22	NDUFC2	11	78068304	78080219	-	2652	protein_coding	NADH:ubiquinone oxidoreductase subunit C2 [Source:HGNC Symbol;Acc:HGNC:7706]	-	221	136	145	797	603	756	2.07883	1.48558	1.56169	5.29687	5.39238	5.41426
ENSG00000276791	432.89	405.82	321.333	111.944	71.5219	86.6765	386.681	90.0474	2.09482	7.68052e-24	1.74372e-22	AC092117.1	16	2777319	2780568	+	3250	lincRNA	novel transcript	-	412	331	267	149	71	107	3.16238	2.95035	2.34654	0.808048	0.518097	0.625304
ENSG00000115604	220.648	193.715	174.506	583.009	624.558	564.612	196.29	590.726	-1.58651	7.82053e-24	1.77392e-22	IL18R1	2	102311529	102398775	+	4353	protein_coding	interleukin 18 receptor 1 [Source:HGNC Symbol;Acc:HGNC:5988]	-	210	158	145	776	620	697	1.20346	1.05147	0.951437	3.14201	3.37784	3.04113
ENSG00000166411	554.771	483.06	429.647	1170.53	1307.54	1325.26	489.16	1267.78	-1.37215	7.9146e-24	1.79365e-22	IDH3A	15	78131498	78171949	+	6832	protein_coding	isocitrate dehydrogenase 3 (NAD(+)) alpha [Source:HGNC Symbol;Acc:HGNC:5384]	-	528	394	357	1558	1298	1636	1.92791	1.67062	1.49252	4.01933	4.50571	4.54806
ENSG00000138363	3614.42	3577.59	3354.13	7228.26	8415.41	10136.3	3515.38	8593.32	-1.28947	8.46061e-24	1.91567e-22	ATIC	2	215311817	215349773	+	3928	protein_coding	5-aminoimidazole-4-carboxamide ribonucleotide formyltransferase/IMP cyclohydrolase [Source:HGNC Symbol;Acc:HGNC:794]	-	3440	2918	2787	9621	8354	12513	21.8468	21.52	20.2659	43.1701	50.4382	60.5035
ENSG00000134779	12524.4	14564.1	14978.7	6149.4	6899.35	6582.55	14022.4	6543.77	1.09959	9.30537e-24	2.10506e-22	TPGS2	18	36777647	36829216	-	10571	protein_coding	tubulin polyglutamylase complex subunit 2 [Source:HGNC Symbol;Acc:HGNC:24561]	-	11920	11879	12446	8185	6849	8126	28.1294	32.5532	33.629	13.647	15.3655	14.5999
ENSG00000136205	146.048	149.577	113.128	15.7773	10.0735	11.3409	136.251	12.3972	3.44144	9.48905e-24	2.1447e-22	TNS3	7	47275154	47582558	-	11797	protein_coding	tensin 3 [Source:HGNC Symbol;Acc:HGNC:21616]	-	139	122	94	21	10	14	0.29393	0.299583	0.227592	0.0313749	0.0201032	0.0225396
ENSG00000100814	1546.64	1904.04	1952.07	3905.26	4254.04	4502.32	1800.91	4220.54	-1.22919	9.53516e-24	2.15319e-22	CCNB1IP1	14	20311368	20333312	-	3680	protein_coding	cyclin B1 interacting protein 1 [Source:HGNC Symbol;Acc:HGNC:19437]	-	1472	1553	1622	5198	4223	5558	9.9784	12.2251	12.5894	24.8956	27.2151	28.6854
ENSG00000139211	49.3831	69.8844	101.093	404.951	331.419	353.186	73.4536	363.185	-2.31414	9.55632e-24	2.15605e-22	AMIGO2	12	47075707	47079951	-	3956	protein_coding	adhesion molecule with Ig like domain 2 [Source:HGNC Symbol;Acc:HGNC:24073]	-	47	57	84	539	329	436	0.296376	0.417396	0.60649	2.40141	1.97231	2.09325
ENSG00000251230	7.35492	15.9385	18.0524	211.115	185.353	123.939	13.782	173.469	-3.67391	9.80881e-24	2.21104e-22	MIR3945HG	4	184844585	184855751	-	986	lincRNA	MIR3945 host gene [Source:HGNC Symbol;Acc:HGNC:52002]	-	7	13	15	281	184	153	0.177101	0.381941	0.434525	5.023	4.42565	2.94717
ENSG00000196352	2795.92	3567.78	3147.13	6818.05	7046.42	7312.42	3170.28	7058.96	-1.15516	9.91469e-24	2.23292e-22	CD55	1	207321376	207386804	+	5908	protein_coding	CD55 molecule (Cromer blood group) [Source:HGNC Symbol;Acc:HGNC:2665]	-	2661	2910	2615	9075	6995	9027	11.2358	14.2686	12.6425	27.0732	28.0791	29.0197
ENSG00000088538	167.062	278.311	231.071	42.0728	29.2132	26.732	225.481	32.6727	2.77624	1.0001e-23	2.25036e-22	DOCK3	3	50675241	51384198	+	8755	protein_coding	dedicator of cytokinesis 3 [Source:HGNC Symbol;Acc:HGNC:2989]	-	159	227	192	56	29	33	0.453045	0.751102	0.626391	0.112737	0.0785558	0.0715893
ENSG00000148843	2383	1767.95	1714.98	4690.37	5043.81	5623.44	1955.31	5119.21	-1.38788	1.03332e-23	2.32304e-22	PDCD11	10	103396626	103446292	+	7670	protein_coding	programmed cell death 11 [Source:HGNC Symbol;Acc:HGNC:13408]	-	2268	1442	1425	6243	5007	6942	7.37647	5.44627	5.30665	14.346	15.4817	17.1902
ENSG00000101000	44.1295	84.5969	40.9188	438.76	400.926	259.219	56.5484	366.302	-2.70154	1.16329e-23	2.61292e-22	PROCR	20	35172073	35216240	+	1696	protein_coding	protein C receptor [Source:HGNC Symbol;Acc:HGNC:9452]	-	42	69	34	584	398	320	0.617766	1.17856	0.572603	6.06906	5.56537	3.58356
ENSG00000140396	2151.84	2195.84	1798.02	813.659	925.756	847.324	2048.57	862.246	1.24944	1.1674e-23	2.61981e-22	NCOA2	8	70109762	70403805	-	10026	protein_coding	nuclear receptor coactivator 2 [Source:HGNC Symbol;Acc:HGNC:7669]	-	2048	1791	1494	1083	919	1046	5.09569	5.17484	4.25622	1.90386	2.17382	1.9815
ENSG00000150540	26.2676	26.9729	28.8838	305.779	208.522	160.392	27.3748	224.898	-3.04121	1.21921e-23	2.73366e-22	HNMT	2	137964020	138016364	+	4756	protein_coding	histamine N-methyltransferase [Source:HGNC Symbol;Acc:HGNC:5028]	-	25	22	24	407	207	198	0.131129	0.134002	0.144135	1.5083	1.0322	0.790704
ENSG00000117395	1109.54	934.244	825.596	2250.9	2358.21	2402.64	956.461	2337.25	-1.28794	1.2251e-23	2.74444e-22	EBNA1BP2	1	43164175	43270936	-	3561	protein_coding	EBNA1 binding protein 2 [Source:HGNC Symbol;Acc:HGNC:15531]	-	1056	762	686	2996	2341	2966	7.39763	6.19887	5.50241	14.8287	15.5907	15.8194
ENSG00000107829	1562.4	1975.15	2007.43	735.523	773.646	740.395	1848.32	749.855	1.30136	1.22675e-23	2.7457e-22	FBXW4	10	101610664	101695295	-	5038	protein_coding	F-box and WD repeat domain containing 4 [Source:HGNC Symbol;Acc:HGNC:10847]	-	1487	1611	1668	979	768	914	7.36298	9.26332	9.45668	3.42499	3.61526	3.44571
ENSG00000246090	407.673	371.491	329.757	113.446	78.5734	81.0061	369.64	91.0086	2.01613	1.24636e-23	2.78713e-22	AP002026.1	4	99088857	99301356	+	7021	antisense	uncharacterized LOC100507053 [Source:NCBI gene;Acc:100507053]	-	388	303	274	151	78	100	1.37858	1.25018	1.11469	0.379064	0.263471	0.270515
ENSG00000160703	774.369	818.996	803.933	313.292	326.382	267.32	799.099	302.331	1.40341	1.28672e-23	2.87484e-22	NLRX1	11	119166568	119184016	+	5320	protein_coding	NLR family member X1 [Source:HGNC Symbol;Acc:HGNC:29890]	-	737	668	668	417	324	330	3.45586	3.63743	3.58646	1.38152	1.44434	1.17813
ENSG00000263004	246.915	356.778	364.658	75.1301	74.544	58.3244	322.784	69.3328	2.21869	1.28964e-23	2.87884e-22	AC007114.1	17	57078298	57085024	-	855	lincRNA	novel transcript	-	235	291	303	100	74	72	6.8565	9.85953	10.1223	2.06143	2.05259	1.5994
ENSG00000035687	1298.67	1278.76	1004.92	2743	2826.63	3051.5	1194.12	2873.71	-1.26658	1.30013e-23	2.8997e-22	ADSS	1	244408494	244452134	-	3666	protein_coding	adenylosuccinate synthase [Source:HGNC Symbol;Acc:HGNC:292]	-	1236	1043	835	3651	2806	3767	8.4106	8.24178	6.50571	17.5531	18.1523	19.5161
ENSG00000235173	1122.15	895.01	723.299	2410.92	2551.62	2627.03	913.487	2529.86	-1.46837	1.32646e-23	2.95581e-22	HGH1	8	144137769	144140843	+	2814	protein_coding	HGH1 homolog [Source:HGNC Symbol;Acc:HGNC:24161]	-	1068	730	601	3209	2533	3243	9.46778	7.51499	6.1003	20.0992	21.3475	21.8884
ENSG00000158109	2132.93	3047.94	3086.96	936.121	1086.93	955.062	2755.94	992.705	1.47336	1.35915e-23	3.02599e-22	TPRG1L	1	3625002	3630127	+	2414	protein_coding	tumor protein p63 regulated 1 like [Source:HGNC Symbol;Acc:HGNC:27007]	-	2030	2486	2565	1246	1079	1179	20.9778	29.8327	30.3494	9.09735	10.6004	9.27614
ENSG00000255478	101.918	121.378	110.721	5.2591	6.04411	3.24024	111.339	4.84782	4.5372	1.37358e-23	3.05542e-22	AP000944.1	11	65367438	65375299	+	564	antisense	novel transcript	-	97	99	92	7	6	4	4.29036	5.08494	4.65918	0.218753	0.252295	0.134701
ENSG00000130224	212.242	186.358	149.233	575.496	600.381	560.562	182.611	578.813	-1.66105	1.44419e-23	3.20967e-22	LRCH2	X	115110616	115234072	-	4929	protein_coding	leucine rich repeats and calponin homology domain containing 2 [Source:HGNC Symbol;Acc:HGNC:29292]	-	202	152	124	766	596	692	1.02234	0.893335	0.718561	2.73908	2.86764	2.66648
ENSG00000141404	164.96	223.14	246.716	14.2747	21.1544	38.0729	211.605	24.5006	3.1092	1.46041e-23	3.24287e-22	GNAL	18	11688956	11885685	+	8445	protein_coding	G protein subunit alpha L [Source:HGNC Symbol;Acc:HGNC:4388]	-	157	182	205	19	21	47	0.463768	0.624311	0.693354	0.0396541	0.0589734	0.105703
ENSG00000197457	2517.49	2921.66	2469.57	1190.81	1166.51	986.654	2636.24	1114.66	1.24191	1.55077e-23	3.4405e-22	STMN3	20	63639705	63657682	-	3032	protein_coding	stathmin 3 [Source:HGNC Symbol;Acc:HGNC:15926]	-	2396	2383	2052	1585	1158	1218	19.7133	22.768	19.3308	9.2137	9.05766	7.62972
ENSG00000140406	196.482	126.282	84.2445	2175.77	1804.17	1524.53	135.669	1834.82	-3.75516	1.62968e-23	3.61242e-22	TLNRD1	15	81000944	81005788	+	4845	protein_coding	talin rod domain containing 1 [Source:HGNC Symbol;Acc:HGNC:13519]	-	187	103	70	2896	1791	1882	0.962828	0.615847	0.412672	10.5351	8.76674	7.37762
ENSG00000138698	838.461	844.743	867.718	1775.32	1840.43	1851.8	850.307	1822.52	-1.09989	1.79357e-23	3.97221e-22	RAP1GDS1	4	98261384	98443861	+	5424	protein_coding	Rap1 GTPase-GDP dissociation stimulator 1 [Source:HGNC Symbol;Acc:HGNC:9859]	-	798	689	721	2363	1827	2286	3.67015	3.67984	3.79679	7.67853	7.98832	8.00474
ENSG00000161180	260.574	239.078	199.78	620.574	735.366	769.558	233.144	708.499	-1.60116	1.8224e-23	4.03254e-22	CCDC116	22	21632716	21637327	+	2949	protein_coding	coiled-coil domain containing 116 [Source:HGNC Symbol;Acc:HGNC:26688]	-	248	195	166	826	730	950	2.09787	1.91553	1.60781	4.93673	5.87063	6.11842
ENSG00000123983	2071.99	2329.48	2327.55	4467.23	4744.62	4710.5	2243.01	4640.79	-1.04918	1.87949e-23	4.15524e-22	ACSL3	2	222860934	222944639	+	7240	protein_coding	acyl-CoA synthetase long chain family member 3 [Source:HGNC Symbol;Acc:HGNC:3570]	-	1972	1900	1934	5946	4710	5815	6.79468	7.60229	7.6299	14.4751	15.4283	15.2546
ENSG00000090520	1030.74	1013.94	972.422	2124.68	2322.95	2744.49	1005.7	2397.37	-1.2531	2.19435e-23	4.8471e-22	DNAJB11	3	186567403	186585800	+	5731	protein_coding	DnaJ heat shock protein family (Hsp40) member B11 [Source:HGNC Symbol;Acc:HGNC:14889]	-	981	827	808	2828	2306	3388	4.27011	4.18027	4.027	8.69727	9.54257	11.228
ENSG00000214097	86.1577	172.872	149.233	6.76171	9.06616	9.72073	136.088	8.5162	4.00387	2.34221e-23	5.1692e-22	SMCO1	3	196506877	196515366	-	1868	protein_coding	single-pass membrane protein with coiled-coil domains 1 [Source:HGNC Symbol;Acc:HGNC:27407]	-	82	141	124	9	9	12	1.09506	2.18661	1.89603	0.084918	0.114262	0.12201
ENSG00000196305	13802	11436.5	10192.4	25484.9	29338.1	30080	11810.3	28301	-1.26069	2.36371e-23	5.2121e-22	IARS	9	92210207	92293756	-	7401	protein_coding	isoleucyl-tRNA synthetase [Source:HGNC Symbol;Acc:HGNC:5330]	-	13136	9328	8469	33921	29124	37133	44.2765	36.5113	32.6845	80.7816	93.3248	95.2928
ENSG00000198301	591.546	440.149	326.147	1375.63	1629.89	1547.22	452.614	1517.58	-1.74293	2.50009e-23	5.50325e-22	SDAD1	4	75940950	75990962	-	3491	protein_coding	SDA1 domain containing 1 [Source:HGNC Symbol;Acc:HGNC:25537]	-	563	359	271	1831	1618	1910	4.02309	2.97902	2.21728	9.24427	10.9917	10.3914
ENSG00000187609	1575	1902.82	2089.26	787.363	729.322	717.714	1855.69	744.8	1.31616	2.60297e-23	5.72472e-22	EXD3	9	137306896	137423262	-	7626	protein_coding	exonuclease 3'-5' domain containing 3 [Source:HGNC Symbol;Acc:HGNC:26023]	-	1499	1552	1736	1048	724	886	4.90349	5.89555	6.5021	2.42214	2.25153	2.20662
ENSG00000227473	146.048	91.9531	97.4829	406.454	465.396	443.913	111.828	438.588	-1.96403	2.74511e-23	6.0321e-22	TSSK5P	8	144141214	144143664	-	907	unitary_pseudogene	testis specific serine kinase 5, pseudogene [Source:HGNC Symbol;Acc:HGNC:31931]	-	139	75	81	541	462	548	3.82304	2.39543	2.55081	10.5129	12.0801	11.4753
ENSG00000171823	261.625	228.044	213.018	662.647	688.021	629.417	234.229	660.028	-1.49208	2.78151e-23	6.10679e-22	FBXL14	12	1565993	1594165	-	2287	protein_coding	F-box and leucine rich repeat protein 14 [Source:HGNC Symbol;Acc:HGNC:28624]	-	249	186	177	882	683	777	2.71603	2.356	2.21059	6.7973	7.08257	6.45276
ENSG00000239713	1198.85	1395.24	1190.25	489.097	559.08	462.545	1261.45	503.574	1.32617	3.02863e-23	6.64358e-22	APOBEC3G	22	39077005	39087743	+	5437	protein_coding	apolipoprotein B mRNA editing enzyme catalytic subunit 3G [Source:HGNC Symbol;Acc:HGNC:17357]	-	1141	1138	989	651	555	571	5.23513	6.06335	5.19562	2.11036	2.42086	1.99465
ENSG00000177042	1702.14	1711.55	1766.73	829.436	805.881	772.798	1726.81	802.705	1.10502	3.09443e-23	6.78203e-22	TMEM80	11	695428	705028	+	4071	protein_coding	transmembrane protein 80 [Source:HGNC Symbol;Acc:HGNC:27453]	-	1620	1396	1468	1104	800	954	9.92692	9.93376	10.2997	4.77972	4.66042	4.4508
ENSG00000204267	380.355	285.668	404.374	1141.23	1007.35	948.581	356.799	1032.39	-1.53205	3.27253e-23	7.16617e-22	TAP2	6	32821833	32838780	-	6390	protein_coding	transporter 2, ATP binding cassette subfamily B member [Source:HGNC Symbol;Acc:HGNC:44]	-	362	233	336	1519	1000	1171	1.41322	1.05629	1.50189	4.18978	3.71138	3.48054
ENSG00000005700	1235.63	1054.4	983.254	2655.1	2364.25	2631.08	1091.09	2550.14	-1.22428	3.47667e-23	7.6066e-22	IBTK	6	82169983	82247754	-	8722	protein_coding	inhibitor of Bruton tyrosine kinase [Source:HGNC Symbol;Acc:HGNC:17853]	-	1176	860	817	3534	2347	3248	3.3635	2.85635	2.67551	7.14142	6.38166	7.07279
ENSG00000100031	304.704	331.031	349.013	818.166	811.925	893.497	328.249	841.196	-1.35901	3.54675e-23	7.75324e-22	GGT1	22	24583750	24629005	+	4434	protein_coding	gamma-glutamyltransferase 1 [Source:HGNC Symbol;Acc:HGNC:4250]	-	290	270	290	1089	806	1103	1.63156	1.764	1.86811	4.32879	4.31098	4.72466
ENSG00000233822	3511.45	3624.18	3692.32	1836.93	1695.37	1814.54	3609.32	1782.28	1.01753	3.79471e-23	8.28812e-22	HIST1H2BN	6	27837760	27865798	+	5477	protein_coding	histone cluster 1 H2B family member n [Source:HGNC Symbol;Acc:HGNC:4749]	-	3342	2956	3068	2445	1683	2240	15.2217	15.6348	15.9998	7.86811	7.28749	7.76776
ENSG00000153317	4376.18	5089.3	4882.57	1778.33	2046.94	2311.91	4782.68	2045.73	1.22524	3.8049e-23	8.3032e-22	ASAP1	8	130052104	130443660	-	8280	protein_coding	ArfGAP with SH3 domain, ankyrin repeat and PH domain 1 [Source:HGNC Symbol;Acc:HGNC:2720]	-	4165	4151	4057	2367	2032	2854	12.5483	14.5228	13.9951	5.03851	5.82009	6.54658
ENSG00000144645	346.732	717.234	604.153	66.1145	131.963	85.8664	556.04	94.648	2.56266	3.84431e-23	8.382e-22	OSBPL10	3	31657890	32077580	-	11976	protein_coding	oxysterol binding protein like 10 [Source:HGNC Symbol;Acc:HGNC:16395]	-	330	585	502	88	131	106	0.68739	1.41506	1.19727	0.129511	0.259416	0.168107
ENSG00000189319	4791.21	5653.28	5196.68	1190.06	1748.76	2108.59	5213.72	1682.47	1.63203	3.89135e-23	8.47725e-22	FAM53B	10	124619292	124744269	-	6424	protein_coding	family with sequence similarity 53 member B [Source:HGNC Symbol;Acc:HGNC:28968]	-	4560	4611	4318	1584	1736	2603	17.7076	20.7931	19.199	4.34594	6.40886	7.6959
ENSG00000142089	1507.76	1440.6	1338.28	2939.84	3371.6	3002.09	1428.88	3104.51	-1.11884	4.09083e-23	8.90415e-22	IFITM3	11	319669	327537	-	1348	protein_coding	interferon induced transmembrane protein 3 [Source:HGNC Symbol;Acc:HGNC:5414]	-	1435	1175	1112	3913	3347	3706	26.556	25.2509	23.5622	51.1628	58.8847	52.2163
ENSG00000145685	395.065	414.402	489.822	1039.05	1115.14	1102.49	433.096	1085.56	-1.3264	4.24762e-23	9.23748e-22	LHFPL2	5	78485215	78770021	-	7977	protein_coding	LHFPL tetraspan subfamily member 2 [Source:HGNC Symbol;Acc:HGNC:6588]	-	376	338	407	1383	1107	1361	1.17584	1.22746	1.45732	3.05574	3.29113	3.24048
ENSG00000196705	4779.65	5043.93	4718.89	2282.45	2280.64	2546.83	4847.49	2369.98	1.03219	4.7459e-23	1.03123e-21	ZNF431	19	21142024	21196053	+	14132	protein_coding	zinc finger protein 431 [Source:HGNC Symbol;Acc:HGNC:20809]	zf-C2H2	4549	4114	3921	3038	2264	3144	8.02995	8.43315	7.9249	3.78894	3.79935	4.22542
ENSG00000140443	1170.48	1147.57	1032.6	376.402	484.536	442.293	1116.89	434.41	1.36495	4.76172e-23	1.03377e-21	IGF1R	15	98648539	98964530	+	13941	protein_coding	insulin like growth factor 1 receptor [Source:HGNC Symbol;Acc:HGNC:5465]	-	1114	936	858	501	481	546	1.99339	1.94496	1.7579	0.6334	0.818253	0.743857
ENSG00000132589	27898.3	29027.8	26685	11688	14045.5	14001.1	27870.4	13244.9	1.07338	4.84028e-23	1.04993e-21	FLOT2	17	28879335	28897679	-	3336	protein_coding	flotillin 2 [Source:HGNC Symbol;Acc:HGNC:3758]	-	26552	23676	22173	15557	13943	17284	198.551	205.595	189.845	82.1928	99.1212	98.4031
ENSG00000177455	74.6	69.8844	57.7676	437.257	321.345	261.65	67.4173	340.084	-2.33352	4.89719e-23	1.06137e-21	CD19	16	28931939	28939346	+	2711	protein_coding	CD19 molecule [Source:HGNC Symbol;Acc:HGNC:1633]	-	71	57	48	582	319	323	0.653325	0.609081	0.505723	3.7838	2.7906	2.26289
ENSG00000141560	3379.06	3809.31	3443.19	1705.45	1730.63	1727.05	3543.86	1721.04	1.04194	5.02667e-23	1.0885e-21	FN3KRP	17	82716683	82730328	+	2971	protein_coding	fructosamine 3 kinase related protein [Source:HGNC Symbol;Acc:HGNC:25700]	-	3216	3107	2861	2270	1718	2132	27.0031	30.2948	27.5053	13.4666	13.7138	13.6294
ENSG00000124942	10673	14887.8	15420.4	33136.9	38374	33500.1	13660.4	35003.7	-1.35757	5.05007e-23	1.09169e-21	AHNAK	11	62433542	62556235	-	19465	protein_coding	AHNAK nucleoprotein [Source:HGNC Symbol;Acc:HGNC:347]	-	10158	12143	12813	44106	38094	41355	13.0183	18.0718	18.8017	39.9372	46.4129	40.3519
ENSG00000091844	386.659	457.314	332.164	115.7	102.75	103.688	392.045	107.379	1.86594	5.13218e-23	1.1085e-21	RGS17	6	153004459	153131249	-	7899	protein_coding	regulator of G protein signaling 17 [Source:HGNC Symbol;Acc:HGNC:14088]	-	368	373	276	154	102	128	1.16219	1.36794	0.998016	0.343623	0.306242	0.307772
ENSG00000136261	1783.04	2058.52	1881.06	3816.61	4061.64	4057.59	1907.54	3978.61	-1.0608	5.50639e-23	1.18831e-21	BZW2	7	16646131	16706523	+	3662	protein_coding	basic leucine zipper and W2 domains 2 [Source:HGNC Symbol;Acc:HGNC:18808]	-	1697	1679	1563	5080	4032	5009	11.5602	13.2819	12.1911	24.45	26.1119	25.9791
ENSG00000108309	433.941	1196.62	1359.95	15.7773	20.147	28.3521	996.835	21.4255	5.54014	5.5693e-23	1.20086e-21	RUNDC3A	17	44308413	44318671	+	4905	protein_coding	RUN domain containing 3A [Source:HGNC Symbol;Acc:HGNC:16984]	-	413	976	1130	21	20	35	2.10045	5.76422	6.58022	0.0754596	0.0967002	0.135525
ENSG00000196976	5123.23	5410.52	5401.28	2175.02	2433.76	2720.18	5311.68	2442.99	1.12058	5.66025e-23	1.21943e-21	LAGE3	X	154477769	154479257	-	949	protein_coding	L antigen family member 3 [Source:HGNC Symbol;Acc:HGNC:26058]	-	4876	4413	4488	2895	2416	3358	128.174	134.709	135.079	53.7671	60.3764	67.2055
ENSG00000167004	5643.33	6702.77	6611.99	12497.1	14855.4	15594.5	6319.36	14315.7	-1.17983	5.77221e-23	1.2425e-21	PDIA3	15	43746392	43773279	+	4240	protein_coding	protein disulfide isomerase family A member 3 [Source:HGNC Symbol;Acc:HGNC:4606]	-	5371	5467	5494	16634	14747	19251	31.6002	37.3519	37.0104	69.1457	82.4849	86.2339
ENSG00000181381	883.642	1108.34	1110.82	395.935	410.999	392.879	1034.27	399.938	1.37043	5.97833e-23	1.28577e-21	DDX60L	4	168356735	168537786	-	12156	protein_coding	DExD/H-box 60 like [Source:HGNC Symbol;Acc:HGNC:26429]	-	841	904	923	527	408	485	1.72586	2.1543	2.16876	0.764107	0.795987	0.757777
ENSG00000147255	694.515	577.466	505.467	208.11	160.169	163.632	592.483	177.304	1.73829	6.37905e-23	1.37079e-21	IGSF1	X	131273506	131578899	-	7051	protein_coding	immunoglobulin superfamily member 1 [Source:HGNC Symbol;Acc:HGNC:5948]	-	661	471	420	277	159	202	2.33858	1.93508	1.70137	0.69241	0.534789	0.544116
ENSG00000060762	623.067	507.581	595.729	1326.05	1382.09	1394.11	575.459	1367.42	-1.24749	6.58536e-23	1.4132e-21	MPC1	6	166364919	166383013	-	1546	protein_coding	mitochondrial pyruvate carrier 1 [Source:HGNC Symbol;Acc:HGNC:21606]	-	593	414	495	1765	1372	1721	9.56855	7.75747	9.14527	20.1219	21.0466	21.1428
ENSG00000144852	110.324	102.987	127.57	2.2539	2.0147	4.0503	113.627	2.77297	5.33962	6.58755e-23	1.4132e-21	NR1I2	3	119780484	119818485	+	5381	protein_coding	nuclear receptor subfamily 1 group I member 2 [Source:HGNC Symbol;Acc:HGNC:7968]	THR-like	105	84	106	3	2	5	0.486774	0.452216	0.562657	0.00982635	0.00881462	0.0176481
ENSG00000058804	2301.04	2296.38	1882.26	4495.03	4890.69	5115.53	2159.89	4833.75	-1.16193	6.77135e-23	1.4514e-21	NDC1	1	53765460	53838860	-	5135	protein_coding	NDC1 transmembrane nucleoporin [Source:HGNC Symbol;Acc:HGNC:25525]	-	2190	1873	1564	5983	4855	6315	10.6391	10.5664	8.69955	20.5359	22.4226	23.3573
ENSG00000179403	333.073	370.265	345.402	945.136	995.263	809.251	349.58	916.55	-1.39076	6.8567e-23	1.46845e-21	VWA1	1	1434861	1442882	+	5065	protein_coding	von Willebrand factor A domain containing 1 [Source:HGNC Symbol;Acc:HGNC:30910]	-	317	302	287	1258	988	999	1.56128	1.72726	1.61846	4.37759	4.62609	3.74608
ENSG00000134532	76.7014	100.535	86.6515	395.184	315.301	330.505	87.9627	346.997	-1.98512	6.89111e-23	1.47457e-21	SOX5	12	23529500	24562544	-	10445	protein_coding	SRY-box 5 [Source:HGNC Symbol;Acc:HGNC:11201]	HMG	73	82	72	526	313	408	0.174347	0.227423	0.19689	0.887588	0.710677	0.741895
ENSG00000160877	2839	2591.85	2403.37	5301.93	5407.46	5467.1	2611.41	5392.16	-1.04572	7.09406e-23	1.51672e-21	NACC1	19	13118103	13141141	+	4474	protein_coding	nucleus accumbens associated 1 [Source:HGNC Symbol;Acc:HGNC:20967]	-	2702	2114	1997	7057	5368	6749	15.0657	13.6879	12.7492	27.8009	28.4546	28.6506
ENSG00000100522	346.732	364.134	340.588	818.166	918.704	1032.02	350.485	922.963	-1.39691	7.36671e-23	1.57368e-21	GNPNAT1	14	52775194	52791668	-	4009	protein_coding	glucosamine-phosphate N-acetyltransferase 1 [Source:HGNC Symbol;Acc:HGNC:19980]	-	330	297	283	1089	912	1274	2.05342	2.1461	2.01628	4.78769	5.39505	6.03565
ENSG00000125630	774.369	624.055	584.897	1591.25	1669.18	1978.17	661.107	1746.2	-1.40001	7.64071e-23	1.63083e-21	POLR1B	2	112541915	112577150	+	6329	protein_coding	RNA polymerase I subunit B [Source:HGNC Symbol;Acc:HGNC:20454]	-	737	509	486	2118	1657	2442	2.90491	2.32976	2.19332	5.89828	6.20903	7.32826
ENSG00000141480	1247.19	1457.76	1410.49	423.734	522.815	590.534	1371.81	512.361	1.42136	8.15273e-23	1.73719e-21	ARRB2	17	4710489	4721499	+	4372	protein_coding	arrestin beta 2 [Source:HGNC Symbol;Acc:HGNC:712]	-	1187	1189	1172	564	519	729	6.77285	7.87827	7.65682	2.2737	2.81529	3.16693
ENSG00000009694	10466.1	11145.9	10643.7	5649.78	5264.42	4708.07	10751.9	5207.42	1.04589	8.24179e-23	1.75469e-21	TENM1	X	124375903	124963817	-	12896	protein_coding	teneurin transmembrane protein 1 [Source:HGNC Symbol;Acc:HGNC:8117]	-	9961	9091	8844	7520	5226	5812	19.2685	20.4214	19.5882	10.2777	9.61061	8.55975
ENSG00000228348	139.744	177.776	291.245	18.7825	29.2132	21.8716	202.922	23.2891	3.13542	8.7536e-23	1.86209e-21	EFCAB14P1	1	35122022	35122484	+	463	processed_pseudogene	EF-hand calcium binding domain 14 pseudogene 1 [Source:HGNC Symbol;Acc:HGNC:44648]	-	133	145	242	25	29	27	7.16591	9.07228	14.9292	0.951685	1.48543	1.10758
ENSG00000103423	3231.96	2991.54	3073.72	5927.76	6426.9	7066.16	3099.08	6473.61	-1.06257	1.05253e-22	2.2371e-21	DNAJA3	16	4425805	4456775	+	7071	protein_coding	DnaJ heat shock protein family (Hsp40) member A3 [Source:HGNC Symbol;Acc:HGNC:11808]	-	3076	2440	2554	7890	6380	8723	10.8519	9.99628	10.3167	19.6666	21.3982	23.4302
ENSG00000105204	979.256	1281.21	1457.43	438.76	446.257	432.572	1239.3	439.196	1.496	1.0745e-22	2.28187e-21	DYRK1B	19	39825350	39834201	-	3192	protein_coding	dual specificity tyrosine phosphorylation regulated kinase 1B [Source:HGNC Symbol;Acc:HGNC:3092]	-	932	1045	1211	584	443	534	7.28373	9.48381	10.8363	3.22466	3.29137	3.17738
ENSG00000105610	28267.1	31402.6	32126	9307.11	12712.8	13890.9	30598.6	11970.3	1.35407	1.11006e-22	2.3554e-21	KLF1	19	12884422	12887199	-	1611	protein_coding	Kruppel like factor 1 [Source:HGNC Symbol;Acc:HGNC:6345]	zf-C2H2	26903	25613	26694	12388	12620	17148	416.587	460.569	473.281	135.531	185.781	202.166
ENSG00000251165	25.2169	50.2677	39.7153	229.898	205.5	247.879	38.3999	227.759	-2.58156	1.20857e-22	2.56229e-21	F11-AS1	4	186286094	186500997	-	2683	antisense	F11 antisense RNA 1 [Source:HGNC Symbol;Acc:HGNC:27725]	-	24	41	33	306	204	306	0.223147	0.442683	0.351313	2.01018	1.80321	2.16616
ENSG00000158373	3710.03	4091.3	3900.52	1894.78	2002.61	1779.7	3900.62	1892.37	1.04373	1.21035e-22	2.56391e-21	HIST1H2BD	6	26158146	26171349	+	871	protein_coding	histone cluster 1 H2B family member d [Source:HGNC Symbol;Acc:HGNC:4747]	-	3531	3337	3241	2522	1988	2197	101.13	110.986	106.282	51.0342	54.1296	47.9074
ENSG00000134900	1464.68	1382.97	1250.43	3245.62	2927.36	2825.49	1366.03	2999.49	-1.13451	1.24015e-22	2.62485e-21	TPP2	13	102597003	102679958	+	6752	protein_coding	tripeptidyl peptidase 2 [Source:HGNC Symbol;Acc:HGNC:12016]	-	1394	1128	1039	4320	2906	3488	5.15028	4.83956	4.39525	11.2768	10.207	9.81148
ENSG00000072786	1584.46	1946.95	2181.93	522.905	680.969	757.407	1904.45	653.76	1.54297	1.25665e-22	2.65755e-21	STK10	5	172042073	172188386	-	9083	protein_coding	serine/threonine kinase 10 [Source:HGNC Symbol;Acc:HGNC:11388]	-	1508	1588	1813	696	676	935	4.14164	5.06466	5.70124	1.35056	1.76504	1.95512
ENSG00000148411	1456.28	1283.67	1339.49	2755.77	2843.75	3017.48	1359.81	2872.33	-1.07833	1.29359e-22	2.73339e-21	NACC2	9	136006537	136095285	-	7212	protein_coding	NACC family member 2 [Source:HGNC Symbol;Acc:HGNC:23846]	-	1386	1047	1113	3668	2823	3725	4.79411	4.20553	4.40799	8.96412	9.28307	9.80982
ENSG00000167994	6131.91	6445.3	6188.36	1316.28	1958.29	2542.78	6255.19	1939.12	1.68988	1.30464e-22	2.75443e-21	RAB3IL1	11	61897301	61920269	-	3006	protein_coding	RAB3A interacting protein like 1 [Source:HGNC Symbol;Acc:HGNC:9780]	-	5836	5257	5142	1752	1944	3139	48.4314	50.6615	48.8589	10.2726	15.3371	19.8332
ENSG00000187796	826.904	568.883	388.728	2460.51	2141.63	2042.16	594.838	2214.77	-1.89493	1.38166e-22	2.91218e-21	CARD9	9	136361903	136373681	-	6699	protein_coding	caspase recruitment domain family member 9 [Source:HGNC Symbol;Acc:HGNC:16391]	-	787	464	323	3275	2126	2521	2.93066	2.00649	1.37719	8.61659	7.52644	7.14749
ENSG00000163697	48.3324	56.3979	39.7153	216.375	261.911	243.828	48.1485	240.705	-2.32078	1.38687e-22	2.92073e-21	APBB2	4	40810027	41216714	-	12956	protein_coding	amyloid beta precursor protein binding family B member 2 [Source:HGNC Symbol;Acc:HGNC:582]	-	46	46	33	288	260	301	0.0885702	0.102853	0.0727518	0.391792	0.475925	0.441251
ENSG00000163734	56.738	50.2677	66.1921	228.395	284.073	319.974	57.7326	277.481	-2.26404	1.43159e-22	3.0124e-21	CXCL3	4	74036589	74038807	-	2219	protein_coding	C-X-C motif chemokine ligand 3 [Source:HGNC Symbol;Acc:HGNC:4604]	-	54	41	55	304	282	395	0.607068	0.535249	0.707956	2.41463	3.0139	3.38088
ENSG00000166947	8568.49	12585.3	14213.2	99.1717	257.882	388.019	11789	248.358	5.56922	1.54073e-22	3.23669e-21	EPB42	15	43197227	43221125	-	3039	protein_coding	erythrocyte membrane protein band 4.2 [Source:HGNC Symbol;Acc:HGNC:3381]	-	8155	10265	11810	132	256	479	66.9413	97.8493	110.999	0.765557	1.99777	2.99361
ENSG00000174804	1550.84	1347.42	1510.38	3264.4	2988.81	3662.28	1469.55	3305.17	-1.16929	1.54566e-22	3.24435e-21	FZD4	11	86945679	86955391	-	7383	protein_coding	frizzled class receptor 4 [Source:HGNC Symbol;Acc:HGNC:4042]	-	1476	1099	1255	4345	2967	4521	4.98717	4.31215	4.85525	10.3727	9.53062	11.6303
ENSG00000156398	164.96	115.248	87.855	643.865	466.404	481.176	122.688	530.481	-2.10773	1.58941e-22	3.33341e-21	SFXN2	10	102714538	102743492	+	8034	protein_coding	sideroflexin 2 [Source:HGNC Symbol;Acc:HGNC:16086]	-	157	94	73	857	463	594	0.487493	0.338942	0.259532	1.88011	1.36674	1.40425
ENSG00000196169	86.1577	129.96	219.036	2.2539	11.0809	2.43018	145.051	5.25498	4.87613	1.60633e-22	3.3661e-21	KIF19	17	74326210	74355820	+	5640	protein_coding	kinesin family member 19 [Source:HGNC Symbol;Acc:HGNC:26735]	-	82	106	182	3	11	3	0.36269	0.544448	0.921707	0.00937511	0.0462541	0.0101026
ENSG00000132535	316.262	297.928	324.943	788.866	763.572	786.569	313.044	779.669	-1.31646	1.6314e-22	3.41583e-21	DLG4	17	7187169	7219841	-	10317	protein_coding	discs large MAGUK scaffold protein 4 [Source:HGNC Symbol;Acc:HGNC:2903]	-	301	243	270	1050	758	971	0.727803	0.682311	0.7475	1.79378	1.74242	1.78754
ENSG00000174996	688.211	490.417	537.961	1434.98	1499.95	1518.86	572.196	1484.6	-1.37347	1.72664e-22	3.61224e-21	KLC2	11	66257294	66267860	+	5479	protein_coding	kinesin light chain 2 [Source:HGNC Symbol;Acc:HGNC:20716]	-	655	400	447	1910	1489	1875	2.98223	2.11489	2.33027	6.14421	6.4451	6.49966
ENSG00000133706	8246.97	7525.44	6970.63	14594	16586	17332.9	7581.01	16171	-1.09281	1.76266e-22	3.68455e-21	LARS	5	146113038	146182660	-	8118	protein_coding	leucyl-tRNA synthetase [Source:HGNC Symbol;Acc:HGNC:6512]	-	7849	6138	5792	19425	16465	21397	24.1194	21.9032	20.3789	42.1741	48.1005	50.0604
ENSG00000156709	2401.91	2255.92	2463.55	4612.23	4672.1	5025.62	2373.79	4769.98	-1.00674	1.80245e-22	3.76463e-21	AIFM1	X	130129362	130165887	-	3306	protein_coding	apoptosis inducing factor mitochondria associated 1 [Source:HGNC Symbol;Acc:HGNC:8768]	-	2286	1840	2047	6139	4638	6204	17.2494	16.1229	17.6854	32.7287	33.2709	35.6418
ENSG00000101236	3132.15	3459.89	3679.08	6871.4	6859.05	7098.56	3423.7	6943	-1.02025	1.81264e-22	3.78278e-21	RNF24	20	3927309	4015582	-	7668	protein_coding	ring finger protein 24 [Source:HGNC Symbol;Acc:HGNC:13779]	-	2981	2822	3057	9146	6809	8763	9.69797	10.6612	11.3871	21.0224	21.059	21.7051
ENSG00000154814	529.555	519.842	489.822	1127.7	1174.57	1226.43	513.073	1176.24	-1.19648	1.94191e-22	4.04922e-21	OXNAD1	3	16265160	16350299	+	6095	protein_coding	oxidoreductase NAD binding domain containing 1 [Source:HGNC Symbol;Acc:HGNC:25128]	-	504	424	407	1501	1166	1514	2.0628	2.01522	1.90731	4.34051	4.53692	4.71784
ENSG00000159348	3340.19	3733.3	3818.68	1549.18	1581.54	1835.6	3630.72	1655.44	1.13272	1.99867e-22	4.16414e-21	CYB5R1	1	202961869	202967280	-	4504	protein_coding	cytochrome b5 reductase 1 [Source:HGNC Symbol;Acc:HGNC:13397]	-	3179	3045	3173	2062	1570	2266	17.6073	19.5848	20.1221	8.06909	8.26681	9.55547
ENSG00000225630	6998.74	5497.57	4668.35	13104.2	19266.6	17921	5721.55	16763.9	-1.55065	2.01751e-22	4.19993e-21	MTND2P28	1	629640	630683	+	1044	unprocessed_pseudogene	MT-ND2 pseudogene 28 [Source:HGNC Symbol;Acc:HGNC:42129]	-	6661	4484	3879	17442	19126	22123	159.162	124.421	106.126	294.462	434.47	402.471
ENSG00000124588	3984.27	3686.71	3828.31	8657.99	7827.12	7266.24	3833.1	7917.12	-1.04642	2.06699e-22	4.2994e-21	NQO2	6	2987987	3028869	+	11558	protein_coding	N-ribosyldihydronicotinamide:quinone reductase 2 [Source:HGNC Symbol;Acc:HGNC:7856]	-	3792	3007	3181	11524	7770	8970	8.18439	7.53668	7.86107	17.5734	15.9432	14.7401
ENSG00000266907	198.583	237.852	198.576	42.8241	42.3088	44.5533	211.67	43.2287	2.2901	2.15352e-22	4.47571e-21	AC006116.1	19	56319790	56322310	-	2171	processed_pseudogene	glycerol-3-phosphate dehydrogenase 2 (mitochondrial), pseudogene	-	189	194	165	57	42	55	2.17171	2.58864	2.17083	0.462753	0.458803	0.481164
ENSG00000205220	705.022	909.723	771.439	261.453	296.161	305.393	795.395	287.669	1.46756	2.17385e-22	4.51427e-21	PSMB10	16	67934502	67937087	-	1853	protein_coding	proteasome subunit beta 10 [Source:HGNC Symbol;Acc:HGNC:9538]	-	671	742	641	348	294	377	9.03333	11.6	9.8806	3.31008	3.76278	3.86417
ENSG00000122140	1376.42	1516.61	1370.78	2803.1	3041.19	3179.49	1421.27	3007.93	-1.08171	2.22518e-22	4.61706e-21	MRPS2	9	135499984	135504673	+	2464	protein_coding	mitochondrial ribosomal protein S2 [Source:HGNC Symbol;Acc:HGNC:14495]	-	1310	1237	1139	3731	3019	3925	13.2627	14.5431	13.2033	26.6882	29.0575	30.2545
ENSG00000030582	12076.8	16223	15402.3	6270.36	6669.67	5746.57	14567.4	6228.87	1.22571	2.32752e-22	4.82547e-21	GRN	17	44345086	44353102	+	3680	protein_coding	granulin precursor [Source:HGNC Symbol;Acc:HGNC:4601]	-	11494	13232	12798	8346	6621	7094	77.9156	104.161	99.3333	39.9728	42.669	36.6129
ENSG00000120129	1451.02	1314.32	1316.62	521.403	614.484	608.356	1360.65	581.414	1.22822	2.34398e-22	4.85561e-21	DUSP1	5	172768090	172771195	-	2019	protein_coding	dual specificity phosphatase 1 [Source:HGNC Symbol;Acc:HGNC:3064]	-	1381	1072	1094	694	610	751	17.0631	15.3811	15.4768	6.05839	7.16523	7.06471
ENSG00000185760	28.369	46.5896	25.2733	205.856	190.389	231.677	33.4106	209.308	-2.65499	2.35862e-22	4.88194e-21	KCNQ5	6	72621792	73198851	+	7570	protein_coding	potassium voltage-gated channel subfamily Q member 5 [Source:HGNC Symbol;Acc:HGNC:6299]	-	27	38	21	274	189	286	0.0889751	0.145418	0.0792363	0.637953	0.59211	0.717564
ENSG00000168056	4019.99	5034.13	4481.81	1977.42	2101.33	1664.67	4511.98	1914.48	1.237	2.44803e-22	5.06287e-21	LTBP3	11	65538805	65558930	-	10298	protein_coding	latent transforming growth factor beta binding protein 3 [Source:HGNC Symbol;Acc:HGNC:6716]	-	3826	4106	3724	2632	2086	2055	9.26815	11.5504	10.329	4.50471	4.80394	3.79009
ENSG00000170448	423.434	451.183	506.67	1039.05	1237.03	1363.33	460.429	1213.14	-1.39813	2.46015e-22	5.08378e-21	NFXL1	4	47847233	47914667	-	4484	protein_coding	nuclear transcription factor, X-box binding like 1 [Source:HGNC Symbol;Acc:HGNC:18726]	zf-NF-X1	403	368	421	1383	1228	1683	2.24202	2.37745	2.68174	5.43614	6.49485	7.12868
ENSG00000166340	10182.4	12010.3	10394.6	4442.44	5407.46	5069.36	10862.4	4973.09	1.12731	2.54773e-22	5.26046e-21	TPP1	11	6612763	6619485	-	6544	protein_coding	tripeptidyl peptidase 1 [Source:HGNC Symbol;Acc:HGNC:2073]	-	9691	9796	8637	5913	5368	6258	36.9425	43.3646	37.6982	15.9257	19.4539	18.1628
ENSG00000110104	467.563	283.216	231.071	1113.43	1252.14	1434.62	327.283	1266.73	-1.94911	2.62487e-22	5.41532e-21	CCDC86	11	60842071	60851081	+	3384	protein_coding	coiled-coil domain containing 86 [Source:HGNC Symbol;Acc:HGNC:28359]	-	445	231	192	1482	1243	1771	3.28043	1.97747	1.62058	7.71884	8.71118	9.93983
ENSG00000164323	1378.52	1508.03	1238.39	2874.48	2984.78	3266.97	1374.98	3042.08	-1.14571	2.63887e-22	5.43977e-21	CFAP97	4	185159665	185209504	-	7192	protein_coding	cilia and flagella associated protein 97 [Source:HGNC Symbol;Acc:HGNC:29276]	-	1312	1230	1029	3826	2963	4033	4.55077	4.95433	4.08664	9.37626	9.77054	10.6505
ENSG00000004799	273.183	449.957	682.38	77.384	92.6763	63.1847	468.507	77.7483	2.59397	2.65616e-22	5.47096e-21	PDK4	7	95583499	95596491	-	4519	protein_coding	pyruvate dehydrogenase kinase 4 [Source:HGNC Symbol;Acc:HGNC:8812]	-	260	367	567	103	92	78	1.43526	2.35263	3.58378	0.401725	0.482816	0.327826
ENSG00000162576	4073.58	3971.15	3662.23	1579.23	1702.42	1983.84	3902.32	1755.17	1.1528	2.69351e-22	5.54337e-21	MXRA8	1	1352689	1361777	-	3622	protein_coding	matrix remodeling associated 8 [Source:HGNC Symbol;Acc:HGNC:7542]	-	3877	3239	3043	2102	1690	2449	26.7023	25.9055	23.9968	10.2287	11.0656	12.8419
ENSG00000214193	150.251	132.412	132.384	463.553	478.492	397.74	138.349	446.595	-1.68799	2.75625e-22	5.6679e-21	SH3D21	1	36306387	36324886	+	4474	protein_coding	SH3 domain containing 21 [Source:HGNC Symbol;Acc:HGNC:26236]	-	143	108	110	617	475	491	0.797335	0.69929	0.702259	2.43066	2.51787	2.08438
ENSG00000196937	645.132	605.665	529.537	1358.35	1356.9	1420.04	593.444	1378.43	-1.21504	2.88704e-22	5.93202e-21	FAM3C	7	121348851	121396364	-	3422	protein_coding	family with sequence similarity 3 member C [Source:HGNC Symbol;Acc:HGNC:18664]	-	614	494	440	1808	1347	1753	4.47599	4.18193	3.6726	9.31221	9.33521	9.72954
ENSG00000183091	4684.04	4179.58	3726.01	2008.23	1811.22	1892.3	4196.54	1903.92	1.14012	3.09215e-22	6.34832e-21	NEB	2	151485336	151734487	-	30567	protein_coding	nebulin [Source:HGNC Symbol;Acc:HGNC:7720]	-	4458	3409	3096	2673	1798	2336	3.63821	3.23075	2.893	1.54128	1.395	1.45148
ENSG00000235527	214.344	297.928	269.582	65.3632	45.3308	51.8439	260.618	54.1793	2.25583	3.24753e-22	6.6619e-21	HIPK1-AS1	1	113924000	113929492	-	3087	antisense	HIPK1 antisense RNA 1 [Source:HGNC Symbol;Acc:HGNC:50576]	-	204	243	224	87	45	64	1.64852	2.28034	2.07258	0.496726	0.34571	0.393762
ENSG00000141101	1176.79	1859.91	1749.88	4027.72	4659	4688.63	1595.52	4458.45	-1.48319	3.27362e-22	6.70999e-21	NOB1	16	69741867	69754940	-	2119	protein_coding	NIN1 (RPN12) binding protein 1 homolog [Source:HGNC Symbol;Acc:HGNC:29540]	-	1120	1517	1454	5361	4625	5788	13.1852	20.7388	19.599	44.5912	51.7627	51.8786
ENSG00000235385	23.1155	12.2604	27.6803	172.048	150.095	200.085	21.0187	174.076	-3.04571	3.29782e-22	6.7501e-21	LINC02154	X	13266048	13303452	-	1557	lincRNA	long intergenic non-protein coding RNA 2154 [Source:HGNC Symbol;Acc:HGNC:53015]	-	22	10	23	229	149	247	0.35248	0.186055	0.42193	2.59227	2.26952	3.013
ENSG00000174282	2702.41	2746.33	2827	1205.84	1311.57	1413.56	2758.58	1310.32	1.07415	3.29852e-22	6.7501e-21	ZBTB4	17	7459366	7484263	-	6126	protein_coding	zinc finger and BTB domain containing 4 [Source:HGNC Symbol;Acc:HGNC:23847]	ZBTB	2572	2240	2349	1605	1302	1745	10.4736	10.5925	10.9523	4.61777	5.04046	5.41015
ENSG00000186197	142.896	161.837	152.844	498.864	489.573	424.472	152.526	470.969	-1.62786	3.43223e-22	7.01805e-21	EDARADD	1	236348257	236502915	+	3985	protein_coding	EDAR associated death domain [Source:HGNC Symbol;Acc:HGNC:14341]	-	136	132	127	664	486	524	0.851356	0.959566	0.910282	2.9368	2.89231	2.49743
ENSG00000261744	411.876	246.434	262.361	69.871	54.397	56.7043	306.891	60.3241	2.34456	3.48137e-22	7.11279e-21	AC116552.1	16	88512960	88531053	-	733	antisense	novel transcript, antisense to ZFPM1	-	392	201	218	93	54	70	13.3408	7.94367	8.4948	2.23621	1.74713	1.81378
ENSG00000134247	1453.12	1330.26	1151.74	2999.19	2980.75	2785.8	1311.71	2921.91	-1.15486	3.49506e-22	7.13468e-21	PTGFRN	1	116910057	116990358	+	6352	protein_coding	prostaglandin F2 receptor inhibitor [Source:HGNC Symbol;Acc:HGNC:9601]	-	1383	1085	957	3992	2959	3439	5.43141	4.94822	4.30331	11.0768	11.0477	10.2828
ENSG00000174600	98.7661	172.872	127.57	1.5026	11.0809	9.72073	133.069	7.43473	4.21004	3.49773e-22	7.13468e-21	CMKLR1	12	108288044	108339341	-	5690	protein_coding	chemerin chemokine-like receptor 1 [Source:HGNC Symbol;Acc:HGNC:2121]	-	94	141	106	2	11	12	0.412113	0.717854	0.532101	0.00619515	0.0458476	0.0400553
ENSG00000184730	273.183	361.682	329.757	783.607	980.153	974.503	321.541	912.754	-1.50655	3.54714e-22	7.22966e-21	APOBR	16	28494649	28498970	+	3792	protein_coding	apolipoprotein B receptor [Source:HGNC Symbol;Acc:HGNC:24087]	-	260	295	274	1043	973	1203	1.71043	2.25363	2.06387	4.84786	6.08529	6.02543
ENSG00000257221	3.15211	3.67812	2.40699	202.1	125.919	131.23	3.07907	153.083	-5.63857	3.72464e-22	7.58532e-21	AC007569.1	12	108628687	108641318	+	859	antisense	novel transcript, antisense to SELPLG	-	3	3	2	269	125	162	0.0871222	0.101171	0.0665024	5.51942	3.45107	3.58189
ENSG00000137285	344.631	388.655	312.908	891.043	929.785	1231.29	348.731	1017.37	-1.54523	3.8296e-22	7.79281e-21	TUBB2B	6	3224261	3231730	-	2194	protein_coding	tubulin beta 2B class IIb [Source:HGNC Symbol;Acc:HGNC:30829]	-	328	317	260	1186	923	1520	3.72939	4.18554	3.38483	9.52757	9.97704	13.1582
ENSG00000197147	653.538	724.591	683.584	1752.03	1525.13	1474.31	687.237	1583.82	-1.20544	3.93543e-22	8.00172e-21	LRRC8B	1	89524836	89597864	+	8213	protein_coding	leucine rich repeat containing 8 VRAC subunit B [Source:HGNC Symbol;Acc:HGNC:30692]	-	622	591	568	2332	1514	1820	1.88925	2.08456	1.97536	5.0045	4.3718	4.20882
ENSG00000266075	228.003	218.235	287.635	45.078	62.4558	42.9332	244.624	50.1557	2.2965	3.97458e-22	8.07484e-21	RN7SL574P	1	3782815	3783111	+	297	misc_RNA	RNA, 7SL, cytoplasmic 574, pseudogene [Source:HGNC Symbol;Acc:HGNC:46590]	-	217	178	239	60	62	53	18.2265	17.3617	22.9849	3.56065	4.95076	3.3893
ENSG00000271788	232.205	185.132	226.257	48.0832	41.3014	41.3131	214.531	43.5659	2.29722	4.01475e-22	8.1499e-21	AC008875.1	5	43006733	43007543	-	811	lincRNA	novel transcript	-	221	151	188	64	41	51	6.79786	5.39368	6.62122	1.39089	1.19895	1.19437
ENSG00000268879	17.862	11.0344	8.42445	133.732	144.051	143.381	12.4403	140.388	-3.47589	4.15704e-22	8.43199e-21	IGFL1P1	19	46196238	46197323	+	360	unprocessed_pseudogene	IGF like family member 1 pseudogene 1 [Source:HGNC Symbol;Acc:HGNC:32956]	-	17	9	7	178	143	177	1.17801	0.724218	0.555388	8.71468	9.42041	9.33816
ENSG00000260604	21.0141	35.5552	26.4768	163.032	216.581	186.314	27.682	188.642	-2.77617	4.58581e-22	9.29424e-21	AL590004.3	6	3904920	3911979	-	7060	lincRNA	novel transcript	-	20	29	22	217	215	230	0.0706685	0.118993	0.0890059	0.541738	0.722221	0.618748
ENSG00000152782	113.476	88.275	87.855	356.868	327.389	376.678	96.5353	353.645	-1.86953	4.60239e-22	9.3204e-21	PANK1	10	89579497	89645572	-	7638	protein_coding	pantothenate kinase 1 [Source:HGNC Symbol;Acc:HGNC:8598]	-	108	72	73	475	325	465	0.352732	0.273075	0.272988	1.09609	1.00911	1.15628
ENSG00000124615	490.679	529.65	464.548	1071.35	1384.1	1383.58	494.959	1279.68	-1.36988	4.8367e-22	9.78005e-21	MOCS1	6	39899578	39934551	-	5174	protein_coding	molybdenum cofactor synthesis 1 [Source:HGNC Symbol;Acc:HGNC:7190]	-	467	432	386	1426	1374	1708	2.2516	2.41873	2.13089	4.85766	6.29791	6.26978
ENSG00000139626	241.662	465.896	521.112	69.1197	73.5366	85.0564	409.557	75.9042	2.42987	4.83709e-22	9.78005e-21	ITGB7	12	53191318	53207307	-	4481	protein_coding	integrin subunit beta 7 [Source:HGNC Symbol;Acc:HGNC:6162]	-	230	380	433	92	73	105	1.28042	2.45662	2.76003	0.361865	0.386353	0.445046
ENSG00000103415	643.031	586.048	551.2	1291.49	1382.09	1514.81	593.426	1396.13	-1.23336	4.86788e-22	9.83443e-21	HMOX2	16	4474690	4510347	+	3793	protein_coding	heme oxygenase 2 [Source:HGNC Symbol;Acc:HGNC:5014]	-	612	478	458	1719	1372	1870	4.02503	3.65069	3.44892	7.9878	8.57843	9.36374
ENSG00000179820	1308.13	1233.4	1090.36	3020.98	3294.04	2488.51	1210.63	2934.51	-1.2767	4.93055e-22	9.95311e-21	MYADM	19	53866223	53876437	+	3675	protein_coding	myeloid associated differentiation marker [Source:HGNC Symbol;Acc:HGNC:7544]	-	1245	1006	906	4021	3270	3072	8.45109	7.92994	7.0416	19.2846	21.1022	15.8765
ENSG00000183837	12.6084	13.4865	2.40699	160.778	158.154	114.219	9.50063	144.384	-3.91288	5.18529e-22	1.0459e-20	PNMA3	X	153056409	153060467	+	3748	protein_coding	PNMA family member 3 [Source:HGNC Symbol;Acc:HGNC:18742]	-	12	11	2	214	157	141	0.0798698	0.0850203	0.0152416	1.00635	0.993428	0.714513
ENSG00000224614	281.589	213.331	146.826	36.8137	16.1176	25.1119	213.915	26.0144	3.02061	5.3462e-22	1.07737e-20	TNK2-AS1	3	195908076	195911257	+	2096	antisense	TNK2 antisense RNA 1 [Source:HGNC Symbol;Acc:HGNC:49093]	-	268	174	122	49	16	31	3.18966	2.40485	1.66253	0.41204	0.181036	0.280906
ENSG00000100528	1319.68	1734.85	1544.08	3240.36	4026.38	3859.13	1532.87	3708.62	-1.27498	5.34981e-22	1.07737e-20	CNIH1	14	54423560	54441431	-	5060	protein_coding	cornichon family AMPA receptor auxiliary protein 1 [Source:HGNC Symbol;Acc:HGNC:19431]	-	1256	1415	1283	4313	3997	4764	6.19213	8.10094	7.24231	15.0232	18.7336	17.8818
ENSG00000197429	1601.27	1932.24	1739.05	810.653	765.587	781.709	1757.52	785.983	1.16015	5.54326e-22	1.11544e-20	IPP	1	45694324	45750650	-	3705	protein_coding	intracisternal A particle-promoted polypeptide [Source:HGNC Symbol;Acc:HGNC:6108]	-	1524	1576	1445	1079	760	965	10.2612	12.3225	11.1399	5.13295	4.86476	4.94686
ENSG00000267679	1817.72	2136.99	2150.64	91.6587	133.978	228.437	2035.12	151.358	3.74906	5.64279e-22	1.13456e-20	EIF5AP2	17	78157403	78159135	+	1047	processed_pseudogene	eukaryotic translation initiation factor 5A pseudogene 2 [Source:HGNC Symbol;Acc:HGNC:3303]	-	1730	1743	1787	122	133	282	41.2193	48.2259	48.7504	2.05375	3.0126	5.11556
ENSG00000227719	177.569	229.27	215.425	45.8293	39.2867	33.2125	207.421	39.4428	2.39064	6.63096e-22	1.33219e-20	AC006042.1	7	8114025	8116561	+	524	antisense	novel transcript	-	169	187	179	61	39	41	8.04556	10.3381	9.75714	2.05179	1.7651	1.48608
ENSG00000084073	767.014	663.288	540.368	1564.96	1748.76	2004.09	656.89	1772.6	-1.43094	6.64023e-22	1.333e-20	ZMPSTE24	1	40258107	40294184	+	3572	protein_coding	zinc metallopeptidase STE24 [Source:HGNC Symbol;Acc:HGNC:12877]	-	730	541	449	2083	1736	2474	5.09815	4.38748	3.59034	10.2781	11.5259	13.1546
ENSG00000124357	1527.72	1544.81	1737.84	671.663	706.153	764.697	1603.46	714.171	1.16675	6.94157e-22	1.39238e-20	NAGK	2	71064344	71079805	+	8894	protein_coding	N-acetylglucosamine kinase [Source:HGNC Symbol;Acc:HGNC:17174]	-	1454	1260	1444	894	701	944	4.0782	4.10396	4.63736	1.77164	1.86921	2.01588
ENSG00000080608	386.659	277.085	243.106	875.265	913.668	976.933	302.283	921.955	-1.60546	7.29375e-22	1.46187e-20	PUM3	9	2720469	2844241	-	2707	protein_coding	pumilio RNA binding family member 3 [Source:HGNC Symbol;Acc:HGNC:29676]	-	368	226	202	1165	907	1206	3.39125	2.41852	2.13139	7.58528	7.94613	8.46154
ENSG00000178952	6293.71	6820.47	7690.32	13812.7	14142.2	14739.1	6934.83	14231.3	-1.03725	7.35933e-22	1.47385e-20	TUFM	16	28842411	28846408	-	2271	protein_coding	Tu translation elongation factor, mitochondrial [Source:HGNC Symbol;Acc:HGNC:12420]	-	5990	5563	6390	18385	14039	18195	65.7977	70.9613	80.3682	142.686	146.607	152.169
ENSG00000224616	275.284	403.368	441.682	75.8814	97.7131	92.3469	373.445	88.6471	2.07714	7.36566e-22	1.47395e-20	RTCA-AS1	1	100251528	100266179	-	2776	lincRNA	RTCA antisense RNA 1 [Source:HGNC Symbol;Acc:HGNC:50573]	-	262	329	367	101	97	114	2.35441	3.43325	3.77613	0.641263	0.828684	0.779967
ENSG00000139192	305.755	350.648	335.774	87.1509	106.779	77.7658	330.726	90.5653	1.87421	7.72818e-22	1.54527e-20	TAPBPL	12	6451690	6466517	+	3188	protein_coding	TAP binding protein like [Source:HGNC Symbol;Acc:HGNC:30683]	-	291	286	279	116	106	96	2.27707	2.59883	2.49969	0.641319	0.788541	0.571931
ENSG00000073169	3707.93	3307.86	3552.71	1767.06	1329.7	1454.06	3522.83	1516.94	1.21476	8.14783e-22	1.62789e-20	SELENOO	22	50200979	50217616	+	2363	protein_coding	selenoprotein O [Source:HGNC Symbol;Acc:HGNC:30395]	-	3529	2698	2952	2352	1320	1795	37.2554	33.0756	35.6823	17.5432	13.2479	14.4275
ENSG00000197119	394.014	338.387	310.501	907.571	846.175	909.698	347.634	887.815	-1.35123	8.48468e-22	1.69386e-20	SLC25A29	14	100291111	100306547	-	7451	protein_coding	solute carrier family 25 member 29 [Source:HGNC Symbol;Acc:HGNC:20116]	-	375	276	258	1208	840	1123	1.2555	1.07306	0.989022	2.8575	2.67363	2.86257
ENSG00000185022	153.403	170.42	178.117	488.345	533.896	464.165	167.313	495.469	-1.56707	8.54365e-22	1.70429e-20	MAFF	22	38200767	38216511	+	5615	protein_coding	MAF bZIP transcription factor F [Source:HGNC Symbol;Acc:HGNC:6780]	TF_bZIP	146	139	148	650	530	573	0.64864	0.717124	0.752857	2.04032	2.23853	1.93819
ENSG00000247626	254.27	147.125	160.065	595.03	725.293	737.965	187.153	686.096	-1.8685	8.78426e-22	1.7509e-20	MARS2	2	197705369	197708387	+	3019	protein_coding	methionyl-tRNA synthetase 2, mitochondrial [Source:HGNC Symbol;Acc:HGNC:25133]	-	242	120	133	792	720	911	1.99965	1.15146	1.25831	4.62377	5.65595	5.7312
ENSG00000149212	2650.93	4135.44	4134	1155.5	1366.98	1310.68	3640.12	1277.72	1.51049	9.63543e-22	1.91905e-20	SESN3	11	95165513	95232541	-	10573	protein_coding	sestrin 3 [Source:HGNC Symbol;Acc:HGNC:23060]	-	2523	3373	3435	1538	1357	1618	5.95278	9.24161	9.2796	2.56385	3.04381	2.9065
ENSG00000099260	19.9634	47.8156	49.3432	217.877	242.772	271.37	39.0407	244.006	-2.65842	9.74477e-22	1.9393e-20	PALMD	1	99645943	99694541	+	8244	protein_coding	palmdelphin [Source:HGNC Symbol;Acc:HGNC:15846]	-	19	39	41	290	241	335	0.0574932	0.137043	0.142052	0.620004	0.693291	0.771787
ENSG00000108651	1870.25	1569.33	1648.78	3395.88	3644.6	3794.32	1696.12	3611.6	-1.0898	1.03032e-21	2.04882e-20	UTP6	17	31860899	31901765	-	6450	protein_coding	UTP6, small subunit processome component [Source:HGNC Symbol;Acc:HGNC:18279]	-	1780	1280	1370	4520	3618	4684	6.88432	5.74883	6.06683	12.3513	13.3029	13.7927
ENSG00000228779	109.273	116.474	161.268	12.7721	8.05881	14.5811	129.005	11.804	3.42831	1.03989e-21	2.06622e-20	Z69666.1	16	125737	127219	+	801	antisense	novel transcript	-	104	95	134	17	8	18	3.23893	3.43574	4.7783	0.374068	0.236861	0.426806
ENSG00000168517	463.36	358.004	306.891	99.923	104.765	90.7268	376.085	98.4714	1.93675	1.05314e-21	2.09092e-20	HEXIM2	17	45160700	45170040	+	2038	protein_coding	hexamethylene bisacetamide inducible 2 [Source:HGNC Symbol;Acc:HGNC:28591]	-	441	292	255	133	104	112	5.39803	4.15057	3.57385	1.15022	1.21022	1.04377
ENSG00000084453	1250.34	1940.82	2068.8	628.087	552.029	516.819	1753.32	565.645	1.63105	1.07315e-21	2.12897e-20	SLCO1A2	12	21264600	21419594	-	11520	protein_coding	solute carrier organic anion transporter family member 1A2 [Source:HGNC Symbol;Acc:HGNC:10956]	-	1190	1583	1719	836	548	638	2.57689	3.98068	4.2621	1.27905	1.12814	1.05186
ENSG00000111669	8042.08	7334.18	6952.58	14594	16248.6	14369.7	7442.95	15070.8	-1.01764	1.08902e-21	2.15876e-20	TPI1	12	6867119	6870948	+	2700	protein_coding	triosephosphate isomerase 1 [Source:HGNC Symbol;Acc:HGNC:12009]	-	7654	5982	5777	19425	16130	17739	70.7173	64.1818	61.1138	126.804	141.68	124.783
ENSG00000125901	468.614	384.977	334.571	1088.63	1014.4	1027.97	396.054	1043.67	-1.39602	1.09122e-21	2.16144e-20	MRPS26	20	3045945	3048254	+	1127	protein_coding	mitochondrial ribosomal protein S26 [Source:HGNC Symbol;Acc:HGNC:14045]	-	446	314	278	1449	1007	1269	9.87215	8.07114	7.04566	22.661	21.1905	21.3859
ENSG00000183060	726.036	562.753	622.206	181.063	236.728	222.767	636.998	213.519	1.58117	1.23496e-21	2.44423e-20	LYSMD4	15	99715697	99733561	-	5697	protein_coding	LysM domain containing 4 [Source:HGNC Symbol;Acc:HGNC:26571]	-	691	459	517	241	235	275	3.02575	2.33397	2.59206	0.745598	0.978269	0.916805
ENSG00000117479	868.932	850.873	882.16	1773.82	1791.07	2000.04	867.322	1854.98	-1.09684	1.29178e-21	2.5547e-20	SLC19A2	1	169463909	169486003	-	4423	protein_coding	solute carrier family 19 member 2 [Source:HGNC Symbol;Acc:HGNC:10938]	-	827	694	733	2361	1778	2469	4.66433	4.5454	4.73356	9.40834	9.53348	10.6022
ENSG00000139722	954.039	1050.72	907.433	2072.09	2107.38	2004.9	970.73	2061.46	-1.08664	1.31267e-21	2.59398e-20	VPS37B	12	122865328	122896444	-	5953	protein_coding	VPS37B, ESCRT-I subunit [Source:HGNC Symbol;Acc:HGNC:25754]	-	908	857	754	2758	2092	2475	3.80497	4.17037	3.61773	8.16568	8.33417	7.89641
ENSG00000130528	624.118	617.925	670.345	1364.36	1398.2	1608.78	637.463	1457.12	-1.19299	1.37254e-21	2.71017e-20	HRC	19	49151198	49155424	-	2685	protein_coding	histidine rich calcium binding protein [Source:HGNC Symbol;Acc:HGNC:5178]	-	594	504	557	1816	1388	1986	5.51878	5.4377	5.92532	11.9208	12.2598	14.0484
ENSG00000077238	29.4197	29.425	25.2733	169.794	179.309	172.543	28.0393	173.882	-2.63044	1.38676e-21	2.734e-20	IL4R	16	27313668	27364778	+	5894	protein_coding	interleukin 4 receptor [Source:HGNC Symbol;Acc:HGNC:6015]	-	28	24	21	226	178	213	0.118508	0.117959	0.101768	0.675822	0.71622	0.686373
ENSG00000137968	2249.56	2515.84	2913.66	1186.3	913.668	915.369	2559.68	1005.11	1.34743	1.40558e-21	2.76893e-20	SLC44A5	1	75202131	75611116	-	6299	protein_coding	solute carrier family 44 member 5 [Source:HGNC Symbol;Acc:HGNC:28524]	-	2141	2052	2421	1579	907	1130	8.47902	9.43703	10.978	4.41819	3.41485	3.4072
ENSG00000143079	53.5859	41.6854	61.3781	241.168	234.713	244.638	52.2165	240.173	-2.20019	1.44798e-21	2.85025e-20	CTTNBP2NL	1	112396181	112463456	+	7404	protein_coding	CTTNBP2 N-terminal like [Source:HGNC Symbol;Acc:HGNC:25330]	-	51	34	51	321	233	302	0.171832	0.133028	0.196745	0.76414	0.746322	0.774696
ENSG00000100097	1502.51	2651.93	2695.82	8565.58	7765.67	6277.97	2283.42	7536.41	-1.72318	1.45712e-21	2.86602e-20	LGALS1	22	37675608	37679806	+	1099	protein_coding	galectin 1 [Source:HGNC Symbol;Acc:HGNC:6561]	-	1430	2163	2240	11401	7709	7750	32.4593	57.0149	58.2172	182.843	166.355	133.935
ENSG00000182795	1499.35	1835.38	1359.95	606.3	670.896	541.931	1564.89	606.375	1.36865	1.50212e-21	2.95223e-20	C1orf116	1	207018521	207032756	-	5502	protein_coding	chromosome 1 open reading frame 116 [Source:HGNC Symbol;Acc:HGNC:28667]	-	1427	1497	1130	807	666	669	6.47	7.88189	5.86622	2.58516	2.87072	2.30938
ENSG00000140284	1230.37	1244.43	884.567	3138.93	3136.89	2548.45	1119.79	2941.43	-1.39284	1.54678e-21	3.03764e-20	SLC27A2	15	50182196	50236395	+	2802	protein_coding	solute carrier family 27 member 2 [Source:HGNC Symbol;Acc:HGNC:10996]	-	1171	1015	735	4178	3114	3146	10.4253	10.4937	7.49238	26.2806	26.3565	21.3246
ENSG00000232053	32.5718	33.1031	43.3257	193.084	238.742	184.694	36.3336	205.507	-2.50051	1.57784e-21	3.09624e-20	AC078845.1	7	136092925	136437426	+	1285	lincRNA	novel transcript	-	31	27	36	257	237	228	0.60181	0.608681	0.800203	3.52504	4.37403	3.36994
ENSG00000140854	842.664	697.618	583.694	2039.03	1793.09	1710.04	707.992	1847.38	-1.38262	1.618e-21	3.17258e-20	KATNB1	16	57735730	57757250	+	4591	protein_coding	katanin regulatory subunit B1 [Source:HGNC Symbol;Acc:HGNC:6217]	-	802	569	485	2714	1780	2111	4.35781	3.59033	3.01742	10.4193	9.19495	8.73316
ENSG00000119669	1110.59	1134.09	1240.8	2319.27	2472.04	2729.09	1161.83	2506.8	-1.10967	1.69013e-21	3.31145e-20	IRF2BPL	14	77024543	77028699	-	4157	protein_coding	interferon regulatory factor 2 binding protein like [Source:HGNC Symbol;Acc:HGNC:14282]	-	1057	925	1031	3087	2454	3369	6.34301	6.44601	7.08401	13.0885	14.0001	15.3926
ENSG00000061273	4213.32	4522.87	5019.77	8918.69	9326.06	10097.4	4585.32	9447.39	-1.04303	1.6982e-21	3.32468e-20	HDAC7	12	47782722	47833132	-	9928	protein_coding	histone deacetylase 7 [Source:HGNC Symbol;Acc:HGNC:14067]	-	4010	3689	4171	11871	9258	12465	10.0759	10.7641	11.9999	21.0746	22.1153	23.8463
ENSG00000138411	53.5859	53.9458	43.3257	272.722	260.904	201.705	50.2858	245.11	-2.28323	1.84416e-21	3.60765e-20	HECW2	2	196189099	196593692	-	23683	protein_coding	HECT, C2 and WW domain containing E3 ubiquitin protein ligase 2 [Source:HGNC Symbol;Acc:HGNC:29853]	-	51	44	36	363	259	249	0.0537198	0.0538202	0.0434177	0.270149	0.259358	0.199689
ENSG00000087269	2132.93	1798.6	1705.35	3857.93	4269.15	4689.44	1878.96	4272.18	-1.18449	1.93003e-21	3.77272e-20	NOP14	4	2937933	2963385	-	3538	protein_coding	NOP14 nucleolar protein [Source:HGNC Symbol;Acc:HGNC:16821]	-	2030	1467	1417	5135	4238	5789	14.3133	12.0116	11.4396	25.581	28.4079	31.0768
ENSG00000151650	714.478	1005.35	868.922	203.602	287.095	308.633	862.918	266.444	1.69684	2.12561e-21	4.15183e-20	VENTX	10	133237404	133241929	+	2911	protein_coding	VENT homeobox [Source:HGNC Symbol;Acc:HGNC:13639]	Homeobox	680	820	722	271	285	381	5.8273	8.1602	7.08428	1.64082	2.32188	2.48584
ENSG00000228600	6.30422	0	1.20349	162.281	132.97	147.431	2.50257	147.561	-5.7877	2.14342e-21	4.1834e-20	POLR2CP1	21	14757588	14758352	+	765	processed_pseudogene	RNA polymerase II subunit C pseudogene 1 [Source:HGNC Symbol;Acc:HGNC:9190]	-	6	0	1	216	132	182	0.195655	0	0.037337	4.97653	4.09213	4.51857
ENSG00000143382	19123.9	23012.8	25322.7	10951	9491.26	9054.86	22486.4	9832.36	1.19334	2.1614e-21	4.21523e-20	ADAMTSL4	1	150549369	150560937	+	6432	protein_coding	ADAMTS like 4 [Source:HGNC Symbol;Acc:HGNC:19706]	-	18201	18770	21041	14576	9422	11178	70.5911	84.5372	93.4375	39.9417	34.7403	33.0072
ENSG00000172375	1351.2	1335.16	1563.34	2887.25	3055.3	2948.62	1416.57	2963.72	-1.06508	2.20377e-21	4.29455e-20	C2CD2L	11	119102198	119118544	+	9216	protein_coding	C2CD2 like [Source:HGNC Symbol;Acc:HGNC:29000]	-	1286	1089	1299	3843	3033	3640	3.48096	3.42306	4.02594	7.34957	7.80488	7.50152
ENSG00000249859	882.591	1033.55	1061.48	2057.81	2687.61	2405.88	992.542	2383.77	-1.26416	2.32135e-21	4.5202e-20	PVT1	8	127794533	128101253	+	5493	lincRNA	Pvt1 oncogene [Source:HGNC Symbol;Acc:HGNC:9709]	-	840	843	882	2739	2668	2970	3.81479	4.44577	4.58627	8.78854	11.5189	10.2692
ENSG00000184009	14385.2	25022.3	26064	58417.4	85457.6	74521.5	21823.8	72798.9	-1.73805	2.32383e-21	4.52155e-20	ACTG1	17	81509971	81523847	-	2993	protein_coding	actin gamma 1 [Source:HGNC Symbol;Acc:HGNC:144]	-	13691	20409	21657	77755	84834	91995	114.111	197.535	206.677	457.884	672.202	583.779
ENSG00000131871	590.495	556.623	548.793	1219.36	1224.94	1355.23	565.304	1266.51	-1.16339	2.50099e-21	4.8588e-20	SELENOS	15	101270817	101277500	-	3766	protein_coding	selenoprotein S [Source:HGNC Symbol;Acc:HGNC:30396]	-	562	454	456	1623	1216	1673	3.72269	3.49225	3.45848	7.59578	7.65755	8.43735
ENSG00000106080	505.388	502.677	527.13	1204.33	1072.83	1241.82	511.732	1173	-1.19755	2.50467e-21	4.86221e-20	FKBP14	7	30010587	30026684	-	5326	protein_coding	FK506 binding protein 14 [Source:HGNC Symbol;Acc:HGNC:18625]	-	481	410	438	1603	1065	1533	2.25291	2.23004	2.34895	5.30477	4.74225	5.46678
[truncated: 3,695 more rows]

## Sheet: Legend
Dataset EV1: Differentially Expressed Genes (DEGs) analyzed by RNA-seq from K562 cells pretreated with either 0.1 μM nilotinib or DMSO for 48 hours.
