# Supplementary material for: TKI-mediated inhibition of NLRP1 inflammasome restores erythropoiesis in DBA syndrome
Source: EMBO Mol Med. 2026 Jan 9;18(2):702–24. doi: 10.1038/s44321-025-00368-3 (PMC12905221; doi:10.1038/s44321-025-00368-3)
Supplement: Supplementary file 16 — Dataset EV2 [file 44321_2025_368_MOESM16_ESM.xlsx]

## Sheet: NILO_Hemin_vsDMSO_Hemin_DEG
gene_id	NILO_24_1	NILO_24_2	NILO_24_3	DMSO_24_1	DMSO_24_2	DMSO_24_3	NILO_24	DMSO_24	log2FoldChange	pvalue	padj	gene_name	gene_chr	gene_start	gene_end	gene_strand	gene_length	gene_biotype	gene_description	tf_family	NILO_24_1_count	NILO_24_2_count	NILO_24_3_count	DMSO_24_1_count	DMSO_24_2_count	DMSO_24_3_count	NILO_24_1_fpkm	NILO_24_2_fpkm	NILO_24_3_fpkm	DMSO_24_1_fpkm	DMSO_24_2_fpkm	DMSO_24_3_fpkm
ENSG00000004939	173007	188137	171383	242.991	137.692	220.745	177509	200.476	9.78816	0	0	SLC4A1	17	44248385	44268141	-	5130	protein_coding	solute carrier family 4 member 1 (Diego blood group) [Source:HGNC Symbol;Acc:HGNC:11027]	-	164388	189828	210999	222	120	248	907.832	1004.15	926.378	1.34134	0.758726	1.22047
ENSG00000187017	42170.8	39668.6	44926	78.808	52.7818	89.9003	42255.1	73.83	9.15249	0	0	ESPN	1	6424776	6461367	+	6952	protein_coding	espin [Source:HGNC Symbol;Acc:HGNC:13281]	-	40070	40025	55311	72	46	101	163.291	156.235	179.195	0.321016	0.21462	0.366779
ENSG00000133742	34961.7	26819	17563.2	73.3352	95.2367	129.065	26448	99.2122	8.05355	5.38149e-174	5.12928e-170	CA1	8	85327608	85379014	-	4068	protein_coding	carbonic anhydrase 1 [Source:HGNC Symbol;Acc:HGNC:1368]	-	33220	27060	21623	67	83	145	231.351	180.511	119.718	0.510503	0.661787	0.89987
ENSG00000079308	15289.7	15145.9	12299.8	89.7536	78.0253	146.867	14245.1	104.882	7.07712	2.94589e-168	2.10587e-164	TNS1	2	217799588	218033982	-	16281	protein_coding	tensin 1 [Source:HGNC Symbol;Acc:HGNC:11973]	-	14528	15282	15143	82	68	165	25.28	25.4716	20.9487	0.156112	0.135472	0.255856
ENSG00000147454	231223	255297	302858	4812.76	6618.38	6388.26	263126	5939.8	5.46917	2.48178e-143	1.41928e-139	SLC25A37	8	23528805	23575463	+	8147	protein_coding	solute carrier family 25 member 37 [Source:HGNC Symbol;Acc:HGNC:29786]	-	219704	257591	372866	4397	5768	7177	763.999	858.007	1030.81	16.7287	22.9641	22.2402
ENSG00000059804	101.033	130.824	178.694	8192.75	9997.56	9048.78	136.85	9079.7	-6.04646	5.34409e-139	2.54682e-135	SLC2A3	12	7919230	7936275	-	6159	protein_coding	solute carrier family 2 member 3 [Source:HGNC Symbol;Acc:HGNC:11007]	-	96	132	220	7485	8713	10166	0.441584	0.581596	0.804522	37.6691	45.8859	41.6709
ENSG00000158578	99951.3	83784.1	66438.3	1780.84	2107.83	1525.64	83391.3	1804.77	5.53029	3.224e-132	1.31696e-128	ALAS2	X	55009055	55031064	-	2134	protein_coding	5'-aminolevulinate synthase 2 [Source:HGNC Symbol;Acc:HGNC:397]	-	94972	84537	81796	1627	1837	1714	1260.82	1075	863.302	23.6318	27.9213	20.2772
ENSG00000101162	9718.13	9043.74	6639.28	144.481	145.724	189.592	8467.05	159.932	5.72324	2.21562e-131	7.91918e-128	TUBB1	20	59019254	59026654	+	3496	protein_coding	tubulin beta 1 class VI [Source:HGNC Symbol;Acc:HGNC:16257]	-	9234	9125	8174	132	127	213	74.8292	70.8303	52.6609	1.17033	1.17829	1.53816
ENSG00000187997	8118.44	7764.23	8993.98	189.358	247.845	265.25	8292.22	234.151	5.14485	2.9149e-127	9.26095e-124	C17orf99	17	78146353	78166177	+	2763	protein_coding	chromosome 17 open reading frame 99 [Source:HGNC Symbol;Acc:HGNC:34490]	-	7714	7834	11073	173	216	298	79.0954	76.9414	90.263	1.94075	2.53568	2.72288
ENSG00000109610	3482.49	4222.06	2465.16	30.6476	44.7498	35.6041	3389.9	37.0005	6.52074	5.05069e-117	1.4442e-113	SOD3	4	24789912	24800842	+	2128	protein_coding	superoxide dismutase 3 [Source:HGNC Symbol;Acc:HGNC:11181]	-	3309	4260	3035	28	39	40	44.0532	54.3245	32.1227	0.407841	0.594449	0.474549
ENSG00000197208	3940.3	4396.49	4546.13	179.507	192.768	193.152	4294.31	188.476	4.50972	3.05809e-109	7.94935e-106	SLC22A4	5	132294443	132344206	+	2688	protein_coding	solute carrier family 22 member 4 [Source:HGNC Symbol;Acc:HGNC:10968]	-	3744	4436	5597	164	168	217	39.4602	44.7837	46.8977	1.89112	2.02722	2.03809
ENSG00000139629	7263.87	6936.67	6347.69	355.731	318.986	348.92	6849.41	341.212	4.3268	7.70439e-108	1.83583e-104	GALNT6	12	51351247	51392867	-	7347	protein_coding	polypeptide N-acetylgalactosaminyltransferase 6 [Source:HGNC Symbol;Acc:HGNC:4128]	-	6902	6999	7815	325	278	392	26.6145	25.8514	23.9576	1.37113	1.22732	1.347
ENSG00000197993	25006.8	22581.1	29015	1048.58	1170.38	1279.08	25534.3	1166.01	4.45252	2.61489e-107	5.75154e-104	KEL	7	142941114	142962681	-	3978	protein_coding	Kell metallo-endopeptidase (Kell blood group) [Source:HGNC Symbol;Acc:HGNC:6308]	-	23761	22784	35722	958	1020	1437	169.22	155.426	202.254	7.46457	8.31681	9.11978
ENSG00000260793	2112.23	2170.5	3354.57	27.3639	24.096	34.714	2545.76	28.7246	6.45911	5.24526e-107	1.07131e-103	AC003102.1	17	44221401	44223710	+	2012	antisense	novel transcript, antisense to UBTF	-	2007	2190	4130	25	21	39	28.26	29.5375	46.2325	0.385138	0.338542	0.489361
ENSG00000105610	27477.9	21977.5	18431.4	843.902	799.759	919.475	22628.9	854.379	4.72681	2.03392e-106	3.8772e-103	KLF1	19	12884422	12887199	-	1611	protein_coding	Kruppel like factor 1 [Source:HGNC Symbol;Acc:HGNC:6345]	zf-C2H2	26109	22175	22692	771	697	1033	459.142	373.53	317.251	14.8342	14.0333	16.1882
ENSG00000166947	8524.68	10555.2	10586	374.338	363.735	485.106	9888.6	407.726	4.5986	2.66525e-101	4.76313e-98	EPB42	15	43197227	43221125	-	3039	protein_coding	erythrocyte membrane protein band 4.2 [Source:HGNC Symbol;Acc:HGNC:3381]	-	8100	10650	13033	342	317	545	75.5104	95.0991	96.5915	3.48818	3.38337	4.5275
ENSG00000007541	13891	12210.3	14445	724.596	682.721	536.732	13515.4	648.016	4.38333	8.76103e-99	1.47361e-95	PIGQ	16	566995	584136	+	7904	protein_coding	phosphatidylinositol glycan anchor biosynthesis class Q [Source:HGNC Symbol;Acc:HGNC:14135]	-	13199	12320	17784	662	595	603	47.3093	42.2982	50.6766	2.59606	2.44169	1.92603
ENSG00000160219	10825.3	9909.95	8352.31	539.616	476.184	506.468	9695.85	507.423	4.25596	1.02224e-97	1.62388e-94	GAB3	X	154675249	154751583	-	5272	protein_coding	GRB2 associated binding protein 3 [Source:HGNC Symbol;Acc:HGNC:17515]	-	10286	9999	10283	493	415	569	55.2744	51.4682	43.9309	2.89852	2.55325	2.72477
ENSG00000240583	12813.3	10080.4	5832.73	193.736	152.608	168.229	9575.49	171.525	5.80269	7.18568e-97	1.08141e-93	AQP1	7	30911694	30925516	+	3435	protein_coding	aquaporin 1 (Colton blood group) [Source:HGNC Symbol;Acc:HGNC:633]	-	12175	10171	7181	177	133	189	100.414	80.3516	47.0851	1.59717	1.25587	1.38908
ENSG00000170271	21090.7	19685.1	18499.7	1112.07	1336.76	1223	19758.5	1223.94	4.01292	2.66034e-96	3.80349e-93	FAXDC2	5	154818491	154859252	-	7222	protein_coding	fatty acid hydroxylase domain containing 2 [Source:HGNC Symbol;Acc:HGNC:1334]	-	20040	19862	22776	1016	1165	1374	78.6127	74.6317	71.0306	4.36054	5.23227	4.8031
ENSG00000187678	12.6292	19.8219	19.4939	1928.61	1194.47	1605.74	17.315	1576.28	-6.49754	7.11059e-95	9.68192e-92	SPRY4	5	142310427	142326455	-	6565	protein_coding	sprouty RTK signaling antagonist 4 [Source:HGNC Symbol;Acc:HGNC:15533]	-	12	20	24	1762	1041	1804	0.0517844	0.082671	0.0823383	8.31908	5.14325	6.93736
ENSG00000267679	1839.65	1920.74	2251.54	6.56733	3.44229	8.90102	2003.98	6.30355	8.2708	7.66394e-95	9.96104e-92	EIF5AP2	17	78157403	78159135	+	1047	processed_pseudogene	eukaryotic translation initiation factor 5A pseudogene 2 [Source:HGNC Symbol;Acc:HGNC:3303]	-	1748	1938	2772	6	3	10	47.2985	50.2302	59.631	0.177627	0.0929386	0.241127
ENSG00000182871	45897.5	52414	46520.5	3118.39	3552.44	2957.81	48277.3	3209.55	3.91102	6.46779e-92	8.04087e-89	COL18A1	21	45405137	45513720	+	8525	protein_coding	collagen type XVIII alpha 1 chain [Source:HGNC Symbol;Acc:HGNC:2195]	-	43611	52885	57274	2849	3096	3323	144.929	168.343	151.317	10.3586	11.7795	9.84076
ENSG00000197694	293.628	298.319	259.918	5735.47	5244.9	4467.42	283.955	5149.27	-4.18145	2.31077e-90	2.75309e-87	SPTAN1	9	128552558	128633662	+	16236	protein_coding	spectrin alpha, non-erythrocytic 1 [Source:HGNC Symbol;Acc:HGNC:11273]	-	279	301	320	5240	4571	5019	0.486831	0.503089	0.443911	10.0036	9.13174	7.80424
ENSG00000124762	499.904	667.007	748.077	11892.3	13130	13008.8	638.329	12677.1	-4.3108	1.12164e-89	1.28289e-86	CDKN1A	6	36676460	36687339	+	3050	protein_coding	cyclin dependent kinase inhibitor 1A [Source:HGNC Symbol;Acc:HGNC:1784]	-	475	673	921	10865	11443	14615	4.41211	5.98788	6.80119	110.416	121.692	120.974
ENSG00000188536	154125	150765	151292	7144.16	10399.2	8896.57	152061	8813.3	4.10883	3.60988e-88	3.97004e-85	HBA2	16	172876	173710	+	827	protein_coding	hemoglobin subunit alpha 2 [Source:HGNC Symbol;Acc:HGNC:4824]	-	146447	152120	186264	6527	9063	9995	5016.81	4991.59	5072.81	244.631	355.458	305.119
ENSG00000072182	3595.1	2489.63	3217.3	97.4154	125.07	129.955	3100.68	117.48	4.72038	1.87438e-87	1.98503e-84	ASIC4	2	219514170	219538772	+	5250	protein_coding	acid sensing ion channel subunit family member 4 [Source:HGNC Symbol;Acc:HGNC:21263]	-	3416	2512	3961	89	109	146	18.4336	12.9843	16.993	0.525454	0.673424	0.702079
ENSG00000175832	13.6816	10.902	9.74693	1087.99	1947.19	1158.91	11.4435	1398.03	-6.94462	3.95246e-82	4.03631e-79	ETV4	17	43527844	43579620	-	3607	protein_coding	ETS variant 4 [Source:HGNC Symbol;Acc:HGNC:3493]	ETS	13	11	12	994	1697	1302	0.102106	0.0827569	0.0749308	8.5417	15.2601	9.11292
ENSG00000165702	14902.4	12918.9	10880.8	321.799	431.434	605.269	12900.7	452.834	4.83068	2.28261e-81	2.25065e-78	GFI1B	9	132944000	132991687	+	6104	protein_coding	growth factor independent 1B transcriptional repressor [Source:HGNC Symbol;Acc:HGNC:4238]	zf-C2H2	14160	13035	13396	294	376	680	65.7206	57.9501	49.4295	1.49292	1.998	2.81246
ENSG00000114315	41.0447	66.4033	57.6693	1524.72	2664.33	2058.81	55.0391	2082.62	-5.23851	1.59537e-78	1.5206e-75	HES1	3	194136145	194138732	+	2062	protein_coding	hes family bHLH transcription factor 1 [Source:HGNC Symbol;Acc:HGNC:5192]	bHLH	39	67	71	1393	2322	2313	0.535832	0.881747	0.775523	20.9395	36.5254	28.3191
ENSG00000143226	44.202	75.3232	45.4857	2217.57	4038.95	2215.46	55.0036	2824	-5.68422	3.42293e-78	3.15726e-75	FCGR2A	1	161505430	161524013	+	5314	protein_coding	Fc fragment of IgG receptor IIa [Source:HGNC Symbol;Acc:HGNC:3616]	-	42	76	56	2026	3520	2489	0.223914	0.388105	0.237351	11.8174	21.4854	11.8249
ENSG00000175040	18635.4	14877.3	11460	573.547	592.074	809.993	14990.9	658.538	4.50774	1.8196e-77	1.62592e-74	CHST2	3	143119331	143124014	+	4582	protein_coding	carbohydrate sulfotransferase 2 [Source:HGNC Symbol;Acc:HGNC:1970]	-	17707	15011	14109	524	516	910	109.482	88.9021	69.3532	3.54471	3.65272	5.01394
ENSG00000196660	12261.9	10115.1	9636.46	639.22	670.099	847.377	10671.1	718.899	3.89094	1.48237e-74	1.28445e-71	SLC30A10	1	219685427	219958647	-	5770	protein_coding	solute carrier family 30 member 10 [Source:HGNC Symbol;Acc:HGNC:25355]	-	11651	10206	11864	584	584	952	57.2058	47.9996	46.3106	3.13719	3.28291	4.16537
ENSG00000169877	7995.31	5504.54	4261.85	66.7679	146.871	156.658	5920.56	123.432	5.58142	1.44499e-72	1.21524e-69	AHSP	16	31527864	31528803	+	562	protein_coding	alpha hemoglobin stabilizing protein [Source:HGNC Symbol;Acc:HGNC:18075]	-	7597	5554	5247	61	128	176	382.965	268.181	210.281	3.36432	7.38746	7.90622
ENSG00000282024	3530.9	2764.16	4221.23	130.252	109.006	183.361	3505.43	140.873	4.63232	2.22118e-72	1.81464e-69	AL009031.1	6	16259101	16264553	-	1667	antisense	novel transcript, antisense to GMPR	-	3355	2789	5197	119	95	206	57.0177	45.4015	70.217	2.21266	1.84846	3.11978
ENSG00000154358	8160.54	7321.21	7502.7	501.306	516.344	680.038	7661.48	565.896	3.75779	2.9918e-72	2.37632e-69	OBSCN	1	228208130	228378874	+	32290	protein_coding	obscurin, cytoskeletal calmodulin and titin-interacting RhoGEF [Source:HGNC Symbol;Acc:HGNC:15719]	-	7754	7387	9237	458	450	764	6.80316	6.20809	6.443	0.439644	0.452028	0.597335
ENSG00000250361	8589.93	12164.7	10169.3	713.65	774.515	825.125	10308	771.097	3.74045	2.1981e-70	1.69871e-67	GYPB	4	143996104	144019345	-	1872	protein_coding	glycophorin B (MNS blood group) [Source:HGNC Symbol;Acc:HGNC:4703]	-	8162	12274	12520	652	675	927	123.522	177.925	150.634	10.7956	11.6955	12.5016
ENSG00000164010	16933.6	16480.9	14415.7	936.94	990.232	1376.99	15943.4	1101.39	3.85484	1.05785e-69	7.96003e-67	ERMAP	1	42817088	42844993	+	5756	protein_coding	erythroblast membrane associated protein (Scianna blood group) [Source:HGNC Symbol;Acc:HGNC:15743]	-	16090	16629	17748	856	863	1547	79.1932	78.3976	69.4471	4.60953	4.86308	6.78519
ENSG00000127325	1197.66	1616.47	2060.66	3.28367	3.44229	5.34061	1624.93	4.02219	8.62801	3.63288e-69	2.66356e-66	BEST3	12	69643360	69699476	-	6863	protein_coding	bestrophin 3 [Source:HGNC Symbol;Acc:HGNC:17105]	-	1138	1631	2537	3	3	6	4.69765	6.44908	8.32591	0.0135491	0.0141784	0.0220714
ENSG00000154316	1332.38	1287.43	1192.37	52.5387	75.7304	72.9884	1270.73	67.0858	4.24161	4.96174e-69	3.5469e-66	TDH	8	11339637	11368452	+	2235	transcribed_unitary_pseudogene	L-threonine dehydrogenase (pseudogene) [Source:HGNC Symbol;Acc:HGNC:15547]	-	1266	1299	1468	48	66	82	16.0476	15.7721	14.7936	0.665683	0.957828	0.926251
ENSG00000187266	7417.52	4840.51	4573.75	321.799	228.339	268.811	5610.59	272.983	4.36096	1.76777e-68	1.23287e-65	EPOR	19	11377205	11384342	-	3079	protein_coding	erythropoietin receptor [Source:HGNC Symbol;Acc:HGNC:3416]	-	7048	4884	5631	294	199	302	64.8498	43.0451	41.1909	2.95966	2.09635	2.47622
ENSG00000152092	1080.84	1292.39	941.391	48.1604	33.2755	26.7031	1104.87	36.0463	4.94724	2.42702e-68	1.65234e-65	ASTN1	1	176857302	177164973	-	9201	protein_coding	astrotactin 1 [Source:HGNC Symbol;Acc:HGNC:773]	-	1027	1304	1159	44	29	30	3.16219	3.84592	2.83709	0.148225	0.102231	0.082315
ENSG00000074211	2965.75	3125.91	1855.98	3.28367	4.58972	0.890102	2649.21	2.92116	9.90077	1.97343e-67	1.31229e-64	PPP2R2C	4	6320578	6563600	-	9198	protein_coding	protein phosphatase 2 regulatory subunit Bgamma [Source:HGNC Symbol;Acc:HGNC:9306]	-	2818	3154	2285	3	4	1	8.67961	9.30521	5.59523	0.0101096	0.0141055	0.00274473
ENSG00000064201	2605.81	1536.2	1391.37	52.5387	64.2561	43.615	1844.46	53.4699	5.11411	2.72356e-67	1.76994e-64	TSPAN32	11	2301997	2318200	+	3793	protein_coding	tetraspanin 32 [Source:HGNC Symbol;Acc:HGNC:13410]	-	2476	1550	1713	48	56	49	18.4936	11.0894	10.1718	0.39225	0.47888	0.326141
ENSG00000136929	32788.4	24553.4	14604.2	327.272	686.163	656.005	23982	556.48	5.42916	2.95041e-67	1.87476e-64	HEMGN	9	97926791	97944856	-	2394	protein_coding	hemogen [Source:HGNC Symbol;Acc:HGNC:17509]	-	31155	24774	17980	299	598	737	368.686	280.821	169.157	3.87125	8.10211	7.77205
ENSG00000162733	69.4603	112.985	155.139	2676.19	2769.9	2798.48	112.528	2748.19	-4.60307	5.15854e-67	3.20659e-64	DDR2	1	162631373	162787400	+	10730	protein_coding	discoidin domain receptor tyrosine kinase 2 [Source:HGNC Symbol;Acc:HGNC:2731]	-	66	114	191	2445	2414	3144	0.17426	0.288312	0.400921	7.0629	7.29724	7.39734
ENSG00000070182	28035.7	20813	17395.8	1461.23	1609.84	1485.58	22081.5	1518.89	3.86179	1.32311e-66	8.04958e-64	SPTB	14	64746283	64879907	-	14796	protein_coding	spectrin beta, erythrocytic [Source:HGNC Symbol;Acc:HGNC:11274]	-	26639	21000	21417	1335	1403	1669	51.0066	38.5152	32.6017	2.79667	3.07563	2.84777
ENSG00000189037	970.34	1879.12	1546.51	44.8768	32.128	45.3952	1465.32	40.8	5.16146	2.08038e-66	1.2393e-63	DUSP21	X	44844004	44844888	+	885	protein_coding	dual specificity phosphatase 21 [Source:HGNC Symbol;Acc:HGNC:20476]	-	922	1896	1904	41	28	51	29.5148	58.137	48.4562	1.43597	1.02621	1.45485
ENSG00000228463	4753.82	4971.33	4557.5	503.496	462.414	429.919	4760.88	465.276	3.3556	3.04511e-66	1.77698e-63	AP006222.1	1	257864	359681	-	8224	transcribed_processed_pseudogene	ribosomal protein L23a (RPL23A) pseudogene	-	4517	5016	5611	460	403	483	15.5604	16.5513	15.3668	1.73372	1.58944	1.48271
ENSG00000188690	9024.58	10288.6	11256.9	954.452	1023.51	854.498	10190	944.153	3.43245	5.3785e-66	3.07586e-63	UROS	10	125784980	125823285	-	9532	protein_coding	uroporphyrinogen III synthase [Source:HGNC Symbol;Acc:HGNC:12592]	-	8575	10381	13859	872	892	960	25.4861	29.5538	32.7471	2.83554	3.0353	2.54261
ENSG00000113070	9.47186	16.8486	20.3061	730.069	1110.71	728.104	15.5422	856.295	-5.76153	6.76993e-66	3.79567e-63	HBEGF	5	140332843	140346631	-	3018	protein_coding	heparin binding EGF like growth factor [Source:HGNC Symbol;Acc:HGNC:3059]	-	9	17	25	667	968	818	0.0844843	0.152858	0.186572	6.85032	10.4035	6.84269
ENSG00000143398	404.133	298.319	353.326	4029.06	4713.64	4146.1	351.926	4296.27	-3.61003	7.97189e-66	4.38362e-63	PIP5K1A	1	151197949	151249536	+	5405	protein_coding	phosphatidylinositol-4-phosphate 5-kinase type 1 alpha [Source:HGNC Symbol;Acc:HGNC:8994]	-	384	301	435	3681	4108	4658	2.01274	1.51122	1.81267	21.1093	24.6522	21.7569
ENSG00000215861	151.55	140.735	168.135	2666.34	6346.44	5228.46	153.473	4747.08	-4.9501	2.45405e-65	1.32398e-62	AC245297.1	1	149197992	149321732	-	933	unprocessed_pseudogene	phosphodiesterase 4D interacting protein-like [Source:NCBI gene;Acc:653513]	-	144	142	207	2436	5531	5874	4.37254	4.13014	4.99705	80.9282	192.284	158.944
ENSG00000154930	1086.11	1200.22	851.232	7.66189	30.9806	19.5822	1045.85	19.4083	5.75782	5.5432e-65	2.93523e-62	ACSS1	20	25006230	25058980	-	8691	protein_coding	acyl-CoA synthetase short chain family member 1 [Source:HGNC Symbol;Acc:HGNC:16091]	-	1032	1211	1048	7	27	22	3.36405	3.78122	2.71592	0.024965	0.100766	0.0639066
ENSG00000158856	15783.3	15031.9	14047	1592.58	1380.36	1185.62	14954.1	1386.18	3.43167	6.11944e-65	3.18144e-62	DMTN	8	22048995	22082527	+	4473	protein_coding	dematin actin binding protein [Source:HGNC Symbol;Acc:HGNC:3382]	-	14997	15167	17294	1455	1203	1332	94.9857	92.015	87.0807	10.0825	8.72345	7.51792
ENSG00000181649	89.4565	69.3766	56.0448	1380.23	1926.54	1362.75	71.626	1556.51	-4.44805	7.31218e-65	3.73365e-62	PHLDA2	11	2928273	2929455	-	955	protein_coding	pleckstrin homology like domain family A member 2 [Source:HGNC Symbol;Acc:HGNC:12385]	-	85	70	69	1261	1679	1531	2.52155	1.98908	1.62731	40.9276	57.0254	40.4729
ENSG00000271736	1199.77	1644.23	1756.88	71.1461	42.4549	72.9884	1533.63	62.1965	4.61765	8.67304e-65	4.35082e-62	AL138900.3	1	157280716	157283068	+	629	lincRNA	novel transcript	-	1140	1659	2163	65	37	82	51.346	71.5737	77.4517	3.20307	1.90797	3.29121
ENSG00000135472	666.188	1224.99	1393	21.8911	17.2115	18.6921	1094.73	19.2649	5.82925	1.56011e-64	7.69132e-62	FAIM2	12	49866896	49904217	-	6057	protein_coding	Fas apoptotic inhibitory molecule 2 [Source:HGNC Symbol;Acc:HGNC:17067]	-	633	1236	1715	20	15	21	2.96073	5.53756	6.37723	0.102347	0.0803258	0.0875295
ENSG00000113504	2813.14	3045.63	3095.46	167.467	131.954	231.427	2984.75	176.949	4.07155	1.63192e-64	7.83681e-62	SLC12A7	5	1050376	1112035	-	5984	protein_coding	solute carrier family 12 member 7 [Source:HGNC Symbol;Acc:HGNC:10915]	-	2673	3073	3811	153	115	260	12.6549	13.9357	14.3441	0.792508	0.623344	1.09692
ENSG00000177354	973.497	1003.98	925.146	39.404	53.9292	56.9665	967.541	50.0999	4.26698	1.64443e-64	7.83681e-62	C10orf71	10	49299193	49327487	+	5411	protein_coding	chromosome 10 open reading frame 71 [Source:HGNC Symbol;Acc:HGNC:26973]	-	925	1013	1139	36	47	64	4.84303	5.0803	4.74102	0.206219	0.281736	0.298604
ENSG00000205885	1376.58	1509.44	2172.75	76.6189	67.6984	90.7904	1686.26	78.3692	4.42339	1.85992e-64	8.71843e-62	C1RL-AS1	12	7108052	7122501	+	6094	antisense	C1RL antisense RNA 1 [Source:HGNC Symbol;Acc:HGNC:27461]	-	1308	1523	2675	70	59	102	6.08076	6.78196	9.88659	0.356041	0.31403	0.422562
ENSG00000109458	4889.59	4430.19	3386.25	287.868	332.755	334.678	4235.34	318.434	3.73292	5.02766e-64	2.31873e-61	GAB1	4	143336762	143474568	+	10119	protein_coding	GRB2 associated binding protein 1 [Source:HGNC Symbol;Acc:HGNC:4066]	-	4646	4470	4169	263	290	376	13.0075	11.9875	9.27939	0.805605	0.929569	0.938086
ENSG00000123999	1804.92	1280.49	1164.76	55.8223	36.7178	23.1427	1416.72	38.5609	5.21161	6.36143e-64	2.88728e-61	INHA	2	219569162	219575713	+	1753	protein_coding	inhibin subunit alpha [Source:HGNC Symbol;Acc:HGNC:6065]	-	1715	1292	1434	51	32	26	27.7163	20.0004	18.4244	0.901763	0.592092	0.374441
ENSG00000104112	28.4156	99.1094	79.5999	3274.91	4060.76	2552.81	69.0417	3296.16	-5.57194	7.4695e-64	3.33723e-61	SCG3	15	51681353	51721031	+	3315	protein_coding	secretogranin III [Source:HGNC Symbol;Acc:HGNC:13707]	-	27	100	98	2992	3539	2868	0.230745	0.818605	0.665837	27.9758	34.6273	21.8418
ENSG00000255020	866.149	971.273	841.485	48.1604	36.7178	51.6259	892.969	45.5014	4.28763	1.07851e-62	4.74447e-60	AF131216.3	8	11345748	11347502	-	1099	antisense	novel transcript, antisense to TDH	-	823	980	1036	44	32	58	21.2156	24.1984	21.2318	1.24096	0.944438	1.33236
ENSG00000274180	5065.34	5696.81	4687.46	518.819	431.434	520.71	5149.87	490.321	3.39209	3.72467e-62	1.61368e-59	NATD1	17	21238870	21253410	-	4931	protein_coding	N-acetyltransferase domain containing 1 [Source:HGNC Symbol;Acc:HGNC:30770]	-	4813	5748	5771	474	376	585	27.6524	31.6329	26.3598	2.97953	2.47329	2.99511
ENSG00000266976	55900.8	39341.5	37977.3	2906.05	3601.78	2451.34	44406.5	2986.39	3.89448	5.1583e-62	2.20144e-59	AC079466.1	19	28606688	28615229	+	4453	lincRNA	uncharacterized LOC102724908 [Source:NCBI gene;Acc:102724908]	-	53116	39695	46756	2655	3139	2754	337.929	241.903	236.488	18.4806	22.8644	15.6136
ENSG00000163554	39296.7	28640.6	26866.6	2764.85	2461.24	2830.52	31601.3	2685.54	3.5566	3.89752e-61	1.63891e-58	SPTA1	1	158610706	158686715	-	10106	protein_coding	spectrin alpha, erythrocytic 1 [Source:HGNC Symbol;Acc:HGNC:11272]	-	37339	28898	33077	2526	2145	3180	104.673	77.5972	73.7178	7.74744	6.88445	7.94402
ENSG00000134817	1192.4	787.92	761.885	13.1347	11.4743	27.5932	914.069	17.4007	5.68152	9.58087e-61	3.97037e-58	APLNR	11	57233577	57237314	-	3738	protein_coding	apelin receptor [Source:HGNC Symbol;Acc:HGNC:339]	-	1133	795	938	12	10	31	8.58704	5.77146	5.65183	0.0995052	0.0867725	0.20937
ENSG00000011198	13437.4	14302.5	13325.7	1579.44	1364.29	1673.39	13688.5	1539.04	3.15258	2.42921e-60	9.92296e-58	ABHD5	3	43690108	43734371	+	7549	protein_coding	abhydrolase domain containing 5 [Source:HGNC Symbol;Acc:HGNC:21396]	-	12768	14431	16406	1443	1189	1880	47.9166	51.8758	48.9484	5.9249	5.10874	6.28725
ENSG00000130656	315965	189037	111714	5508.9	7283.89	6983.74	205572	6592.18	4.96273	1.13771e-59	4.58191e-57	HBZ	16	152687	154503	+	755	protein_coding	hemoglobin subunit zeta [Source:HGNC Symbol;Acc:HGNC:4835]	-	300224	190736	137537	5033	6348	7846	11265.5	6855.57	4102.97	206.626	272.716	262.358
ENSG00000149218	3977.13	3653.17	2753.51	291.152	237.518	286.613	3461.27	271.761	3.66989	2.08616e-59	8.28495e-57	ENDOD1	11	95089810	95132645	+	4687	protein_coding	endonuclease domain containing 1 [Source:HGNC Symbol;Acc:HGNC:29129]	-	3779	3686	3390	266	207	322	22.842	21.3412	16.2903	1.7591	1.43251	1.73442
ENSG00000160298	11029.5	14415.5	16417.9	1206.2	947.777	1222.11	13954.3	1125.36	3.63198	2.29755e-59	8.99949e-57	C21orf58	21	46300181	46323875	-	5315	protein_coding	chromosome 21 open reading frame 58 [Source:HGNC Symbol;Acc:HGNC:1300]	-	10480	14545	20213	1102	826	1373	55.8613	74.2623	85.655	6.42662	5.04078	6.52168
ENSG00000126562	6986.03	5273.61	5752.31	326.178	444.056	524.27	6003.98	431.501	3.79728	5.13381e-59	1.98373e-56	WNK4	17	42780678	42796936	+	5089	protein_coding	WNK lysine deficient protein kinase 4 [Source:HGNC Symbol;Acc:HGNC:14544]	-	6638	5321	7082	298	387	589	36.9537	28.3739	31.3436	1.81505	2.46661	2.92197
ENSG00000159399	51.569	99.1094	64.1673	1247.79	1373.47	1411.7	71.6153	1344.32	-4.23085	1.14283e-58	4.35707e-56	HK2	2	74833981	74893359	+	6064	protein_coding	hexokinase 2 [Source:HGNC Symbol;Acc:HGNC:4923]	-	49	100	79	1140	1197	1586	0.228923	0.447506	0.293422	5.82706	6.4026	6.60293
ENSG00000143224	12030.3	12859.5	12457.4	943.507	1332.17	842.927	12449.1	1039.53	3.58272	2.75989e-58	1.03837e-55	PPOX	1	161166410	161178013	+	4607	protein_coding	protoporphyrinogen oxidase [Source:HGNC Symbol;Acc:HGNC:9280]	-	11431	12975	15337	862	1161	947	70.2941	76.427	74.9804	5.79953	8.17401	5.18949
ENSG00000256269	37086.6	36600.1	38611.7	2339.07	3588.01	3607.58	37432.8	3178.22	3.55792	3.06489e-58	1.13815e-55	HMBS	11	119084866	119093549	+	4927	protein_coding	hydroxymethylbilane synthase [Source:HGNC Symbol;Acc:HGNC:4982]	-	35239	36929	47537	2137	3127	4053	202.625	203.396	217.307	13.4439	20.5857	20.7676
ENSG00000267670	856.677	939.558	618.93	9.851	2.29486	4.45051	805.055	5.53212	7.19037	3.34909e-58	1.22774e-55	AC022098.2	19	14030855	14031557	-	518	antisense	novel transcript, antisense to RLN3	-	814	948	762	9	2	5	44.5192	49.6634	33.1322	0.538539	0.125234	0.243687
ENSG00000168071	9809.69	10272.7	12466.3	651.261	503.722	923.926	10849.6	692.969	3.96745	3.69137e-58	1.32664e-55	CCDC88B	11	64340223	64357534	+	8331	protein_coding	coiled-coil domain containing 88B [Source:HGNC Symbol;Acc:HGNC:26757]	-	9321	10365	15348	595	439	1038	31.697	33.7621	41.4935	2.21373	1.70918	3.14552
ENSG00000117394	55008.4	69075.3	62103.4	6298.07	7124.39	7438.58	62062.4	6953.68	3.15784	3.71165e-58	1.32664e-55	SLC2A1	1	42925375	42959176	-	4724	protein_coding	solute carrier family 2 member 1 [Source:HGNC Symbol;Acc:HGNC:11005]	-	52268	69696	76459	5754	6209	8357	313.458	400.365	364.539	37.7541	42.6317	44.6615
ENSG00000125740	22.101	26.7595	47.1102	886.59	1777.37	1185.62	31.9902	1283.19	-5.30899	4.09703e-58	1.4463e-55	FOSB	19	45467995	45475179	+	5553	protein_coding	FosB proto-oncogene, AP-1 transcription factor subunit [Source:HGNC Symbol;Acc:HGNC:3797]	TF_bZIP	21	27	58	810	1549	1332	0.107138	0.131945	0.235248	4.52128	9.04784	6.05577
ENSG00000006468	25.2583	33.6972	17.8694	658.922	890.406	656.895	25.6083	735.408	-4.85605	5.43995e-58	1.89695e-55	ETV1	7	13891228	13991425	-	9616	protein_coding	ETS variant 1 [Source:HGNC Symbol;Acc:HGNC:3490]	ETS	24	34	22	602	776	738	0.0707082	0.0959494	0.0515292	1.94047	2.61751	1.93756
ENSG00000111331	4378.11	3650.2	2371.75	160.9	223.749	162.889	3466.69	182.512	4.24896	6.92854e-58	2.38693e-55	OAS3	12	112938352	112973249	+	8251	protein_coding	2'-5'-oligoadenylate synthetase 3 [Source:HGNC Symbol;Acc:HGNC:8088]	-	4160	3683	2920	147	195	183	14.2837	12.113	7.97079	0.552223	0.766566	0.559934
ENSG00000197721	4718.04	4412.35	4817.42	459.713	574.863	502.018	4649.27	512.198	3.18259	2.29773e-57	7.82159e-55	CR1L	1	207645113	207738416	+	2768	protein_coding	complement C3b/C4b receptor 1 like [Source:HGNC Symbol;Acc:HGNC:2335]	-	4483	4452	5931	420	501	564	45.8834	43.6462	48.26	4.70313	5.87074	5.14405
ENSG00000169247	499.904	568.888	564.51	10.9456	10.3269	7.12082	544.434	9.46442	5.86625	3.12699e-57	1.05192e-54	SH3TC2	5	148923639	149063163	-	15165	protein_coding	SH3 domain and tetratricopeptide repeats 2 [Source:HGNC Symbol;Acc:HGNC:29427]	-	475	574	695	10	9	8	0.887368	1.02713	1.03221	0.0204391	0.0192496	0.013318
ENSG00000145050	178.913	292.373	258.294	2982.66	4597.75	3906.66	243.193	3829.03	-3.97565	2.3873e-56	7.93748e-54	MANF	3	51385047	51389397	+	2383	protein_coding	mesencephalic astrocyte derived neurotrophic factor [Source:HGNC Symbol;Acc:HGNC:15461]	-	170	295	318	2725	4007	4389	2.02105	3.35935	3.00558	35.4443	54.5402	46.498
ENSG00000118200	135.763	94.154	89.3469	1349.59	1471.01	1628.89	106.421	1483.16	-3.8055	4.31903e-56	1.41952e-53	CAMSAP2	1	200739558	200860704	+	7777	protein_coding	calmodulin regulated spectrin associated protein family member 2 [Source:HGNC Symbol;Acc:HGNC:29188]	-	129	95	110	1233	1282	1830	0.469927	0.331489	0.318571	4.91422	5.34684	5.94062
ENSG00000104783	5551.56	5225.05	4694.77	478.321	611.58	567.885	5157.13	552.595	3.2222	4.7892e-56	1.55616e-53	KCNN4	19	43766533	43781261	-	3408	protein_coding	potassium calcium-activated channel subfamily N member 4 [Source:HGNC Symbol;Acc:HGNC:6293]	-	5275	5272	5780	437	533	638	43.8506	41.9791	38.1991	3.97453	5.07281	4.72622
ENSG00000108312	14363.6	15192.5	16024.8	2063.24	2010.3	2055.25	15193.6	2042.93	2.89475	1.58759e-55	5.10062e-53	UBTF	17	44205033	44221626	-	6993	protein_coding	upstream binding transcription factor [Source:HGNC Symbol;Acc:HGNC:12511]	HMG	13648	15329	19729	1885	1752	2309	55.2915	59.4851	63.5429	8.3551	8.12628	8.33591
ENSG00000184557	95.7711	174.433	160.012	2040.25	2120.45	2206.56	143.405	2122.42	-3.88469	1.63515e-55	5.19506e-53	SOCS3	17	78356778	78360077	-	2734	protein_coding	suppressor of cytokine signaling 3 [Source:HGNC Symbol;Acc:HGNC:19391]	-	91	176	197	1864	1848	2479	0.942965	1.74692	1.6229	21.1325	21.9243	22.8913
ENSG00000166689	531.477	534.2	526.334	6.56733	8.03201	7.12082	530.67	7.24005	6.1988	1.92845e-55	6.05958e-53	PLEKHA7	11	16777317	17014443	-	10987	protein_coding	pleckstrin homology domain containing A7 [Source:HGNC Symbol;Acc:HGNC:27049]	-	505	539	648	6	7	8	1.30216	1.33127	1.32838	0.0169269	0.0206652	0.0183824
ENSG00000269600	4277.07	6546.18	5359.19	447.673	328.165	261.69	5394.15	345.843	3.96461	3.59275e-55	1.11664e-52	AC016629.2	19	58593896	58599355	-	1120	antisense	novel transcript, antisense to RPL23AP79	-	4064	6605	6598	409	286	294	102.799	160.034	132.684	11.319	8.28265	6.62707
ENSG00000011028	9683.4	11042.8	11053.8	872.361	1259.88	1085.92	10593.3	1072.72	3.30392	4.76646e-55	1.46551e-52	MRC2	17	62627401	62693597	+	6860	protein_coding	mannose receptor C type 2 [Source:HGNC Symbol;Acc:HGNC:16875]	-	9201	11142	13609	797	1098	1220	37.9983	44.0754	44.6815	3.60113	5.19158	4.48981
ENSG00000158246	29.468	28.7417	30.8653	513.347	655.183	672.917	29.6917	613.815	-4.36821	6.61078e-55	2.01094e-52	TENT5B	1	27005020	27012836	-	2368	protein_coding	terminal nucleotidyltransferase 5B [Source:HGNC Symbol;Acc:HGNC:28273]	-	28	29	38	469	571	756	0.334988	0.332333	0.361432	6.13897	7.82124	8.05995
ENSG00000163874	677.764	630.336	722.085	5667.61	7203.57	5678.85	676.729	6183.34	-3.1914	7.0229e-55	2.11382e-52	ZC3H12A	1	37474552	37484379	+	3121	protein_coding	zinc finger CCCH-type containing 12A [Source:HGNC Symbol;Acc:HGNC:26259]	-	644	636	889	5178	6278	6380	5.84581	5.52995	6.41554	51.4248	65.2452	51.6083
ENSG00000215068	947.186	982.175	820.367	68.957	53.9292	70.3181	916.576	64.4014	3.82677	1.17819e-54	3.50927e-52	AC025171.2	5	43041575	43045390	+	2773	antisense	uncharacterized LOC153684 [Source:NCBI gene;Acc:153684]	-	900	991	1010	63	47	79	9.19487	9.69798	8.20345	0.704198	0.549755	0.719233
ENSG00000067225	1335.53	1949.48	1245.17	20406.9	25448.9	16787.3	1510.06	20881	-3.78967	1.38885e-54	4.0941e-52	PKM	15	72199029	72231822	-	8571	protein_coding	pyruvate kinase M1/2 [Source:HGNC Symbol;Acc:HGNC:9021]	-	1269	1967	1533	18644	22179	18860	4.19453	6.22774	4.02843	67.4236	83.9328	55.5524
ENSG00000132823	395.713	406.349	441.861	4122.1	3255.26	3847.02	414.641	3741.46	-3.17318	1.5016e-54	4.38131e-52	OSER1	20	44196496	44210791	-	1712	protein_coding	oxidative stress responsive serine rich 1 [Source:HGNC Symbol;Acc:HGNC:16105]	-	376	410	544	3766	2837	4322	6.2221	6.49887	7.15683	68.1837	53.7498	63.7343
ENSG00000151650	655.663	754.223	596.999	26.2693	39.0126	23.1427	668.962	29.4749	4.51717	2.05448e-54	5.93393e-52	VENTX	10	133237404	133241929	+	2911	protein_coding	VENT homeobox [Source:HGNC Symbol;Acc:HGNC:13639]	Homeobox	623	761	735	24	34	26	6.06315	7.09415	5.68683	0.255548	0.378842	0.225488
ENSG00000048140	14647.7	10623.5	10225.3	1106.6	1248.4	1027.18	11832.2	1127.39	3.3919	2.1991e-54	6.2881e-52	TSPAN17	5	176647387	176659054	+	5215	protein_coding	tetraspanin 17 [Source:HGNC Symbol;Acc:HGNC:13594]	-	13918	10719	12589	1011	1088	1154	75.6093	55.7773	54.3704	6.00898	6.767	5.58655
ENSG00000166123	132.606	201.192	138.082	2514.19	2145.69	1823.82	157.293	2161.24	-3.781	4.21802e-54	1.19416e-51	GPT2	16	46884378	46931297	+	6354	protein_coding	glutamic--pyruvic transaminase 2 [Source:HGNC Symbol;Acc:HGNC:18062]	-	126	203	170	2297	1870	2049	0.561793	0.866975	0.602597	11.2052	9.54587	8.14118
ENSG00000229688	1027.17	1285.45	1129.02	95.2263	59.6664	59.6368	1147.21	71.5099	4.00711	6.02842e-54	1.68997e-51	ISPD-AS1	7	16210488	16270604	+	2772	antisense	ISPD antisense RNA 1 [Source:HGNC Symbol;Acc:HGNC:48962]	-	976	1297	1390	87	52	67	9.97492	12.6971	11.294	0.972815	0.608459	0.610203
ENSG00000106366	11.5767	32.7061	33.302	686.286	862.868	746.796	25.8616	765.317	-4.86957	1.27519e-53	3.54007e-51	SERPINE1	7	101127089	101139266	+	3190	protein_coding	serpin family E member 1 [Source:HGNC Symbol;Acc:HGNC:8583]	-	11	33	41	627	752	839	0.097691	0.280725	0.28948	6.09229	7.64625	6.63993
ENSG00000171136	674.607	802.786	553.951	5.47278	5.73715	2.67031	677.115	4.62675	7.23373	1.3708e-52	3.7689e-50	RLN3	19	14028148	14031042	+	692	protein_coding	relaxin 3 [Source:HGNC Symbol;Acc:HGNC:17135]	-	641	810	682	5	5	3	26.2425	31.7641	22.1975	0.223959	0.234361	0.109448
ENSG00000166224	262.055	319.132	271.29	2456.18	2339.61	2616.9	284.159	2470.9	-3.12055	3.25486e-52	8.86377e-50	SGPL1	10	70815961	70881173	+	7486	protein_coding	sphingosine-1-phosphate lyase 1 [Source:HGNC Symbol;Acc:HGNC:10817]	-	249	322	334	2244	2039	2940	0.942328	1.16725	1.0049	9.29131	8.83464	9.91494
ENSG00000205436	1022.96	1351.85	1631.8	105.077	76.8778	79.2191	1335.54	87.0581	3.94104	1.4523e-51	3.91764e-49	EXOC3L4	14	103100144	103110559	+	3480	protein_coding	exocyst complex component 3 like 4 [Source:HGNC Symbol;Acc:HGNC:20120]	-	972	1364	2009	96	67	89	7.91297	10.6364	13.0025	0.855059	0.624478	0.645659
ENSG00000162873	550.421	462.841	493.844	4.37822	5.73715	12.4614	502.369	7.5256	6.00859	2.27902e-51	6.09032e-49	KLHDC8A	1	205336065	205357090	-	3651	protein_coding	kelch domain containing 8A [Source:HGNC Symbol;Acc:HGNC:25573]	-	523	467	608	4	5	14	4.05829	3.47106	3.75074	0.0339588	0.0444201	0.0968074
ENSG00000163191	225.22	213.085	155.951	2181.45	3748.65	2762.88	198.085	2897.66	-3.87289	2.34543e-51	6.20975e-49	S100A11	1	152032506	152047907	-	680	protein_coding	S100 calcium binding protein A11 [Source:HGNC Symbol;Acc:HGNC:10488]	-	214	215	192	1993	3267	3104	8.91574	8.58	6.35942	90.8453	155.834	115.241
ENSG00000204315	3799.27	3263.67	3172.63	407.175	372.915	441.491	3411.86	407.193	3.06585	3.65288e-51	9.58261e-49	FKBPL	6	32128707	32130291	-	1345	protein_coding	FK506 binding protein like [Source:HGNC Symbol;Acc:HGNC:13949]	-	3610	3293	3906	372	325	496	76.0392	66.4396	65.4087	8.57284	7.83759	9.31005
ENSG00000188747	1743.88	1489.61	1456.35	149.954	174.409	130.845	1563.28	151.736	3.36768	9.5863e-51	2.49192e-48	NOXA1	9	137423350	137434406	+	1678	protein_coding	NADPH oxidase activator 1 [Source:HGNC Symbol;Acc:HGNC:10668]	-	1657	1503	1793	137	152	147	27.9758	24.3066	24.0665	2.53065	2.93814	2.21166
ENSG00000162543	1066.11	1084.26	821.991	72.2407	72.2881	45.3952	990.786	63.308	3.97639	1.94665e-50	5.01464e-48	UBXN10	1	20186085	20196048	+	5571	protein_coding	UBX domain protein 10 [Source:HGNC Symbol;Acc:HGNC:26354]	-	1013	1094	1012	66	63	51	5.15144	5.32895	4.09141	0.36721	0.366799	0.231116
ENSG00000223855	503.061	532.218	527.959	28.4584	14.9166	24.0328	521.079	22.4693	4.52805	2.23466e-50	5.70516e-48	HRAT92	7	520391	525232	+	3506	lincRNA	heart tissue-associated transcript 92 [Source:NCBI gene;Acc:441307]	-	478	537	650	26	13	27	3.8625	4.15643	4.17568	0.229861	0.120269	0.194422
ENSG00000121274	613.566	696.739	781.379	5218.84	6278.74	5662.83	697.228	5720.14	-3.03567	2.54221e-50	6.43291e-48	TENT4B	16	50152918	50235310	+	8144	protein_coding	terminal nucleotidyltransferase 4B [Source:HGNC Symbol;Acc:HGNC:30758]	-	583	703	962	4768	5472	6362	2.02807	2.34248	2.6605	18.1469	21.7936	19.7219
ENSG00000187010	13828.9	14780.2	12333.1	854.848	1413.63	750.356	13647.4	1006.28	3.76227	3.10833e-50	7.79646e-48	RHD	1	25272393	25330445	+	3313	protein_coding	Rh blood group D antigen [Source:HGNC Symbol;Acc:HGNC:10009]	-	13140	14913	15184	781	1232	843	112.364	122.152	103.226	7.30691	12.0618	6.4239
ENSG00000075340	26763.3	27837.9	28380.6	3068.04	4063.05	3693.03	27660.6	3608.04	2.93856	3.91384e-50	9.73151e-48	ADD2	2	70607618	70768225	-	12673	protein_coding	adducin 2 [Source:HGNC Symbol;Acc:HGNC:244]	-	25430	28088	34941	2803	3541	4149	56.8486	60.1449	62.0985	6.85564	9.06291	8.26526
ENSG00000066926	30738.3	31481.1	29090.5	4658.43	4649.39	4122.06	30436.7	4476.63	2.7654	4.2629e-50	1.0508e-47	FECH	18	57548283	57586772	-	4473	protein_coding	ferrochelatase [Source:HGNC Symbol;Acc:HGNC:3647]	-	29207	31764	35815	4256	4052	4631	184.987	192.705	180.34	29.4922	29.3827	26.1378
ENSG00000104635	355.721	563.933	725.334	8486.09	6992.44	7638.86	548.329	7705.8	-3.81139	6.65548e-50	1.62655e-47	SLC39A14	8	22367249	22434129	+	6942	protein_coding	solute carrier family 39 member 14 [Source:HGNC Symbol;Acc:HGNC:20858]	-	338	569	893	7753	6094	8582	1.37938	2.22426	2.89729	34.617	28.4734	31.2102
ENSG00000042062	9346.62	9922.84	14104.6	927.089	1065.96	1200.75	11124.7	1064.6	3.38514	8.87339e-50	2.15022e-47	RIPOR3	20	50586108	50691528	-	6009	protein_coding	RIPOR family member 3 [Source:HGNC Symbol;Acc:HGNC:16168]	-	8881	10012	17365	847	929	1349	41.8709	45.2144	65.0875	4.36903	5.01458	5.66764
ENSG00000285756	3416.19	2504.5	2240.98	220.006	252.435	268.811	2720.55	247.084	3.4598	1.67102e-49	4.01522e-47	BX890604.2	X	3817528	3937855	-	14235	lincRNA	novel transcript	-	3246	2527	2759	201	220	302	6.46017	4.81732	4.36535	0.437666	0.501287	0.535602
ENSG00000123405	22702	16985.4	14388.9	1321.13	1565.09	1905.71	18025.4	1597.31	3.49598	2.44359e-49	5.82267e-47	NFE2	12	54292111	54301121	-	2469	protein_coding	nuclear factor, erythroid 2 [Source:HGNC Symbol;Acc:HGNC:7780]	TF_bZIP	21571	17138	17715	1207	1364	2141	247.515	188.363	161.601	15.1527	17.919	21.8921
ENSG00000120885	107.348	283.453	289.159	5272.47	7195.54	4542.19	226.653	5670.07	-4.64241	8.49449e-49	2.00737e-46	CLU	8	27596917	27615031	-	6616	protein_coding	clusterin [Source:HGNC Symbol;Acc:HGNC:2095]	-	102	286	356	4817	6271	5103	0.436775	1.17308	1.21194	22.5676	30.7442	19.4725
ENSG00000113739	188.385	306.248	353.326	4055.33	3146.25	4088.24	282.653	3763.27	-3.73267	1.67998e-48	3.9375e-46	STC2	5	173314713	173329503	-	6128	protein_coding	stanniocalcin 2 [Source:HGNC Symbol;Acc:HGNC:11374]	-	179	309	435	3705	2742	4593	0.827536	1.36835	1.59881	18.7402	14.5134	18.9221
ENSG00000251600	496.747	561.951	632.738	31.7421	27.5383	37.3843	563.812	32.2216	4.12128	2.83118e-48	6.58169e-46	AC139713.2	4	143559457	144188367	+	12703	processed_transcript	uncharacterized LOC101927636 [Source:NCBI gene;Acc:101927636]	-	472	567	779	29	24	42	1.05266	1.21125	1.3812	0.0707613	0.0612811	0.083471
ENSG00000169403	27.3632	39.6438	71.4775	904.103	1752.13	1379.66	46.1615	1345.3	-4.85075	3.53346e-48	8.14804e-46	PTAFR	1	28147166	28193936	-	4706	protein_coding	platelet activating factor receptor [Source:HGNC Symbol;Acc:HGNC:9582]	-	26	40	88	826	1527	1550	0.156522	0.230657	0.421169	5.44042	10.5247	8.31519
ENSG00000080819	11841.9	12317.3	10024.7	1117.54	1567.39	1344.05	11394.7	1343	3.08489	4.48331e-48	1.02557e-45	CPOX	3	98579446	98593723	-	3232	protein_coding	coproporphyrinogen oxidase [Source:HGNC Symbol;Acc:HGNC:2321]	-	11252	12428	12342	1021	1366	1510	98.6305	104.349	86.0081	9.79171	13.7088	11.795
ENSG00000167363	5176.9	5305.33	5110.64	655.639	807.791	706.741	5197.62	723.39	2.84525	4.87373e-48	1.10603e-45	FN3K	17	82735575	82751197	+	3872	protein_coding	fructosamine 3 kinase [Source:HGNC Symbol;Acc:HGNC:24822]	-	4919	5353	6292	599	704	794	35.991	37.5163	36.5998	4.79508	5.89737	5.17699
ENSG00000143627	29430.1	33420.7	34676.3	2637.88	4256.97	3335.21	32509.1	3410.02	3.25306	8.52234e-48	1.9188e-45	PKLR	1	155289293	155301438	-	3168	protein_coding	pyruvate kinase L/R [Source:HGNC Symbol;Acc:HGNC:9020]	-	27964	33721	42692	2410	3710	3747	250.073	288.85	303.519	23.5796	37.9848	29.8601
ENSG00000144655	757.749	793.867	872.35	5355.66	5873.7	5451.88	807.989	5560.41	-2.78236	1.09215e-47	2.43976e-45	CSRNP1	3	39141855	39154562	-	3214	protein_coding	cysteine and serine rich nuclear protein 1 [Source:HGNC Symbol;Acc:HGNC:14300]	-	720	801	1074	4893	5119	6125	6.34657	6.76308	7.52634	47.1882	51.6607	48.1119
ENSG00000105662	2078.55	1725.5	1718.71	197.02	200.8	234.987	1840.92	210.936	3.12372	1.96382e-47	4.35298e-45	CRTC1	19	18683677	18782333	+	6965	protein_coding	CREB regulated transcription coactivator 1 [Source:HGNC Symbol;Acc:HGNC:16062]	-	1975	1741	2116	180	175	264	8.03339	6.78321	6.84258	0.801042	0.814964	0.956919
ENSG00000123643	5126.38	6297.41	6713.2	808.877	727.471	813.553	6045.67	783.3	2.94811	2.12048e-47	4.66408e-45	SLC36A1	5	151437046	151492381	+	6980	protein_coding	solute carrier family 36 member 1 [Source:HGNC Symbol;Acc:HGNC:18761]	-	4871	6354	8265	739	634	914	19.7704	24.703	26.6694	3.28166	2.94615	3.30585
ENSG00000185432	9453.97	11401.6	9599.1	1101.12	1438.88	1027.18	10151.5	1189.06	3.09427	2.31345e-47	5.04969e-45	METTL7A	12	50923472	50932517	+	4083	protein_coding	methyltransferase like 7A [Source:HGNC Symbol;Acc:HGNC:24550]	-	8983	11504	11818	1006	1254	1154	62.3297	76.4587	65.1913	7.637	9.96184	7.13541
ENSG00000215811	498.851	631.327	543.391	0	8.03201	4.45051	557.857	4.16084	7.0777	5.66821e-47	1.22785e-44	BTNL10	1	228510425	228512305	-	731	transcribed_unitary_pseudogene	butyrophilin like 10 [Source:HGNC Symbol;Acc:HGNC:42540]	-	474	637	669	0	7	5	18.3702	23.6472	20.6127	0	0.3106	0.172681
ENSG00000106948	343.092	388.509	383.379	3918.51	2652.86	3476.74	371.66	3349.37	-3.17155	1.46178e-46	3.14271e-44	AKNA	9	114334156	114394405	-	10601	protein_coding	AT-hook transcription factor [Source:HGNC Symbol;Acc:HGNC:24108]	-	326	392	472	3580	2312	3906	0.871211	1.00345	1.00281	10.4674	7.07396	9.30203
ENSG00000244405	44.202	109.02	96.6571	2159.56	1539.85	1393.9	83.2932	1697.77	-4.34456	1.67645e-46	3.57735e-44	ETV5	3	186046308	186110318	-	5802	protein_coding	ETS variant 5 [Source:HGNC Symbol;Acc:HGNC:3494]	ETS	42	110	119	1973	1342	1566	0.20508	0.514485	0.46195	10.5403	7.50233	6.81407
ENSG00000229404	499.904	657.096	680.661	37.2149	43.6024	40.0546	612.553	40.2906	3.92786	1.9826e-46	4.19929e-44	LINC00858	10	84279980	84294659	+	2879	lincRNA	long intergenic non-protein coding RNA 858 [Source:HGNC Symbol;Acc:HGNC:27276]	-	475	663	838	34	38	45	4.67417	6.24927	6.55583	0.366051	0.428118	0.394606
ENSG00000261239	8.41943	19.8219	20.3061	400.607	597.811	472.644	16.1825	490.354	-4.90154	2.30107e-46	4.83801e-44	ANKRD26P1	16	46469341	46569097	-	6411	transcribed_unprocessed_pseudogene	ankyrin repeat domain 26 pseudogene 1 [Source:HGNC Symbol;Acc:HGNC:32955]	-	8	20	25	366	521	531	0.0353522	0.0846568	0.0878293	1.76954	2.63593	2.09103
ENSG00000180815	385.189	673.944	780.567	13.1347	17.2115	22.2526	613.233	17.5329	5.11609	2.47183e-46	5.15909e-44	MAP3K15	X	19360056	19515261	-	5573	protein_coding	mitogen-activated protein kinase kinase kinase 15 [Source:HGNC Symbol;Acc:HGNC:31689]	-	366	680	961	12	15	25	1.86056	3.31114	3.88382	0.0667415	0.0873019	0.113251
ENSG00000172380	19.9962	21.8041	27.6163	438.917	469.299	407.667	23.1388	438.628	-4.2332	3.97589e-46	8.23817e-44	GNG12	1	67701466	67833467	-	4724	protein_coding	G protein subunit gamma 12 [Source:HGNC Symbol;Acc:HGNC:19663]	-	19	22	34	401	409	458	0.113945	0.126378	0.162104	2.63111	2.80824	2.44764
ENSG00000206177	854.573	503.476	439.424	17.5129	20.6537	20.4723	599.158	19.5463	4.93539	7.8992e-46	1.62496e-43	HBM	16	153892	166768	+	916	protein_coding	hemoglobin subunit mu [Source:HGNC Symbol;Acc:HGNC:4826]	-	812	508	541	16	18	23	25.1138	15.0496	13.3023	0.541413	0.63738	0.633906
ENSG00000213626	22067.3	25879.5	20276.9	2890.72	3247.23	3435.79	22741.2	3191.25	2.83303	8.08147e-46	1.65058e-43	LBH	2	30231369	30323730	+	4697	protein_coding	limb bud and heart development [Source:HGNC Symbol;Acc:HGNC:29532]	-	20968	26112	24964	2641	2830	3860	126.47	150.861	119.707	17.4282	19.5428	20.7472
ENSG00000115468	63.1458	65.4122	66.604	677.53	1016.62	777.059	65.054	823.737	-3.66131	9.13194e-46	1.8519e-43	EFHD1	2	232606057	232682781	+	3052	protein_coding	EF-hand domain family member D1 [Source:HGNC Symbol;Acc:HGNC:29556]	-	60	66	82	619	886	873	0.556954	0.586836	0.605138	6.28652	9.41609	7.22141
ENSG00000102879	22.101	52.528	62.5428	1478.74	1451.5	812.663	45.7239	1247.64	-4.75846	1.01087e-45	2.03554e-43	CORO1A	16	30182827	30189076	+	4871	protein_coding	coronin 1A [Source:HGNC Symbol;Acc:HGNC:2252]	-	21	53	77	1351	1265	913	0.122139	0.295267	0.356039	8.59689	8.42352	4.732
ENSG00000151474	1074.53	967.308	782.191	87.5644	67.6984	87.23	941.343	80.8309	3.53833	1.2969e-45	2.59325e-43	FRMD4A	10	13643706	14462142	-	14646	protein_coding	FERM domain containing 4A [Source:HGNC Symbol;Acc:HGNC:25491]	-	1021	976	963	80	59	98	1.97497	1.80837	1.48092	0.169307	0.130664	0.168927
ENSG00000181773	22.101	29.7328	24.3673	466.281	410.78	584.797	25.4004	487.286	-4.26291	1.52933e-45	3.03678e-43	GPR3	1	27392644	27395814	+	2115	protein_coding	G protein-coupled receptor 3 [Source:HGNC Symbol;Acc:HGNC:4484]	-	21	30	30	426	358	657	0.281295	0.384918	0.319474	6.24314	5.49027	7.84237
ENSG00000075426	81.0371	56.4924	70.6652	844.997	699.932	815.334	69.3982	786.754	-3.50404	5.54572e-45	1.09362e-42	FOSL2	2	28392448	28417312	+	7157	protein_coding	FOS like 2, AP-1 transcription factor subunit [Source:HGNC Symbol;Acc:HGNC:3798]	TF_bZIP	77	57	87	772	610	916	0.304798	0.216123	0.273787	3.34342	2.76452	3.23115
ENSG00000131620	1026.12	593.666	445.11	10.9456	24.096	16.0218	688.298	17.0211	5.34376	5.63143e-45	1.10291e-42	ANO1	11	70078302	70189528	+	6021	protein_coding	anoctamin 1 [Source:HGNC Symbol;Acc:HGNC:21625]	-	975	599	548	10	21	18	4.58763	2.6997	2.04992	0.0514796	0.113128	0.0754738
ENSG00000088992	6532.43	4475.78	3467.47	337.123	455.53	335.568	4825.23	376.074	3.6822	5.89043e-45	1.14579e-42	TESC	12	117038923	117099479	-	1926	protein_coding	tescalcin [Source:HGNC Symbol;Acc:HGNC:26065]	-	6207	4516	4269	308	397	377	91.3016	63.629	49.9224	4.95677	6.68583	4.94171
ENSG00000154889	1603.9	2139.77	2442.42	226.573	226.044	201.163	2062.03	217.927	3.24341	1.93235e-44	3.73336e-42	MPPE1	18	11882622	11909223	-	7630	protein_coding	metallophosphoesterase 1 [Source:HGNC Symbol;Acc:HGNC:15988]	-	1524	2159	3007	207	197	226	5.65865	7.67867	8.87634	0.840911	0.837458	0.747784
ENSG00000168350	498.851	577.808	674.975	26.2693	45.8972	32.9338	583.878	35.0334	4.06466	3.61381e-44	6.93512e-42	DEGS2	14	100143957	100160163	-	4466	protein_coding	delta 4-desaturase, sphingolipid 2 [Source:HGNC Symbol;Acc:HGNC:20113]	-	474	583	831	24	40	37	3.00685	3.54248	4.1909	0.16657	0.290511	0.209158
ENSG00000185340	5161.11	3183.4	3824.86	410.458	413.075	466.414	4056.46	429.982	3.23724	4.0951e-44	7.80634e-42	GAS2L1	22	29306582	29312785	+	4481	protein_coding	growth arrest specific 2 like 1 [Source:HGNC Symbol;Acc:HGNC:16955]	-	4904	3212	4709	375	360	524	31.0048	19.4517	23.669	2.59394	2.60585	2.95222
ENSG00000275832	5156.9	2667.04	1969.69	125.874	173.262	169.119	3264.54	156.085	4.38577	4.81836e-44	9.12425e-42	ARHGAP23	17	38419280	38512392	+	8133	protein_coding	Rho GTPase activating protein 23 [Source:HGNC Symbol;Acc:HGNC:29293]	-	4900	2691	2425	115	151	190	17.0686	8.97885	6.71562	0.438279	0.602209	0.589787
ENSG00000178685	625.143	591.683	646.546	50.3496	29.8332	51.6259	621.124	43.9362	3.81271	8.10828e-44	1.52532e-41	PARP10	8	143977153	144012772	-	6033	protein_coding	poly(ADP-ribose) polymerase family member 10 [Source:HGNC Symbol;Acc:HGNC:25895]	-	594	597	796	46	26	58	2.78937	2.68534	2.9717	0.236335	0.139785	0.24271
ENSG00000277443	6.31458	2.97328	4.87347	395.135	374.062	347.14	4.72044	372.112	-6.30523	9.96027e-44	1.86146e-41	MARCKS	6	113857362	113863471	+	4275	protein_coding	myristoylated alanine rich protein kinase C substrate [Source:HGNC Symbol;Acc:HGNC:6759]	-	6	3	6	361	326	390	0.039762	0.0190433	0.0316112	2.61743	2.47345	2.30314
ENSG00000169902	6.31458	10.902	4.06122	337.123	413.075	327.558	7.09261	359.252	-5.69003	2.17899e-43	4.04585e-41	TPST1	7	66205199	66420543	+	2923	protein_coding	tyrosylprotein sulfotransferase 1 [Source:HGNC Symbol;Acc:HGNC:12020]	-	6	11	5	308	360	368	0.0581534	0.102123	0.0385271	3.26607	3.9948	3.17842
ENSG00000152078	13088	14490.8	10982.4	1626.51	1842.77	1976.03	12853.7	1815.1	2.82388	2.29545e-43	4.23459e-41	TMEM56	1	95117338	95197607	+	7402	protein_coding	transmembrane protein 56 [Source:HGNC Symbol;Acc:HGNC:26477]	-	12436	14621	13521	1486	1606	2220	47.5975	53.6026	41.142	6.22263	7.03749	7.57175
ENSG00000236320	1406.05	1716.58	1451.48	99.6046	94.0893	170.9	1524.7	121.531	3.64214	2.79245e-43	5.11842e-41	SLFN14	17	35548125	35558098	-	2889	protein_coding	schlafen family member 14 [Source:HGNC Symbol;Acc:HGNC:32689]	-	1336	1732	1787	91	82	192	13.1012	16.2689	13.9316	0.976333	0.920635	1.67782
ENSG00000197465	10569.5	12150.8	9228.72	774.945	1275.94	1225.67	10649.7	1092.19	3.28532	3.38529e-43	6.16554e-41	GYPE	4	143870867	143905563	-	2004	protein_coding	glycophorin E (MNS blood group) [Source:HGNC Symbol;Acc:HGNC:4705]	-	10043	12260	11362	708	1112	1377	141.977	166.016	127.697	10.9506	17.9982	17.3472
ENSG00000133805	2575.29	2204.19	1822.68	247.37	240.96	163.779	2200.72	217.37	3.34233	5.53138e-43	1.00104e-40	AMPD3	11	10308313	10507579	+	6793	protein_coding	adenosine monophosphate deaminase 3 [Source:HGNC Symbol;Acc:HGNC:470]	-	2447	2224	2244	226	210	184	10.2053	8.88446	7.44023	1.03122	1.00272	0.683831
ENSG00000241404	837.734	576.817	791.126	38.3094	16.064	46.2853	735.225	33.5529	4.43709	7.14868e-43	1.28559e-40	EGFL8	6	32164583	32168281	+	2621	protein_coding	EGF like domain multiple 8 [Source:HGNC Symbol;Acc:HGNC:13944]	-	796	582	974	35	14	52	8.60397	6.02579	8.36984	0.413909	0.173254	0.500874
ENSG00000144130	1081.9	1243.82	1576.57	19.702	63.1087	72.9884	1300.76	51.933	4.63946	8.80591e-43	1.57373e-40	NT5DC4	2	112721486	112742879	+	4225	protein_coding	5'-nucleotidase domain containing 4 [Source:HGNC Symbol;Acc:HGNC:27678]	-	1028	1255	1941	18	55	82	6.89317	8.06074	10.3472	0.132053	0.422238	0.489981
ENSG00000260923	5409.49	4136.83	3533.26	530.859	547.324	474.424	4359.86	517.536	3.0749	9.83011e-43	1.74585e-40	LINC02193	16	90173217	90222678	+	3723	lincRNA	long intergenic non-protein coding RNA 2193 [Source:HGNC Symbol;Acc:HGNC:53055]	-	5140	4174	4350	485	477	533	39.1132	30.4241	26.3161	4.03787	4.15572	3.61432
ENSG00000169548	1002.97	1034.7	1276.04	7240.49	7454.85	8965.11	1104.57	7886.82	-2.83556	1.24023e-42	2.18909e-40	ZNF280A	22	22513736	22520270	-	2148	protein_coding	zinc finger protein 280A [Source:HGNC Symbol;Acc:HGNC:18597]	-	953	1044	1571	6615	6497	10072	12.5693	13.1894	16.4728	95.4552	98.107	118.379
ENSG00000188672	13968.9	14706.8	11159.4	881.117	1620.17	930.157	13278.4	1143.82	3.53765	1.41956e-42	2.48373e-40	RHCE	1	25362249	25430192	-	2433	protein_coding	Rh blood group CcEe antigens [Source:HGNC Symbol;Acc:HGNC:10008]	-	13273	14839	13739	805	1412	1045	154.554	165.508	127.186	10.2555	18.8241	10.8434
ENSG00000234127	48.4117	18.8308	14.6204	678.624	881.226	659.566	27.2876	739.806	-4.78302	1.42453e-42	2.48373e-40	TRIM26	6	30184455	30213427	-	4377	protein_coding	tripartite motif containing 26 [Source:HGNC Symbol;Acc:HGNC:12962]	-	46	19	18	620	768	741	0.297738	0.117797	0.0926235	4.39055	5.69123	4.274
ENSG00000158186	59.9885	81.2697	60.9183	720.218	656.33	799.312	67.3922	725.286	-3.42989	1.47673e-42	2.55913e-40	MRAS	3	138347648	138405534	+	6365	protein_coding	muscle RAS oncogene homolog [Source:HGNC Symbol;Acc:HGNC:7227]	-	57	82	75	658	572	898	0.253705	0.349601	0.265392	3.20429	2.91487	3.56181
ENSG00000138835	17.8913	44.5992	23.5551	526.481	686.163	549.193	28.6819	587.279	-4.35768	1.63148e-42	2.81027e-40	RGS3	9	113444731	113597743	+	13793	protein_coding	regulator of G protein signaling 3 [Source:HGNC Symbol;Acc:HGNC:9999]	-	17	45	29	481	598	617	0.0349175	0.0885343	0.0473549	1.08091	1.40625	1.12932
ENSG00000120738	47.3593	76.3143	78.7877	813.255	837.624	724.543	67.4871	791.807	-3.54595	2.06211e-42	3.53077e-40	EGR1	5	138465490	138469315	+	3138	protein_coding	early growth response 1 [Source:HGNC Symbol;Acc:HGNC:3238]	zf-C2H2	45	77	97	743	730	814	0.406268	0.665879	0.696216	7.33905	7.54556	6.54883
ENSG00000135363	7348.06	5906.92	4000.3	447.673	564.536	585.687	5751.76	532.632	3.43232	2.10545e-42	3.58353e-40	LMO2	11	33858576	33892289	-	3109	protein_coding	LIM domain only 2 [Source:HGNC Symbol;Acc:HGNC:6642]	-	6982	5960	4925	409	492	658	63.6227	52.0215	35.6788	4.07762	5.13293	5.34315
ENSG00000161888	5016.93	4199.27	3564.94	607.478	522.081	471.754	4260.38	533.771	2.99713	2.30296e-42	3.8965e-40	SPC24	19	11131520	11155808	-	2839	protein_coding	SPC24, NDC80 kinetochore complex component [Source:HGNC Symbol;Acc:HGNC:26913]	-	4767	4237	4389	555	455	530	47.5699	40.4996	34.8197	6.05943	5.19837	4.71306
ENSG00000123358	54.7263	75.3232	120.212	1043.11	1705.08	1425.05	83.4205	1391.08	-4.05126	2.57315e-42	4.32804e-40	NR4A1	12	52022832	52059507	+	7295	protein_coding	nuclear receptor subfamily 4 group A member 1 [Source:HGNC Symbol;Acc:HGNC:7980]	NGFIB-like	52	76	148	953	1486	1601	0.201944	0.282713	0.456943	4.04922	6.60716	5.54062
ENSG00000241878	6791.33	4897.99	4518.51	716.934	597.811	607.94	5402.61	640.895	3.07553	3.14838e-42	5.2646e-40	PISD	22	31618491	31662432	-	5002	protein_coding	phosphatidylserine decarboxylase [Source:HGNC Symbol;Acc:HGNC:8999]	-	6453	4942	5563	655	521	683	36.5486	26.8112	25.049	4.05884	3.37843	3.44722
ENSG00000179119	1288.17	1554.04	1616.37	9730.6	8907.5	10155.2	1486.19	9597.76	-2.69083	3.46562e-42	5.7614e-40	SPTY2D1	11	18606401	18634791	-	6005	protein_coding	SPT2 chromatin protein domain containing 1 [Source:HGNC Symbol;Acc:HGNC:26818]	-	1224	1568	1990	8890	7763	11409	5.77459	7.08583	7.46389	45.8873	41.9313	47.9653
ENSG00000128284	534.634	524.289	488.159	41.5931	43.6024	45.3952	515.694	43.5302	3.56449	3.5135e-42	5.80723e-40	APOL3	22	36140330	36166177	-	5901	protein_coding	apolipoprotein L3 [Source:HGNC Symbol;Acc:HGNC:14868]	-	508	529	601	38	38	51	2.43888	2.4327	2.2939	0.199601	0.208872	0.218191
ENSG00000258441	147.34	181.37	366.322	3493.82	3838.15	3725.97	231.677	3685.98	-3.98777	4.98853e-42	8.19782e-40	LINC00641	14	21200079	21206900	-	5715	processed_transcript	long intergenic non-protein coding RNA 641 [Source:HGNC Symbol;Acc:HGNC:27511]	-	140	183	451	3192	3345	4186	0.694008	0.868946	1.7774	17.3121	18.9846	18.4916
ENSG00000133131	48.4117	33.6972	42.2367	517.725	556.504	483.325	41.4486	519.185	-3.64761	6.27105e-42	1.02465e-39	MORC4	X	106813871	107000244	-	6055	protein_coding	MORC family CW-type zinc finger 4 [Source:HGNC Symbol;Acc:HGNC:23485]	-	46	34	52	473	485	543	0.215227	0.152378	0.193426	2.42131	2.59806	2.26401
ENSG00000177173	967.183	615.47	474.351	20.7966	27.5383	37.3843	685.668	28.5731	4.57266	6.52393e-42	1.05992e-39	NAP1L4P1	1	116532936	116534092	-	1157	processed_pseudogene	nucleosome assembly protein 1 like 4 pseudogene 1 [Source:HGNC Symbol;Acc:HGNC:39740]	-	919	621	584	19	24	42	22.5027	14.5652	11.3685	0.509008	0.672821	0.916449
ENSG00000196188	431.496	448.966	288.347	5.47278	6.88458	6.23071	389.603	6.19602	5.97477	9.49289e-42	1.53356e-39	CTSE	1	206009264	206023909	-	2671	protein_coding	cathepsin E [Source:HGNC Symbol;Acc:HGNC:2530]	-	410	453	355	5	6	7	4.34873	4.60237	2.9935	0.058023	0.0728616	0.0661632
ENSG00000162367	31624.4	25686.2	22289.6	3581.39	2472.71	3409.09	26533.4	3154.4	3.07224	1.20316e-41	1.93276e-39	TAL1	1	47216290	47232220	-	5700	protein_coding	TAL bHLH transcription factor 1, erythroid differentiation factor [Source:HGNC Symbol;Acc:HGNC:11556]	bHLH	30049	25917	27442	3272	2155	3830	149.351	123.386	108.434	17.7927	12.2629	16.9635
ENSG00000198860	1082.95	1002.99	1006.37	7090.53	10167.4	6903.63	1030.77	8053.85	-2.96598	1.23497e-41	1.97278e-39	TSEN15	1	184051651	184123978	+	10197	protein_coding	tRNA splicing endonuclease subunit 15 [Source:HGNC Symbol;Acc:HGNC:16791]	-	1029	1012	1239	6478	8861	7756	2.85888	2.69318	2.73668	19.6912	28.1859	19.2025
ENSG00000225217	30.5204	36.6705	60.9183	600.911	1375.77	1001.36	42.7031	992.682	-4.52731	3.01654e-41	4.79194e-39	HSPA7	1	161606291	161608217	+	1927	unprocessed_pseudogene	heat shock protein family A (Hsp70) member 7 [Source:HGNC Symbol;Acc:HGNC:5240]	-	29	37	75	549	1199	1125	0.426353	0.521048	0.876607	8.83069	20.1817	14.7388
ENSG00000082269	583.046	700.704	788.689	5021.82	4779.05	4402.45	690.813	4734.44	-2.776	3.36692e-41	5.31899e-39	FAM135A	6	70412941	70561174	+	10589	protein_coding	family with sequence similarity 135 member A [Source:HGNC Symbol;Acc:HGNC:21084]	-	554	707	971	4588	4165	4946	1.4822	1.81185	2.06533	13.4299	12.758	11.7921
ENSG00000114670	24.2059	34.6883	46.2979	465.186	584.042	568.775	35.064	539.334	-3.92911	3.6866e-41	5.79202e-39	NEK11	3	131026850	131350465	+	5355	protein_coding	NIMA related kinase 11 [Source:HGNC Symbol;Acc:HGNC:18593]	-	23	35	57	425	509	639	0.121681	0.177364	0.23974	2.45999	3.08304	3.01255
ENSG00000106258	3209.91	6525.37	9755.05	323.988	251.287	381.854	6496.78	319.043	4.34701	3.92065e-41	6.12607e-39	CYP3A5	7	99648194	99680026	-	6759	protein_coding	cytochrome P450 family 3 subfamily A member 5 [Source:HGNC Symbol;Acc:HGNC:2638]	-	3050	6584	12010	296	219	429	12.7841	26.4341	40.0208	1.35742	1.05095	1.60239
ENSG00000259660	626.195	444.01	475.163	30.6476	27.5383	40.0546	515.123	32.7468	3.96463	4.76541e-41	7.40555e-39	DNM1P47	15	101751032	101794302	+	15281	transcribed_unprocessed_pseudogene	dynamin 1 pseudogene 47 [Source:HGNC Symbol;Acc:HGNC:35200]	-	595	448	585	28	24	45	1.10311	0.79558	0.862242	0.056795	0.0509426	0.0743453
ENSG00000163975	3499.33	2925.71	2762.44	472.848	367.178	429.029	3062.49	423.018	2.85545	7.38363e-41	1.14123e-38	MELTF	3	196988621	197029816	-	8393	protein_coding	melanotransferrin [Source:HGNC Symbol;Acc:HGNC:7037]	-	3325	2952	3401	432	320	482	11.2235	9.54458	9.12672	1.5954	1.23667	1.44985
ENSG00000173442	19135.3	17998.3	20091.7	3445.66	2989.06	3474.07	19075.1	3302.93	2.52979	1.06485e-40	1.63701e-38	EHBP1L1	11	65576038	65592650	+	6741	protein_coding	EH domain binding protein 1 like 1 [Source:HGNC Symbol;Acc:HGNC:30682]	-	18182	18160	24736	3148	2605	3903	76.4135	73.1054	82.6476	14.4749	12.5344	14.6173
ENSG00000250421	363.088	465.814	383.379	24.0802	26.3909	21.3625	404.094	23.9445	4.0833	1.16742e-40	1.78509e-38	AC106798.1	5	67699429	67902600	-	737	lincRNA	novel transcript	-	345	470	472	22	23	24	13.2619	17.3057	14.4245	0.92525	1.01224	0.822122
ENSG00000196547	33886.1	33571.3	40796.6	4854.35	5975.82	6013.53	36084.7	5614.57	2.68412	1.48808e-40	2.26331e-38	MAN2A2	15	90902218	90922584	+	10002	protein_coding	mannosidase alpha class 2A member 2 [Source:HGNC Symbol;Acc:HGNC:6825]	-	32198	33873	50227	4435	5208	6756	91.2	91.9019	113.103	13.7439	16.8891	17.0528
ENSG00000026025	193.647	563.933	523.897	7918.01	9085.35	6682.89	427.159	7895.42	-4.20699	1.54472e-40	2.33703e-38	VIM	10	17228259	17237593	+	5158	protein_coding	vimentin [Source:HGNC Symbol;Acc:HGNC:12692]	-	184	569	645	7234	7918	7508	1.01062	2.99356	2.81646	43.4712	49.7915	36.7481
ENSG00000161328	1140.83	895.949	964.134	97.4154	110.153	128.175	1000.31	111.914	3.15679	1.86397e-40	2.80517e-38	LRRC56	11	537527	554916	+	2769	protein_coding	leucine rich repeat containing 56 [Source:HGNC Symbol;Acc:HGNC:25430]	-	1084	904	1187	89	96	144	11.0907	8.85938	9.65502	0.996256	1.12453	1.3129
ENSG00000115844	56.8312	51.5369	46.2979	502.401	898.438	785.07	51.5553	728.636	-3.82446	1.94734e-40	2.9153e-38	DLX2	2	172099439	172102900	-	2970	protein_coding	distal-less homeobox 2 [Source:HGNC Symbol;Acc:HGNC:2915]	Homeobox	54	52	57	459	783	882	0.515098	0.475121	0.432259	4.79027	8.55119	7.4973
ENSG00000186654	2792.09	2636.31	2728.33	431.255	285.71	359.601	2718.91	358.855	2.92114	1.96812e-40	2.93106e-38	PRR5	22	44668547	44737681	+	5247	protein_coding	proline rich 5 [Source:HGNC Symbol;Acc:HGNC:31682]	-	2653	2660	3359	394	249	404	14.3245	13.7571	14.4186	2.3275	1.53925	1.94385
ENSG00000115306	776.693	905.86	732.644	5167.4	7538.62	5747.39	805.066	6151.13	-2.93385	2.2595e-40	3.34757e-38	SPTBN1	2	54456285	54671445	+	18504	protein_coding	spectrin beta, non-erythrocytic 1 [Source:HGNC Symbol;Acc:HGNC:11275]	-	738	914	902	4721	6570	6457	1.12991	1.34041	1.09791	7.9081	11.5165	8.80963
ENSG00000124216	216.8	417.251	618.93	5930.3	8892.58	6991.75	417.66	7271.55	-4.11995	2.45823e-40	3.62323e-38	SNAI1	20	49982999	49988886	+	1686	protein_coding	snail family transcriptional repressor 1 [Source:HGNC Symbol;Acc:HGNC:11128]	zf-C2H2	206	421	762	5418	7750	7855	3.46148	6.77614	10.1794	99.606	149.096	117.62
ENSG00000187239	96.8235	187.317	155.951	1605.71	1713.11	1411.7	146.697	1576.84	-3.4239	4.13614e-40	6.06506e-38	FNBP1	9	129887187	130043194	-	6600	protein_coding	formin binding protein 1 [Source:HGNC Symbol;Acc:HGNC:17069]	-	92	189	192	1467	1493	1586	0.394909	0.777098	0.655213	6.88954	7.33732	6.06669
ENSG00000183655	3.15729	12.8842	8.12244	305.381	347.671	306.195	8.05465	319.749	-5.29859	4.8179e-40	7.02873e-38	KLHL25	15	85759323	85795030	-	7219	protein_coding	kelch like family member 25 [Source:HGNC Symbol;Acc:HGNC:25732]	-	3	13	10	279	303	344	0.0117733	0.0488679	0.0311995	1.19793	1.3614	1.20302
ENSG00000099889	11425.2	7607.64	6719.7	1063.91	911.06	933.717	8584.17	969.562	3.14624	8.34782e-40	1.21166e-37	ARVCF	22	19969896	20016808	-	5621	protein_coding	ARVCF, delta catenin family member [Source:HGNC Symbol;Acc:HGNC:728]	-	10856	7676	8273	972	794	1049	54.7153	37.0578	33.1493	5.3599	4.58172	4.71145
ENSG00000186265	3.15729	9.91094	13.8082	316.327	369.473	309.756	8.95879	331.852	-5.16611	9.38565e-40	1.35542e-37	BTLA	3	112463968	112499561	-	3697	protein_coding	B and T lymphocyte associated [Source:HGNC Symbol;Acc:HGNC:21087]	-	3	10	17	289	322	348	0.0229892	0.0734021	0.103568	2.42299	2.82506	2.37642
ENSG00000184792	7519.61	5816.73	4352.82	675.341	735.503	646.214	5896.39	685.686	3.10435	1.50357e-39	2.16046e-37	OSBP2	22	30693782	30907824	+	6700	protein_coding	oxysterol binding protein 2 [Source:HGNC Symbol;Acc:HGNC:8504]	-	7145	5869	5359	617	641	726	30.212	23.771	18.015	2.8544	3.10316	2.73561
ENSG00000140406	97.8759	53.5191	54.4204	940.223	740.093	925.706	68.6051	868.674	-3.6698	1.73345e-39	2.47831e-37	TLNRD1	15	81000944	81005788	+	4845	protein_coding	talin rod domain containing 1 [Source:HGNC Symbol;Acc:HGNC:13519]	-	93	54	67	859	645	1040	0.543803	0.302453	0.311463	5.49545	4.31805	5.41916
ENSG00000164542	77.8798	84.243	114.526	793.553	948.925	870.52	92.2164	870.999	-3.23375	1.76429e-39	2.50986e-37	KIAA0895	7	36324221	36390125	-	6728	protein_coding	KIAA0895 [Source:HGNC Symbol;Acc:HGNC:22206]	-	74	85	141	725	827	978	0.311601	0.342839	0.472018	3.34007	3.98695	3.66983
ENSG00000123395	310.467	332.017	417.494	2427.72	2605.81	2300.91	353.326	2444.82	-2.78894	2.86442e-39	4.05472e-37	ATG101	12	52069246	52077494	+	3199	protein_coding	autophagy related 101 [Source:HGNC Symbol;Acc:HGNC:25679]	-	295	335	514	2218	2271	2585	2.61253	2.84177	3.61888	21.4907	23.0263	20.4004
ENSG00000029534	39872.3	31334.4	27216.7	4094.73	5181.8	4332.13	32807.8	4536.22	2.85451	3.54382e-39	4.99172e-37	ANK1	8	41653220	41896762	-	10797	protein_coding	ankyrin 1 [Source:HGNC Symbol;Acc:HGNC:492]	-	37886	31616	33508	3741	4516	4867	99.4096	79.4624	69.899	10.7396	13.5666	11.3802
ENSG00000269737	884.041	735.392	994.187	84.2808	52.7818	91.6805	871.207	76.2477	3.50828	3.86392e-39	5.41593e-37	AL691432.1	1	1671990	1674397	+	1819	transcribed_processed_pseudogene	ribosomal protein S7 (RPS7) pseudogene	-	840	742	1224	77	46	103	13.0828	11.0695	15.1556	1.31209	0.82025	1.42954
ENSG00000175175	189.437	171.459	168.947	1407.6	1267.91	1133.1	176.614	1269.54	-2.84628	4.19595e-39	5.85264e-37	PPM1E	17	58755869	58985176	+	6542	protein_coding	protein phosphatase, Mg2+/Mn2+ dependent 1E [Source:HGNC Symbol;Acc:HGNC:19322]	-	180	173	208	1286	1105	1273	0.779497	0.717618	0.716107	6.09305	5.47864	4.91259
ENSG00000236679	1875.43	1944.53	1802.37	260.504	288.005	319.547	1874.11	289.352	2.69412	4.41943e-39	6.13443e-37	RPL23AP24	1	347982	348366	-	385	processed_pseudogene	ribosomal protein L23a pseudogene 24 [Source:HGNC Symbol;Acc:HGNC:36176]	-	1782	1962	2219	238	251	359	131.129	138.292	129.814	19.1611	21.1463	23.5411
ENSG00000138772	19.9962	32.7061	39.8	445.484	798.611	531.391	30.8341	591.829	-4.24945	5.35106e-39	7.3917e-37	ANXA3	4	78551519	78610451	+	5123	protein_coding	annexin A3 [Source:HGNC Symbol;Acc:HGNC:541]	-	19	33	49	407	696	597	0.105071	0.174802	0.215425	2.46249	4.40663	2.942
ENSG00000179627	1220.82	1100.11	890.22	121.496	84.9098	125.504	1070.38	110.637	3.2703	5.5792e-39	7.66979e-37	ZBTB42	14	104800596	104804712	+	3905	protein_coding	zinc finger and BTB domain containing 42 [Source:HGNC Symbol;Acc:HGNC:32550]	ZBTB	1160	1110	1096	111	74	141	8.41569	7.71364	6.32142	0.881061	0.614656	0.911571
ENSG00000138449	4642.27	5111.07	4954.69	621.708	620.76	866.069	4902.68	702.846	2.80122	5.68863e-39	7.78281e-37	SLC40A1	2	189560579	189583758	-	4330	protein_coding	solute carrier family 40 member 1 [Source:HGNC Symbol;Acc:HGNC:10909]	-	4411	5157	6100	568	541	973	28.8604	32.3197	31.7298	4.06597	4.05257	5.67306
ENSG00000143590	39.9923	49.5547	60.1061	511.157	1073.99	957.75	49.8844	847.634	-4.08094	5.94376e-39	8.09313e-37	EFNA3	1	155078872	155087538	+	1909	protein_coding	ephrin A3 [Source:HGNC Symbol;Acc:HGNC:3223]	-	38	50	74	467	936	1076	0.563937	0.710758	0.873074	7.58254	15.9034	14.2298
ENSG00000165131	360.983	269.578	379.318	12.0401	11.4743	15.1317	336.626	12.8821	4.69616	6.47634e-39	8.77651e-37	LLCFC1	7	142939343	142940868	+	923	protein_coding	LLLL and CFNLAS motif containing 1 [Source:HGNC Symbol;Acc:HGNC:21750]	-	343	272	467	11	10	17	10.528	7.99696	11.3957	0.369398	0.351414	0.464986
ENSG00000044574	7688	15719.7	18526.5	210447	188735	155771	13978.1	184984	-3.72612	6.62907e-39	8.94112e-37	HSPA5	9	125234853	125241330	-	3908	protein_coding	heat shock protein family A (Hsp70) member 5 [Source:HGNC Symbol;Acc:HGNC:5238]	-	7305	15861	22809	192267	164485	175004	52.9564	110.137	131.455	1524.95	1365.19	1130.54
ENSG00000177000	18435.4	16928.9	15532.5	2755	2715.97	3241.75	16965.6	2904.24	2.5462	7.0051e-39	9.40393e-37	MTHFR	1	11785723	11806920	-	11978	protein_coding	methylenetetrahydrofolate reductase [Source:HGNC Symbol;Acc:HGNC:7436]	-	17517	17081	19123	2517	2367	3642	41.4313	38.6978	35.9581	6.51333	6.40966	7.67623
ENSG00000066336	278.894	333.008	346.828	1943.93	2320.1	2118.44	319.577	2127.49	-2.73383	8.9079e-39	1.19024e-36	SPI1	11	47354860	47378576	-	2069	protein_coding	Spi-1 proto-oncogene [Source:HGNC Symbol;Acc:HGNC:11241]	ETS	265	336	427	1776	2022	2380	3.62859	4.40693	4.64828	26.6064	31.6987	29.0408
ENSG00000058729	442.02	458.877	337.081	3036.3	3007.41	2588.42	412.659	2877.38	-2.80288	9.149e-39	1.21677e-36	RIOK2	5	97160867	97183260	-	5502	protein_coding	RIO kinase 2 [Source:HGNC Symbol;Acc:HGNC:18999]	-	420	463	415	2774	2621	2908	2.16263	2.28359	1.69884	15.6275	15.4514	13.3434
ENSG00000227372	6277.74	5551.12	5951.31	1082.52	794.022	902.564	5926.72	926.367	2.67753	1.11168e-38	1.47164e-36	TP73-AS1	1	3735511	3747373	-	9701	transcribed_unitary_pseudogene	TP73 antisense RNA 1 [Source:HGNC Symbol;Acc:HGNC:29052]	-	5965	5601	7327	989	692	1014	17.4199	15.6678	17.0112	3.15998	2.31372	2.63885
ENSG00000253651	26.3107	56.4924	62.5428	1257.64	642.561	913.245	48.4486	937.817	-4.26575	1.14059e-38	1.50295e-36	SOD1P3	8	125951861	125952314	-	454	processed_pseudogene	superoxide dismutase 1 pseudogene 3 [Source:HGNC Symbol;Acc:HGNC:45136]	-	25	57	77	1149	560	1026	1.56004	3.40704	3.81997	78.4455	40.0086	57.0537
ENSG00000254635	1240.81	1278.51	1077.85	178.413	170.967	161.108	1199.06	170.163	2.81753	1.15219e-38	1.51127e-36	WAC-AS1	10	28522652	28532743	-	2943	antisense	WAC antisense RNA 1 (head to head) [Source:HGNC Symbol;Acc:HGNC:27347]	-	1179	1290	1327	163	149	181	11.3495	11.8948	10.1556	1.71673	1.64217	1.55268
ENSG00000177679	7.36701	7.92876	12.9959	292.246	307.511	269.701	9.43056	289.82	-4.91341	1.34306e-38	1.75358e-36	SRRM3	7	76201900	76287288	+	6873	protein_coding	serine/arginine repetitive matrix 3 [Source:HGNC Symbol;Acc:HGNC:26729]	-	7	8	16	267	268	303	0.0288539	0.0315865	0.0524323	1.20412	1.26476	1.11298
ENSG00000138166	27.3632	39.6438	37.3632	470.659	403.895	439.71	34.7901	438.088	-3.64941	1.35499e-38	1.76111e-36	DUSP5	10	110497838	110511544	+	2615	protein_coding	dual specificity phosphatase 5 [Source:HGNC Symbol;Acc:HGNC:3071]	-	26	40	46	430	352	494	0.281679	0.415094	0.396197	5.09684	4.36609	4.76922
ENSG00000160469	87.3516	143.709	251.796	2740.77	2236.34	2668.53	160.952	2548.54	-3.97956	1.7227e-38	2.22891e-36	BRSK1	19	55282072	55312533	+	3841	protein_coding	BR serine/threonine kinase 1 [Source:HGNC Symbol;Acc:HGNC:18994]	-	83	145	310	2504	1949	2998	0.61219	1.02443	1.81779	20.2066	16.4584	19.7052
ENSG00000155629	1896.48	2059.49	1826.74	295.53	323.575	322.217	1927.57	313.774	2.61871	1.80276e-38	2.32198e-36	PIK3AP1	10	96593312	96720514	-	5691	protein_coding	phosphoinositide-3-kinase adaptor protein 1 [Source:HGNC Symbol;Acc:HGNC:30034]	-	1802	2078	2249	270	282	362	8.97055	9.90865	8.90074	1.47055	1.60724	1.60588
ENSG00000107742	18.9437	21.8041	25.1796	297.719	517.491	571.446	21.9758	462.219	-4.38788	2.05946e-38	2.64072e-36	SPOCK2	10	72059035	72089032	-	6569	protein_coding	SPARC (osteonectin), cwcv and kazal like domains proteoglycan 2 [Source:HGNC Symbol;Acc:HGNC:13564]	-	18	22	31	272	451	642	0.0776294	0.0908827	0.106289	1.28343	2.22689	2.46734
ENSG00000145391	23.1534	45.5903	34.1143	1080.33	520.933	580.347	34.286	727.202	-4.40378	2.33281e-38	2.97788e-36	SETD7	4	139495941	139606699	-	13916	protein_coding	SET domain containing lysine methyltransferase 7 [Source:HGNC Symbol;Acc:HGNC:30412]	-	22	46	42	987	454	652	0.0447879	0.0897018	0.0679767	2.1984	1.05819	1.18284
ENSG00000120889	294.68	394.456	419.118	4462.5	2717.11	3134.94	369.418	3438.19	-3.21726	2.7433e-38	3.48631e-36	TNFRSF10B	8	23020133	23069179	-	5158	protein_coding	TNF receptor superfamily member 10b [Source:HGNC Symbol;Acc:HGNC:11905]	-	280	398	516	4077	2368	3522	1.5379	2.09392	2.25317	24.4998	14.8909	17.2385
ENSG00000073150	5691.54	5091.25	5580.12	664.395	899.585	916.805	5454.3	826.929	2.72125	3.03218e-38	3.83638e-36	PANX2	22	50170731	50180294	+	3102	protein_coding	pannexin 2 [Source:HGNC Symbol;Acc:HGNC:8600]	-	5408	5137	6870	607	784	1030	49.391	44.9392	49.8816	6.06528	8.19777	8.38278
ENSG00000255346	418.867	444.01	372.82	35.0258	18.3589	20.4723	411.899	24.619	4.06907	3.53137e-38	4.44829e-36	NOX5	15	68930525	69062743	+	12511	protein_coding	NADPH oxidase 5 [Source:HGNC Symbol;Acc:HGNC:14874]	-	398	448	459	32	16	23	0.901247	0.971726	0.826316	0.0792797	0.041481	0.0464118
ENSG00000185437	22.101	51.5369	26.8041	531.954	646.003	494.897	33.4807	557.618	-4.06032	4.18673e-38	5.25067e-36	SH3BGR	21	39445855	39515506	+	1495	protein_coding	SH3 domain binding glutamate rich protein [Source:HGNC Symbol;Acc:HGNC:10822]	-	21	52	33	486	563	556	0.397952	0.943887	0.497162	10.0763	12.2149	9.38915
ENSG00000167680	206.276	222.005	263.979	1722.83	1461.83	1582.6	230.754	1589.09	-2.78189	5.2475e-38	6.55228e-36	SEMA6B	19	4542593	4559808	-	4412	protein_coding	semaphorin 6B [Source:HGNC Symbol;Acc:HGNC:10739]	-	196	224	325	1574	1274	1778	1.25856	1.37775	1.6591	11.0579	9.36602	10.1739
ENSG00000125430	74.7225	93.1629	133.208	925.994	1913.91	1735.7	100.364	1525.2	-3.92076	6.79907e-38	8.45273e-36	HS3ST3B1	17	14301083	14349404	+	5367	protein_coding	heparan sulfate-glucosamine 3-sulfotransferase 3B1 [Source:HGNC Symbol;Acc:HGNC:5198]	-	71	94	164	846	1668	1950	0.374783	0.475285	0.688236	4.88588	10.0806	9.17266
ENSG00000259230	448.335	554.022	324.085	21.8911	20.6537	28.4833	442.147	23.676	4.21191	6.92462e-38	8.57154e-36	LINC02323	14	102545254	102555826	+	1603	lincRNA	long intergenic non-protein coding RNA 2323 [Source:HGNC Symbol;Acc:HGNC:53242]	-	426	559	399	20	18	32	7.52885	9.46316	5.60615	0.386723	0.364217	0.503975
ENSG00000111087	9.47186	9.91094	21.9306	299.908	359.146	369.392	13.7711	342.815	-4.60313	1.24355e-37	1.53267e-35	GLI1	12	57460135	57472262	+	4204	protein_coding	GLI family zinc finger 1 [Source:HGNC Symbol;Acc:HGNC:4317]	zf-C2H2	9	10	27	274	313	415	0.0606502	0.0645498	0.144653	2.02019	2.41492	2.49217
ENSG00000137331	324.148	433.108	570.195	3586.86	3470.98	3887.08	442.484	3648.3	-3.0418	1.40543e-37	1.72476e-35	IER3	6	30743199	30744554	-	1356	protein_coding	immediate early response 3 [Source:HGNC Symbol;Acc:HGNC:5392]	-	308	437	702	3277	3025	4367	6.43493	8.7454	11.6601	74.9067	72.3581	81.3048
ENSG00000170421	2648.96	3352.87	3230.3	22839	26324.3	17209.2	3077.38	22124.2	-2.84574	2.47029e-37	3.0186e-35	KRT8	12	52897187	52949954	-	6881	protein_coding	keratin 8 [Source:HGNC Symbol;Acc:HGNC:6446]	-	2517	3383	3977	20866	22942	19334	10.363	13.3416	13.0176	93.9922	108.144	70.9353
ENSG00000260314	1.05243	5.94657	4.87347	239.708	461.267	410.337	3.95749	370.437	-6.51596	2.81871e-37	3.42971e-35	MRC1	10	17809344	17911170	+	5198	protein_coding	mannose receptor C-type 1 [Source:HGNC Symbol;Acc:HGNC:7228]	-	1	6	6	219	402	461	0.00545025	0.0313237	0.025998	1.30591	2.50848	2.23902
ENSG00000148926	17.8913	11.8931	16.2449	267.072	314.396	335.568	15.3431	305.679	-4.31641	3.30111e-37	3.99966e-35	ADM	11	10304680	10307397	+	2718	protein_coding	adrenomedullin [Source:HGNC Symbol;Acc:HGNC:259]	-	17	12	20	244	274	377	0.177195	0.119809	0.165732	2.78256	3.26981	3.50174
ENSG00000198478	6578.74	8500.62	7292.33	1314.56	1320.69	1272.85	7457.23	1302.7	2.51721	3.93376e-37	4.74608e-35	SH3BGRL2	6	79631283	79703659	+	4653	protein_coding	SH3 domain binding glutamate rich protein like 2 [Source:HGNC Symbol;Acc:HGNC:15567]	-	6251	8577	8978	1201	1151	1430	38.06	50.0219	43.4582	8.00044	8.0235	7.75882
ENSG00000135776	19662.5	19560.2	14387.3	1675.76	2717.11	1684.07	17870	2025.65	3.14134	4.1065e-37	4.93367e-35	ABCB10	1	229516582	229558695	-	4256	protein_coding	ATP binding cassette subfamily B member 10 [Source:HGNC Symbol;Acc:HGNC:41]	-	18683	19736	17713	1531	2368	1892	124.365	125.839	93.738	11.1501	18.0469	11.2231
ENSG00000169432	37.8875	51.5369	29.2408	552.751	571.42	424.579	39.5551	516.25	-3.7131	4.98129e-37	5.95962e-35	SCN9A	2	166195185	166376001	-	13741	protein_coding	sodium voltage-gated channel alpha subunit 9 [Source:HGNC Symbol;Acc:HGNC:10597]	-	36	52	36	505	498	477	0.0742227	0.102693	0.0590078	1.13914	1.17553	0.87638
ENSG00000111696	543.054	562.942	644.922	4434.04	3178.38	4474.54	583.639	4028.99	-2.78685	5.24793e-37	6.23772e-35	NT5DC3	12	103770453	103841197	-	8722	protein_coding	5'-nucleotidase domain containing 3 [Source:HGNC Symbol;Acc:HGNC:30826]	-	516	568	794	4051	2770	5027	1.67605	1.76722	2.05036	14.3963	10.3011	14.5507
ENSG00000110324	16.8389	14.8664	22.7428	314.137	341.934	298.184	18.1494	318.085	-4.11738	5.25736e-37	6.23772e-35	IL10RA	11	117986348	118003037	+	8102	protein_coding	interleukin 10 receptor subunit alpha [Source:HGNC Symbol;Acc:HGNC:5964]	-	16	15	28	287	298	335	0.0559475	0.0502408	0.0778379	1.09798	1.19301	1.04387
ENSG00000151929	1860.69	3671.01	5328.32	53252.3	64631.3	45108.6	3620.01	54330.7	-3.90748	5.45655e-37	6.4473e-35	BAG3	10	119651370	119677819	+	2747	protein_coding	BCL2 associated athanogene 3 [Source:HGNC Symbol;Acc:HGNC:939]	-	1768	3704	6560	48652	56327	50678	18.2338	36.5906	53.7861	548.967	665.088	465.75
ENSG00000028137	12158.7	7780.09	5334.82	772.756	773.368	573.226	8424.54	706.45	3.57636	6.33324e-37	7.45238e-35	TNFRSF1B	1	12167003	12209228	+	3766	protein_coding	TNF receptor superfamily member 1B [Source:HGNC Symbol;Acc:HGNC:11917]	-	11553	7850	6568	706	674	644	86.9095	56.5649	39.2806	5.8107	5.80498	4.31716
ENSG00000196787	7470.14	8274.65	7856.84	1572.88	1573.13	1489.14	7867.21	1545.05	2.34831	1.94947e-36	2.28456e-34	HIST1H2AG	6	27133042	27135291	+	2250	protein_coding	histone cluster 1 H2A family member g [Source:HGNC Symbol;Acc:HGNC:4737]	-	7098	8349	9673	1437	1371	1673	89.373	100.695	96.8287	19.796	19.7641	18.7718
ENSG00000101665	62.0933	93.1629	122.649	835.146	1272.5	1203.42	92.635	1103.69	-3.56821	2.01802e-36	2.35523e-34	SMAD7	18	48919853	48952052	-	5033	protein_coding	SMAD family member 7 [Source:HGNC Symbol;Acc:HGNC:6773]	MH1	59	94	151	763	1109	1352	0.332107	0.506826	0.675733	4.69896	7.14704	6.78176
ENSG00000101306	6.31458	4.95547	7.3102	213.438	352.261	541.182	6.19342	368.961	-5.8871	2.7659e-36	3.21497e-34	MYLK2	20	31819308	31834689	+	2976	protein_coding	myosin light chain kinase 2 [Source:HGNC Symbol;Acc:HGNC:16243]	-	6	5	9	195	307	608	0.0571177	0.0455926	0.0681138	2.03098	3.34601	5.15778
ENSG00000227533	1255.55	2671.99	3681.9	168.562	131.954	163.779	2536.48	154.765	4.03418	2.90297e-36	3.36063e-34	SLC2A1-AS1	1	42959049	42983358	+	3364	lincRNA	SLC2A1 antisense RNA 1 [Source:HGNC Symbol;Acc:HGNC:44187]	-	1193	2696	4533	154	115	184	10.047	21.7481	30.3497	1.41896	1.10883	1.38087
ENSG00000106211	13463.7	23820	29894.6	264147	369917	210068	22392.8	281377	-3.65137	4.63387e-36	5.34278e-34	HSPB1	7	76302544	76304295	+	1634	protein_coding	heat shock protein family B (small) member 1 [Source:HGNC Symbol;Acc:HGNC:5246]	-	12793	24034	36805	241328	322387	236004	221.806	399.146	507.318	4577.83	6399.51	3646.36
ENSG00000099999	1694.41	2610.54	4144.07	215.627	246.698	192.262	2816.34	218.196	3.6915	4.76502e-36	5.47193e-34	RNF215	22	30368811	30421771	-	10624	protein_coding	ring finger protein 215 [Source:HGNC Symbol;Acc:HGNC:33434]	-	1610	2634	5102	197	215	216	4.29329	6.72799	10.8163	0.574754	0.656405	0.513285
ENSG00000073712	4.20972	6.93766	7.3102	341.501	288.005	216.295	6.15253	281.934	-5.49751	5.16205e-36	5.90415e-34	FERMT2	14	52857268	52952435	-	8510	protein_coding	fermitin family member 2 [Source:HGNC Symbol;Acc:HGNC:15767]	-	4	7	9	312	251	243	0.0133163	0.0223216	0.0238198	1.13639	0.956677	0.72089
ENSG00000162722	4787.5	7401.49	8166.3	780.418	881.226	928.376	6785.1	863.34	2.97427	6.61319e-36	7.53376e-34	TRIM58	1	247857199	247878205	+	3225	protein_coding	tripartite motif containing 58 [Source:HGNC Symbol;Acc:HGNC:24150]	-	4549	7468	10054	713	768	1043	39.9612	62.8394	70.2157	6.85273	7.72419	8.16483
ENSG00000182379	27.3632	28.7417	32.4898	353.541	380.947	342.689	29.5316	359.059	-3.59851	6.79244e-36	7.70727e-34	NXPH4	12	57216795	57226449	+	2150	protein_coding	neurexophilin 4 [Source:HGNC Symbol;Acc:HGNC:8078]	-	26	29	40	323	332	385	0.3426	0.36603	0.419032	4.65659	5.00865	4.52079
ENSG00000131015	2.10486	7.92876	7.3102	311.948	366.03	218.965	5.78127	298.981	-5.66052	8.57645e-36	9.69308e-34	ULBP2	6	149942000	149949235	+	1349	protein_coding	UL16 binding protein 2 [Source:HGNC Symbol;Acc:HGNC:14894]	-	2	8	9	285	319	246	0.0420021	0.16093	0.150264	6.54843	7.67008	4.60379
ENSG00000132718	8.41943	16.8486	36.551	506.779	441.761	497.567	20.6063	482.036	-4.51359	1.40844e-35	1.58297e-33	SYT11	1	155859509	155885199	+	5240	protein_coding	synaptotagmin 11 [Source:HGNC Symbol;Acc:HGNC:19239]	-	8	17	45	463	385	559	0.0432525	0.088039	0.193422	2.73876	2.38315	2.69323
ENSG00000257108	854.573	1427.18	1518.08	106.172	91.7944	141.526	1266.61	113.164	3.48057	1.41169e-35	1.58297e-33	NHLRC4	16	566996	569495	+	2105	protein_coding	NHL repeat containing 4 [Source:HGNC Symbol;Acc:HGNC:26700]	-	812	1440	1869	97	80	159	10.9284	18.5639	19.9978	1.42831	1.23271	1.90694
ENSG00000188483	35.7826	43.6082	76.351	653.45	710.259	600.819	51.9139	654.843	-3.643	1.56532e-35	1.74839e-33	IER5L	9	129175552	129178262	-	2711	protein_coding	immediate early response 5 like [Source:HGNC Symbol;Acc:HGNC:23679]	-	34	44	94	597	619	675	0.355306	0.440434	0.780951	6.82573	7.40598	6.28589
ENSG00000058056	46.3069	45.5903	35.7387	557.129	410.78	439.71	42.5453	469.206	-3.46898	1.75446e-35	1.95203e-33	USP13	3	179652755	179789401	+	8440	protein_coding	ubiquitin specific peptidase 13 [Source:HGNC Symbol;Acc:HGNC:12611]	-	44	46	44	509	358	494	0.147694	0.147902	0.117418	1.8693	1.37582	1.47767
ENSG00000127528	2.10486	18.8308	15.4326	295.53	439.466	453.062	12.1228	396.019	-5.00552	2.28159e-35	2.52867e-33	KLF2	19	16324817	16327874	+	2018	protein_coding	Kruppel like factor 2 [Source:HGNC Symbol;Acc:HGNC:6347]	zf-C2H2	2	19	19	270	383	509	0.0280777	0.2555	0.212059	4.14712	6.156	6.3678
ENSG00000119715	67.3555	115.958	82.8489	793.553	1394.13	956.86	88.7208	1048.18	-3.56197	2.2911e-35	2.52941e-33	ESRRB	14	76310712	76501837	+	5930	protein_coding	estrogen related receptor beta [Source:HGNC Symbol;Acc:HGNC:3473]	ESR-like	64	117	102	725	1215	1075	0.305758	0.535413	0.38741	3.78955	6.64573	4.57663
ENSG00000163359	114.715	82.2608	56.0448	1404.31	922.534	874.97	84.3402	1067.27	-3.66829	2.51301e-35	2.76373e-33	COL6A3	2	237324003	237414375	-	19633	protein_coding	collagen type VI alpha 3 chain [Source:HGNC Symbol;Acc:HGNC:2213]	-	109	83	69	1283	804	983	0.157287	0.114723	0.0791567	2.02555	1.32828	1.26404
ENSG00000144711	8266.83	6692.86	6092.64	1272.97	1164.64	1174.04	7017.45	1203.88	2.54321	2.70317e-35	2.96148e-33	IQSEC1	3	12897220	13283281	-	8550	protein_coding	IQ motif and Sec7 domain 1 [Source:HGNC Symbol;Acc:HGNC:29112]	-	7855	6753	7501	1163	1015	1319	26.0275	21.4333	19.7596	4.21617	3.85054	3.89467
ENSG00000144381	10980	10735.5	9513.82	58007.1	86939.6	60849.2	10409.8	68598.6	-2.72026	2.73259e-35	2.98227e-33	HSPD1	2	197486581	197516737	-	4245	protein_coding	heat shock protein family D (Hsp60) member 1 [Source:HGNC Symbol;Acc:HGNC:5261]	-	10433	10832	11713	52996	75769	68362	69.6281	69.245	62.1464	386.963	578.942	406.565
ENSG00000166147	59.9885	32.7061	34.9265	657.828	471.594	512.699	42.5404	547.374	-3.69428	2.9276e-35	3.18295e-33	FBN1	15	48408306	48645849	-	16057	protein_coding	fibrillin 1 [Source:HGNC Symbol;Acc:HGNC:3603]	-	57	33	43	601	411	576	0.100569	0.0557708	0.0603156	1.16015	0.830231	0.90563
ENSG00000213625	7771.14	8687.93	6553.19	1144.91	1420.52	1315.57	7670.75	1293.66	2.56787	3.66334e-35	3.96779e-33	LEPROT	1	65420587	65436007	+	5237	protein_coding	leptin receptor overlapping transcript [Source:HGNC Symbol;Acc:HGNC:29477]	-	7384	8766	8068	1046	1238	1478	39.9449	45.4231	34.6983	6.19089	7.6676	7.12499
ENSG00000198092	226.272	374.634	393.126	10.9456	13.7692	14.2416	331.344	12.9855	4.66987	3.83012e-35	4.13277e-33	TMPRSS11F	4	68053198	68129880	-	2088	protein_coding	transmembrane serine protease 11F [Source:HGNC Symbol;Acc:HGNC:29994]	-	215	378	484	10	12	16	2.91716	4.91269	5.22084	0.148448	0.186411	0.193456
ENSG00000143320	14.734	23.7863	25.1796	281.301	598.959	464.633	21.2333	448.298	-4.38942	3.88615e-35	4.17747e-33	CRABP2	1	156699606	156705816	-	1100	protein_coding	cellular retinoic acid binding protein 2 [Source:HGNC Symbol;Acc:HGNC:2339]	-	14	24	31	257	522	522	0.360569	0.592074	0.634738	7.24177	15.3921	11.9804
ENSG00000269097	324.148	294.355	435.363	1.09456	2.29486	12.4614	351.289	5.28362	5.95302	4.14469e-35	4.4387e-33	TPRG1LP1	19	57664280	57665039	+	760	processed_pseudogene	tumor protein p63 regulated 1 like pseudogene 1 [Source:HGNC Symbol;Acc:HGNC:52353]	-	308	297	536	1	2	14	11.4813	10.6048	15.8846	0.0407841	0.0853567	0.465058
ENSG00000204291	14.734	31.715	46.2979	703.799	1092.35	469.084	30.9156	755.079	-4.59305	4.18929e-35	4.46973e-33	COL15A1	9	98943179	99070792	+	6653	protein_coding	collagen type XV alpha 1 chain [Source:HGNC Symbol;Acc:HGNC:2192]	-	14	32	57	643	952	527	0.0596161	0.130524	0.192967	2.99569	4.64131	1.9998
ENSG00000118777	309.414	368.687	307.028	17.5129	21.8012	24.9229	328.377	21.4123	3.93063	4.96737e-35	5.28018e-33	ABCG2	4	88090264	88231322	-	5044	protein_coding	ATP binding cassette subfamily G member 2 (Junior blood group) [Source:HGNC Symbol;Acc:HGNC:74]	-	294	372	378	16	19	28	1.6513	2.00136	1.68788	0.0983216	0.12218	0.140144
ENSG00000148218	5643.13	4534.26	4237.48	790.269	838.772	858.058	4804.95	829.033	2.53479	5.26302e-35	5.57373e-33	ALAD	9	113386317	113401333	-	4983	protein_coding	aminolevulinate dehydratase [Source:HGNC Symbol;Acc:HGNC:395]	-	5362	4575	5217	722	731	964	30.4852	24.9148	23.5806	4.49108	4.75826	4.88403
ENSG00000142910	2050.13	1714.59	1185.06	180.602	113.596	80.1092	1649.93	124.769	3.72862	5.8441e-35	6.16629e-33	TINAGL1	1	31576485	31587686	+	5281	protein_coding	tubulointerstitial nephritis antigen like 1 [Source:HGNC Symbol;Acc:HGNC:19168]	-	1948	1730	1459	165	99	90	10.4502	8.88971	6.22249	0.968438	0.608052	0.430248
ENSG00000260629	846.153	715.57	794.375	65.6733	90.647	108.592	785.366	88.3043	3.14793	5.91689e-35	6.22013e-33	BGLT3	11	5244554	5245546	-	993	lincRNA	beta globin locus transcript 3 [Source:HGNC Symbol;Acc:HGNC:49033]	-	804	722	978	60	79	122	22.9382	19.7308	22.1827	1.87286	2.58047	3.10172
ENSG00000165905	37.8875	36.6705	47.1102	434.539	580.6	397.876	40.556	471.005	-3.53112	6.33715e-35	6.63753e-33	LARGE2	11	45921621	45929096	+	3115	protein_coding	LARGE xylosyl- and glucuronyltransferase 2 [Source:HGNC Symbol;Acc:HGNC:16522]	-	36	37	58	397	506	447	0.327414	0.32233	0.419368	3.95036	5.26883	3.62278
ENSG00000117000	2422.69	2245.82	2176	10656.6	11660.2	11257.1	2281.5	11191.3	-2.29442	6.56429e-35	6.85034e-33	RLF	1	40161373	40240921	+	6246	protein_coding	rearranged L-myc fusion [Source:HGNC Symbol;Acc:HGNC:10025]	zf-C2H2	2302	2266	2679	9736	10162	12647	10.4413	9.845	9.66042	48.3151	52.7714	51.1185
ENSG00000189067	189.437	249.756	202.249	1348.49	1366.59	1349.39	213.814	1354.83	-2.66385	6.67409e-35	6.93959e-33	LITAF	16	11547722	11636381	-	5060	protein_coding	lipopolysaccharide induced TNF factor [Source:HGNC Symbol;Acc:HGNC:16841]	zf-LITAF-like	180	252	249	1232	1191	1516	1.0078	1.35147	1.10834	7.54682	7.63453	7.56382
ENSG00000090520	949.291	1103.09	1180.19	5344.71	6569.04	6571.62	1077.52	6161.79	-2.5153	8.48839e-35	8.79409e-33	DNAJB11	3	186567403	186585800	+	5731	protein_coding	DnaJ heat shock protein family (Hsp40) member B11 [Source:HGNC Symbol;Acc:HGNC:14889]	-	902	1113	1453	4883	5725	7383	4.45891	5.27014	5.71032	26.4095	32.4016	32.5233
ENSG00000221988	5564.19	5519.4	6177.93	1174.46	1143.99	1015.61	5753.84	1111.35	2.37257	8.94631e-35	9.23505e-33	PPT2	6	32153441	32163680	+	2940	protein_coding	palmitoyl-protein thioesterase 2 [Source:HGNC Symbol;Acc:HGNC:9326]	-	5287	5569	7606	1073	997	1141	50.9465	51.4029	58.2686	11.3124	10.9994	9.79785
ENSG00000166289	181.018	216.059	181.13	1605.71	1114.15	1572.81	192.736	1430.89	-2.89293	1.00085e-34	1.02944e-32	PLEKHF1	19	29665056	29675457	+	2681	protein_coding	pleckstrin homology and FYVE domain containing 1 [Source:HGNC Symbol;Acc:HGNC:20764]	-	172	218	223	1467	971	1767	1.81754	2.20657	1.87341	16.9604	11.7475	16.6392
ENSG00000179862	910.351	492.574	335.457	25.1748	19.5063	26.7031	579.461	23.7947	4.5991	1.06504e-34	1.09153e-32	CITED4	1	40861051	40862366	-	1316	protein_coding	Cbp/p300 interacting transactivator with Glu/Asp rich carboxy-terminal domain 4 [Source:HGNC Symbol;Acc:HGNC:18696]	-	865	497	413	23	17	30	18.6214	10.2484	7.06837	0.541721	0.419	0.575517
ENSG00000109089	747.225	714.579	833.363	4046.57	3779.64	4114.05	765.055	3980.09	-2.37881	1.10777e-34	1.13127e-32	CDR2L	17	74987632	75005800	+	3536	protein_coding	cerebellar degeneration related protein 2 like [Source:HGNC Symbol;Acc:HGNC:29999]	-	710	721	1026	3697	3294	4622	5.68851	5.53326	6.53522	32.4072	30.2157	32.9997
ENSG00000112293	423.077	376.616	415.057	32.8367	39.0126	41.8348	404.916	37.8947	3.41379	1.21885e-34	1.24028e-32	GPLD1	6	24424565	24495205	-	4919	protein_coding	glycosylphosphatidylinositol specific phospholipase D1 [Source:HGNC Symbol;Acc:HGNC:4459]	-	402	380	511	30	34	47	2.31527	2.09635	2.33975	0.189038	0.224194	0.24122
ENSG00000081041	30.5204	66.4033	84.4734	692.854	998.264	1037.86	60.4657	909.659	-3.9013	1.28996e-34	1.30798e-32	CXCL2	4	74097035	74099293	-	1500	protein_coding	C-X-C motif chemokine ligand 2 [Source:HGNC Symbol;Acc:HGNC:4603]	-	29	67	104	633	870	1166	0.547721	1.21211	1.56159	13.0803	18.8126	19.6246
ENSG00000088053	990.336	809.724	891.844	136.819	131.954	128.175	897.301	132.316	2.76206	1.31112e-34	1.32474e-32	GP6	19	55013705	55038264	-	2703	protein_coding	glycoprotein VI platelet [Source:HGNC Symbol;Acc:HGNC:14388]	-	941	817	1098	125	115	144	9.86271	8.20226	9.14917	1.4334	1.37998	1.34496
ENSG00000166598	9749.7	14451.1	13548.2	75821	88419.8	74113.5	12583	79451.4	-2.65856	1.45562e-34	1.46556e-32	HSP90B1	12	103930107	103953645	+	4695	protein_coding	heat shock protein 90 beta family member 1 [Source:HGNC Symbol;Acc:HGNC:12028]	-	9264	14581	16680	69271	77059	83264	55.9005	84.2771	80.0176	457.32	532.365	447.728
ENSG00000253483	304.152	1004.97	1003.12	21.8911	14.9166	32.0437	770.748	22.9505	5.05579	1.69184e-34	1.69742e-32	AC104561.2	8	23483016	23483534	-	519	processed_pseudogene	DnaJ (Hsp40) homolog, subfamily C, member 5 (DNAJC5) pseudogene	-	289	1014	1235	20	13	36	15.7755	53.0186	53.5951	1.19445	0.812451	1.75117
ENSG00000245164	107.348	206.148	255.045	4050.95	1855.39	2899.95	189.513	2935.43	-3.95034	1.75317e-34	1.7528e-32	LINC00861	8	125922308	125951249	-	5724	lincRNA	long intergenic non-protein coding RNA 861 [Source:HGNC Symbol;Acc:HGNC:45133]	-	102	208	314	3701	1617	3258	0.504839	0.986101	1.23554	20.0412	9.16287	14.3696
ENSG00000188157	30220.5	27373	31295	4264.39	5599.46	3441.13	29629.5	4434.99	2.74021	2.23871e-34	2.23044e-32	AGRN	1	1020123	1056118	+	10758	protein_coding	agrin [Source:HGNC Symbol;Acc:HGNC:329]	-	28715	27619	38529	3896	4880	3866	75.6188	69.6681	80.6643	11.2251	14.7133	9.07241
ENSG00000065809	17.8913	28.7417	11.3714	760.716	414.222	335.568	19.3348	503.502	-4.71597	2.2487e-34	2.23261e-32	FAM107B	10	14518557	14774897	-	7019	protein_coding	family with sequence similarity 107 member B [Source:HGNC Symbol;Acc:HGNC:23726]	-	17	29	14	695	361	377	0.0686162	0.112119	0.044924	3.06912	1.66822	1.356
ENSG00000213347	2413.22	2672.98	2660.91	500.212	413.075	485.996	2582.37	466.428	2.46854	2.26828e-34	2.24426e-32	MXD3	5	177301461	177312757	-	5154	protein_coding	MAX dimerization protein 3 [Source:HGNC Symbol;Acc:HGNC:14008]	bHLH	2293	2697	3276	457	360	546	12.6041	14.2002	14.3161	2.74837	2.26558	2.67449
ENSG00000188582	936.662	651.149	463.791	48.1604	48.1921	58.7467	683.868	51.6998	3.7206	2.29808e-34	2.26591e-32	PAQR9	3	142949164	142963682	-	4169	protein_coding	progestin and adipoQ receptor family member 9 [Source:HGNC Symbol;Acc:HGNC:30131]	-	890	657	571	44	42	66	6.04799	4.27653	3.08482	0.327133	0.326767	0.399673
ENSG00000135636	1147.15	1542.14	1555.45	199.209	173.262	118.384	1414.91	163.618	3.11611	2.76411e-34	2.71605e-32	DYSF	2	71453722	71686768	+	8386	protein_coding	dysferlin [Source:HGNC Symbol;Acc:HGNC:3097]	-	1090	1556	1915	182	151	133	3.68234	5.03515	5.14327	0.672699	0.584041	0.400396
ENSG00000022267	15.7864	30.7239	24.3673	346.974	336.197	324.887	23.6259	336.019	-3.82428	3.26569e-34	3.19791e-32	FHL1	X	136146702	136211359	+	5997	protein_coding	four and a half LIM domains 1 [Source:HGNC Symbol;Acc:HGNC:3702]	-	15	31	30	317	293	365	0.0708614	0.140277	0.112671	1.63844	1.58473	1.53657
ENSG00000180448	5473.68	6587.8	9392.79	772.756	792.874	1069.01	7151.43	878.214	3.02509	5.48275e-34	5.35064e-32	ARHGAP45	19	1065923	1086628	+	6238	protein_coding	Rho GTPase activating protein 45 [Source:HGNC Symbol;Acc:HGNC:17102]	-	5201	6647	11564	706	691	1201	23.6208	28.916	41.753	3.50803	3.59297	4.8606
ENSG00000173334	178.913	204.165	155.139	1056.25	1359.7	1240.8	179.406	1218.92	-2.76593	7.1686e-34	6.97208e-32	TRIB1	8	125430321	125438405	+	4138	protein_coding	tribbles pseudokinase 1 [Source:HGNC Symbol;Acc:HGNC:16891]	-	170	206	191	965	1185	1394	1.16389	1.35093	1.0396	7.22838	9.28858	8.50481
ENSG00000226200	1226.08	795.849	653.044	90.8481	55.0767	75.6587	891.658	73.8611	3.59125	1.13912e-33	1.10413e-31	SGMS1-AS1	10	50624951	50641451	+	12420	antisense	SGMS1 antisense RNA 1 [Source:HGNC Symbol;Acc:HGNC:49683]	-	1165	803	804	83	48	85	2.6574	1.75449	1.45801	0.207138	0.125355	0.172779
ENSG00000178927	4599.12	4028.8	3945.07	851.564	627.644	666.686	4190.99	715.298	2.55077	1.26048e-33	1.21764e-31	CYBC1	17	82442589	82450829	-	7234	protein_coding	cytochrome b-245 chaperone 1 [Source:HGNC Symbol;Acc:HGNC:28672]	-	4370	4065	4857	778	547	749	17.1142	15.2489	15.1222	3.33354	2.45262	2.61394
ENSG00000139219	8.41943	1.98219	5.68571	183.885	519.786	396.095	5.36244	366.589	-6.10173	1.28486e-33	1.23701e-31	COL2A1	12	47972965	48004554	-	6664	protein_coding	collagen type II alpha 1 chain [Source:HGNC Symbol;Acc:HGNC:2200]	-	8	2	7	168	453	445	0.0340101	0.00814428	0.0236586	0.781409	2.20488	1.68584
ENSG00000096968	4351.8	4006.99	3610.43	446.579	658.625	684.489	3989.74	596.564	2.74094	1.40376e-33	1.34695e-31	JAK2	9	4984390	5128183	+	6170	protein_coding	Janus kinase 2 [Source:HGNC Symbol;Acc:HGNC:6192]	-	4135	4043	4445	408	574	769	18.9864	17.7818	16.226	2.04965	3.01751	3.14654
ENSG00000115107	3445.65	2000.03	1808.06	201.398	267.351	267.921	2417.91	245.557	3.29887	1.68507e-33	1.61147e-31	STEAP3	2	119223831	119265652	+	4562	protein_coding	STEAP3 metalloreductase [Source:HGNC Symbol;Acc:HGNC:24592]	-	3274	2018	2226	184	233	301	20.3318	12.0039	10.9899	1.25016	1.65662	1.66573
ENSG00000137648	1989.09	2383.58	2939.51	123.685	286.858	242.998	2437.4	217.847	3.48386	1.69544e-33	1.61598e-31	TMPRSS4	11	118077012	118121890	+	9948	protein_coding	transmembrane serine protease 4 [Source:HGNC Symbol;Acc:HGNC:11878]	-	1890	2405	3619	113	250	273	5.38243	6.5605	8.19366	0.352084	0.815128	0.692818
ENSG00000267080	1334.48	1259.68	1273.6	222.195	160.64	216.295	1289.25	199.71	2.68878	1.88575e-33	1.7914e-31	ASB16-AS1	17	44175973	44186717	-	2460	antisense	ASB16 antisense RNA 1 [Source:HGNC Symbol;Acc:HGNC:25442]	-	1268	1271	1568	203	140	243	14.6028	14.0206	14.3561	2.55779	1.84593	2.49381
ENSG00000261349	543.054	746.294	892.656	65.6733	50.4869	83.6696	727.335	66.61	3.44237	1.98618e-33	1.88056e-31	AL031432.2	1	25266102	25267136	-	459	unprocessed_pseudogene	novel pseudogene	-	516	753	1099	60	44	94	31.8486	44.5184	53.9275	4.05175	3.10929	5.1702
ENSG00000172071	477.803	662.051	728.583	3647.06	4064.2	4414.02	622.812	4041.76	-2.69724	2.01609e-33	1.90258e-31	EIF2AK3	2	88556741	88627576	-	5434	protein_coding	eukaryotic translation initiation factor 2 alpha kinase 3 [Source:HGNC Symbol;Acc:HGNC:3255]	-	454	668	897	3332	3542	4959	2.36695	3.33591	3.7179	19.0059	21.1422	23.0392
ENSG00000157350	26393.9	26287.8	22820.8	4423.1	2863.99	4373.07	25167.5	3886.72	2.69479	3.08453e-33	2.90129e-31	ST3GAL2	16	70375978	70439237	-	9744	protein_coding	ST3 beta-galactoside alpha-2,3-sialyltransferase 2 [Source:HGNC Symbol;Acc:HGNC:10863]	-	25079	26524	28096	4041	2496	4913	72.9165	73.8685	64.943	12.8545	8.30862	12.7292
ENSG00000205639	4446.51	3399.45	2852.6	491.455	556.504	378.293	3566.19	475.418	2.90814	3.18521e-33	2.98616e-31	MFSD2B	2	24010081	24063321	+	4438	protein_coding	major facilitator superfamily domain containing 2B [Source:HGNC Symbol;Acc:HGNC:37207]	-	4225	3430	3512	449	485	425	26.9707	20.9732	17.8235	3.13591	3.54467	2.41765
ENSG00000156381	7263.87	5606.62	5890.39	871.266	1117.6	1154.46	6253.63	1047.78	2.57708	3.3104e-33	3.09339e-31	ANKRD9	14	102501760	102509799	-	7215	protein_coding	ankyrin repeat domain 9 [Source:HGNC Symbol;Acc:HGNC:20096]	-	6902	5657	7252	796	974	1297	27.1014	21.2769	22.6385	3.41964	4.37869	4.53833
ENSG00000260077	534.634	587.719	523.897	50.3496	75.7304	44.5051	548.75	56.8617	3.27905	4.25845e-33	3.96632e-31	AC104794.2	2	10039092	10040663	-	1572	lincRNA	novel transcript	-	508	593	645	46	66	50	9.15512	10.2367	9.24129	0.907004	1.3618	0.80299
ENSG00000164683	65.2506	73.341	79.5999	504.59	673.542	605.269	72.7305	594.467	-3.02792	4.94555e-33	4.59133e-31	HEY1	8	79764010	79767863	-	3232	protein_coding	hes related family bHLH transcription factor with YRPW motif 1 [Source:HGNC Symbol;Acc:HGNC:4880]	bHLH	62	74	98	461	587	680	0.543467	0.621324	0.682936	4.42113	5.89099	5.31166
ENSG00000251434	215.748	301.293	350.077	2.18911	9.17944	10.6812	289.039	7.34993	5.27201	5.20255e-33	4.8143e-31	AC104071.1	4	31350284	31351725	+	602	lincRNA	novel transcript	-	205	304	431	2	8	12	9.6474	13.7036	16.1252	0.102976	0.431037	0.503242
ENSG00000188460	554.63	746.294	982.003	47.0659	11.4743	48.0655	760.976	35.5352	4.4081	5.51403e-33	5.08607e-31	ACTBP11	1	223863726	223864851	-	1126	processed_pseudogene	actin, beta pseudogene 11 [Source:HGNC Symbol;Acc:HGNC:33971]	-	527	753	1209	43	10	54	13.2594	18.1474	24.1832	1.18368	0.28806	1.21073
ENSG00000107731	395.713	333.008	280.224	2798.78	2254.7	1938.64	336.315	2330.71	-2.79415	5.56617e-33	5.11766e-31	UNC5B	10	71212570	71302864	+	6841	protein_coding	unc-5 netrin receptor B [Source:HGNC Symbol;Acc:HGNC:12568]	-	376	336	345	2557	1965	2178	1.55712	1.33284	1.13586	11.5855	9.31675	8.03768
ENSG00000139194	2478.47	3031.76	2647.1	281.301	483.068	339.129	2719.11	367.833	2.887	5.9668e-33	5.46842e-31	RBP5	12	7123684	7128942	-	1369	protein_coding	retinol binding protein 5 [Source:HGNC Symbol;Acc:HGNC:15847]	-	2355	3059	3259	257	421	381	48.7349	60.6364	53.6175	5.8188	9.9747	7.0261
ENSG00000242599	43.1496	40.6349	86.9101	581.209	813.528	786.85	56.8982	727.196	-3.66382	1.2251e-32	1.11919e-30	CSAG4	X	152733827	152740985	+	755	transcribed_unprocessed_pseudogene	CSAG family member 4 (pseudogene) [Source:HGNC Symbol;Acc:HGNC:20923]	-	41	41	107	531	709	884	1.53847	1.47365	3.19199	21.7998	30.4593	29.5595
ENSG00000101997	4123.42	4306.31	3573.87	705.988	838.772	664.016	4001.2	736.259	2.44264	1.31776e-32	1.2e-30	CCDC22	X	49235467	49250526	+	2516	protein_coding	coiled-coil domain containing 22 [Source:HGNC Symbol;Acc:HGNC:28909]	-	3918	4345	4400	645	731	746	44.1171	46.8637	39.3883	7.94608	9.42384	7.4855
ENSG00000103187	1422.88	1370.68	1278.47	8067.97	13850.6	8254.81	1357.35	10057.8	-2.8895	2.1691e-32	1.96899e-30	COTL1	16	84565594	84618077	-	6762	protein_coding	coactosin like F-actin binding protein 1 [Source:HGNC Symbol;Acc:HGNC:18304]	-	1352	1383	1574	7371	12071	9274	5.6644	5.55015	5.2427	33.7874	57.9014	34.6246
ENSG00000147174	61.0409	36.6705	91.7836	632.653	966.136	848.267	63.165	815.686	-3.68246	2.52166e-32	2.28179e-30	GCNA	X	71578411	71613583	+	3621	protein_coding	germ cell nuclear acidic peptidase [Source:HGNC Symbol;Acc:HGNC:15805]	-	58	37	113	578	842	953	0.453787	0.277288	0.70287	4.9477	7.54232	6.64442
ENSG00000198967	531.477	409.322	523.897	33.9312	34.4229	58.7467	488.232	42.367	3.51307	2.5849e-32	2.33163e-30	OR10Z1	1	158605268	158612514	+	6323	protein_coding	olfactory receptor family 10 subfamily Z member 1 [Source:HGNC Symbol;Acc:HGNC:14996]	-	505	413	645	31	30	66	2.26267	1.77249	2.29753	0.151965	0.153893	0.26352
ENSG00000178104	430.444	437.073	419.118	2332.5	3610.96	2503.86	428.878	2815.77	-2.71484	2.62475e-32	2.36013e-30	PDE4DIP	1	148808181	149048286	+	27623	protein_coding	phosphodiesterase 4D interacting protein [Source:HGNC Symbol;Acc:HGNC:15580]	-	409	441	516	2131	3147	2813	0.419474	0.433237	0.420731	2.3912	3.69528	2.57094
ENSG00000164877	13855.2	12301.5	17769.5	2557.98	1664.92	2236.83	14642.1	2153.24	2.76546	3.30635e-32	2.96369e-30	MICALL2	7	1428465	1459502	-	8843	protein_coding	MICAL like 2 [Source:HGNC Symbol;Acc:HGNC:29672]	-	13165	12412	21877	2337	1451	2513	42.1768	38.089	55.7203	8.19149	5.32217	7.1744
ENSG00000168116	2058.55	2598.65	2288.9	433.444	363.735	439.71	2315.37	412.297	2.48882	3.73315e-32	3.3358e-30	KIAA1586	6	57046532	57055239	+	3109	protein_coding	KIAA1586 [Source:HGNC Symbol;Acc:HGNC:21360]	-	1956	2622	2818	396	317	494	17.8238	22.886	20.4148	3.94801	3.3072	4.01143
ENSG00000167716	3365.67	2663.07	2384.75	475.037	328.165	441.491	2804.5	414.898	2.75605	4.02263e-32	3.58327e-30	WDR81	17	1716523	1738599	+	7913	protein_coding	WD repeat domain 81 [Source:HGNC Symbol;Acc:HGNC:26600]	-	3198	2687	2936	434	286	496	11.4496	9.21476	8.3568	1.70001	1.17232	1.58246
ENSG00000140575	2117.49	1922.72	1387.31	12963.9	12672.2	9711.01	1809.17	11782.4	-2.70355	4.24588e-32	3.77039e-30	IQGAP1	15	90388218	90502243	+	11535	protein_coding	IQ motif containing GTPase activating protein 1 [Source:HGNC Symbol;Acc:HGNC:6110]	-	2012	1940	1708	11844	11044	10910	4.94155	4.56396	3.335	31.8262	31.0549	23.8781
ENSG00000164574	12044	9639.38	8986.67	2019.46	1944.89	1943.09	10223.4	1969.15	2.37619	4.69613e-32	4.15731e-30	GALNT10	5	154190730	154420984	+	10496	protein_coding	polypeptide N-acetylgalactosaminyltransferase 10 [Source:HGNC Symbol;Acc:HGNC:19873]	-	11444	9726	11064	1845	1695	2183	30.8892	25.146	23.7418	5.4485	5.23802	5.25076
ENSG00000056998	47.3593	54.5102	47.1102	398.418	449.793	419.238	49.6599	422.483	-3.08974	5.2787e-32	4.65862e-30	GYG2	X	2828788	2882820	+	3655	protein_coding	glycogenin 2 [Source:HGNC Symbol;Acc:HGNC:4700]	-	45	55	58	364	392	471	0.348801	0.40835	0.357409	3.08687	3.47872	3.25331
ENSG00000173276	804.056	811.706	952.762	4472.35	4057.31	5225.79	856.175	4585.15	-2.42068	5.41225e-32	4.76178e-30	ZBTB21	21	41986831	42010387	-	8062	protein_coding	zinc finger and BTB domain containing 21 [Source:HGNC Symbol;Acc:HGNC:13083]	ZBTB	764	819	1173	4086	3536	5871	2.68475	2.75676	3.27703	15.7094	14.2263	18.3849
ENSG00000075420	469.383	644.211	737.518	3992.94	4258.11	3506.11	617.038	3919.05	-2.66596	7.39912e-32	6.48989e-30	FNDC3B	3	172039628	172401665	+	13270	protein_coding	fibronectin type III domain containing 3B [Source:HGNC Symbol;Acc:HGNC:24670]	-	446	650	908	3648	3711	3939	0.952175	1.32923	1.54113	8.52095	9.07071	7.49389
ENSG00000178965	2.10486	3.96438	15.4326	250.653	306.364	281.272	7.16729	279.43	-5.20606	1.04426e-31	9.13133e-30	ERICH3	1	74568111	74673738	-	8779	protein_coding	glutamate rich 3 [Source:HGNC Symbol;Acc:HGNC:25346]	-	2	4	19	229	267	316	0.00645413	0.0123644	0.0487454	0.808527	0.986478	0.908729
ENSG00000107521	9111.93	8847.5	8548.06	1803.83	2004.56	2015.19	8835.83	1941.19	2.18635	1.05415e-31	9.18975e-30	HPS1	10	98416198	98446947	-	5301	protein_coding	HPS1, biogenesis of lysosomal organelles complex 3 subunit 1 [Source:HGNC Symbol;Acc:HGNC:5163]	-	8658	8927	10524	1648	1747	2264	46.2714	45.6989	44.7145	9.63615	10.6895	10.7823
ENSG00000158715	3274.11	4906.91	6292.46	658.922	391.274	374.733	4824.49	474.976	3.34515	1.12729e-31	9.79753e-30	SLC45A3	1	205657851	205680459	-	3702	protein_coding	solute carrier family 45 member 3 [Source:HGNC Symbol;Acc:HGNC:8642]	-	3111	4951	7747	602	341	421	23.8076	36.2923	47.1327	5.04039	2.98772	2.87103
ENSG00000065833	799.846	1464.84	1384.06	10988.2	10575.9	7847.14	1216.25	9803.75	-3.01047	1.44028e-31	1.24798e-29	ME1	6	83210389	83431071	-	3371	protein_coding	malic enzyme 1 [Source:HGNC Symbol;Acc:HGNC:6983]	-	760	1478	1704	10039	9217	8816	6.38716	11.898	11.3851	92.3072	88.6854	66.0245
ENSG00000134242	9.47186	10.902	5.68571	234.235	322.428	192.262	8.68654	249.642	-4.86575	1.50498e-31	1.3001e-29	PTPN22	1	113813811	113871759	-	4503	protein_coding	protein tyrosine phosphatase, non-receptor type 22 [Source:HGNC Symbol;Acc:HGNC:9652]	-	9	11	7	214	281	216	0.0566231	0.0662901	0.0350124	1.47304	2.02407	1.211
ENSG00000023839	35.7826	33.6972	44.6734	351.352	367.178	382.744	38.0511	367.091	-3.2637	1.51915e-31	1.30839e-29	ABCC2	10	99782640	99852594	+	7837	protein_coding	ATP binding cassette subfamily C member 2 [Source:HGNC Symbol;Acc:HGNC:53]	-	34	34	55	321	320	430	0.122908	0.11773	0.158066	1.26958	1.32441	1.3852
ENSG00000261824	153.655	165.513	149.453	903.008	968.431	858.058	156.207	909.833	-2.54247	1.6419e-31	1.40986e-29	LINC00662	19	27684580	27793940	-	7958	lincRNA	long intergenic non-protein coding RNA 662 [Source:HGNC Symbol;Acc:HGNC:27122]	-	146	167	184	825	844	964	0.519759	0.569469	0.520762	3.21332	3.44001	3.0582
ENSG00000160613	2336.39	1837.49	2724.27	360.109	345.377	408.557	2299.38	371.347	2.62976	1.76401e-31	1.51018e-29	PCSK7	11	117204337	117232525	-	22303	protein_coding	proprotein convertase subtilisin/kexin type 7 [Source:HGNC Symbol;Acc:HGNC:8748]	-	2220	1854	3354	329	301	459	2.81996	2.25582	3.38708	0.457232	0.437748	0.519567
ENSG00000271605	4.20972	7.92876	8.93469	202.493	236.371	207.394	7.02439	215.419	-4.91249	2.67494e-31	2.2832e-29	MILR1	17	64449037	64468643	+	1816	protein_coding	mast cell immunoglobulin like receptor 1 [Source:HGNC Symbol;Acc:HGNC:27570]	-	4	8	11	185	206	233	0.0624018	0.119545	0.136428	3.15762	3.67936	3.23916
ENSG00000119227	731.438	808.733	660.355	107.266	113.596	117.493	733.509	112.785	2.70007	2.70139e-31	2.29892e-29	PIGZ	3	196946343	196969060	-	3211	protein_coding	phosphatidylinositol glycan anchor biosynthesis class Z [Source:HGNC Symbol;Acc:HGNC:30596]	-	695	816	813	98	99	132	6.13193	6.89616	5.70263	0.945997	1.00004	1.03783
ENSG00000006283	0	1.98219	1.62449	493.645	690.753	635.533	1.20223	606.644	-8.92187	2.85496e-31	2.4224e-29	CACNA1G	17	50561068	50627474	+	9709	protein_coding	calcium voltage-gated channel subunit alpha1 G [Source:HGNC Symbol;Acc:HGNC:1394]	-	0	2	2	451	602	714	0	0.00559002	0.0046396	1.43981	2.01114	1.85659
ENSG00000253986	280.999	455.903	475.163	31.7421	34.4229	28.4833	404.022	31.5494	3.68418	2.9182e-31	2.46873e-29	AC104561.3	8	23493009	23494198	-	715	lincRNA	novel transcript	-	267	460	585	29	30	32	10.5793	17.4586	18.4279	1.25718	1.36093	1.12989
ENSG00000234420	2386.91	1819.65	1717.08	293.341	243.255	349.81	1974.55	295.469	2.73837	3.1741e-31	2.67729e-29	ZNF37BP	10	42513510	42552822	-	10256	transcribed_processed_pseudogene	zinc finger protein 37B, pseudogene [Source:HGNC Symbol;Acc:HGNC:13103]	-	2268	1836	2114	268	212	393	6.26495	4.85794	4.6425	0.809955	0.67047	0.967402
ENSG00000183597	20037.2	18102.3	19510.1	3509.15	1772.78	2152.27	19216.5	2478.06	2.95511	3.3905e-31	2.85141e-29	TANGO2	22	20017014	20065926	+	6157	protein_coding	transport and golgi organization 2 homolog [Source:HGNC Symbol;Acc:HGNC:25439]	-	19039	18265	24020	3206	1545	2418	87.6048	80.5023	87.8677	16.1398	8.13918	9.9147
ENSG00000074660	557.788	249.756	336.269	13.1347	11.4743	23.1427	381.271	15.9172	4.55842	4.02209e-31	3.37266e-29	SCARF1	17	1633858	1645747	-	4961	protein_coding	scavenger receptor class F member 1 [Source:HGNC Symbol;Acc:HGNC:16820]	-	530	252	414	12	10	26	3.02663	1.37844	1.87956	0.0749749	0.0653811	0.132311
ENSG00000249790	327.306	798.822	721.273	28.4584	48.1921	31.1536	615.8	35.9347	4.10546	4.52567e-31	3.78383e-29	AC092490.1	12	8788257	8795789	+	2279	lincRNA	novel transcript	-	311	806	888	26	42	35	3.86606	9.59729	8.77595	0.353617	0.597759	0.387718
ENSG00000184465	2073.29	1425.19	1868.97	314.137	282.268	284.833	1789.15	293.746	2.6068	5.01218e-31	4.17838e-29	WDR27	6	169457212	169702067	-	12610	protein_coding	WD repeat domain 27 [Source:HGNC Symbol;Acc:HGNC:21248]	-	1970	1438	2301	287	246	320	4.42592	3.09458	4.10986	0.705457	0.632763	0.64066
ENSG00000189339	8640.44	7536.28	7457.21	1793.98	1698.2	1659.15	7877.98	1717.11	2.19788	6.74473e-31	5.60317e-29	SLC35E2B	1	1659529	1692728	-	8395	protein_coding	solute carrier family 35 member E2B [Source:HGNC Symbol;Acc:HGNC:33941]	-	8210	7604	9181	1639	1480	1864	27.7061	24.5798	24.6317	6.05149	5.71824	5.60554
ENSG00000104341	2025.93	1525.29	1081.1	11419.5	16606.8	10651	1544.11	12892.4	-3.06209	6.76049e-31	5.60317e-29	LAPTM4B	8	97775057	97853013	+	3197	protein_coding	lysosomal protein transmembrane 4 beta [Source:HGNC Symbol;Acc:HGNC:13646]	-	1925	1539	1331	10433	14473	11966	17.0585	13.0633	9.37693	101.151	146.838	94.4928
ENSG00000273796	313.624	342.919	271.29	29.553	20.6537	15.1317	309.277	21.7795	3.84097	7.32694e-31	6.0551e-29	BX322562.1	21	45403809	45404369	-	561	lincRNA	novel transcript	-	298	346	334	27	18	17	15.0489	16.7367	13.4094	1.49178	1.04071	0.76503
ENSG00000090382	62.0933	104.065	90.1591	873.455	1156.61	618.621	85.4391	882.895	-3.36629	8.61261e-31	7.09709e-29	LYZ	12	69348341	69354234	+	1764	protein_coding	lysozyme [Source:HGNC Symbol;Acc:HGNC:6740]	-	59	105	111	798	1008	695	0.947559	1.61528	1.41726	14.0219	18.5346	9.94669
ENSG00000204177	818.79	827.564	1016.93	118.212	112.448	154.878	887.761	128.513	2.78468	9.30051e-31	7.64192e-29	BMS1P1	10	46786674	46811989	+	4561	transcribed_unprocessed_pseudogene	BMS1, ribosome biogenesis factor pseudogene 1 [Source:HGNC Symbol;Acc:HGNC:23649]	-	778	835	1252	108	98	174	4.8325	4.96803	6.18258	0.733952	0.696927	0.963123
ENSG00000124882	24.2059	21.8041	22.7428	246.275	376.357	290.173	22.9176	304.268	-3.73124	9.35204e-31	7.66224e-29	EREG	4	74365143	74388751	+	5717	protein_coding	epiregulin [Source:HGNC Symbol;Acc:HGNC:3443]	-	23	22	28	225	328	326	0.113976	0.104427	0.11031	1.21988	1.86092	1.4396
ENSG00000105993	4158.15	6494.64	10528.3	68477.6	83096.9	62775.3	7060.37	71449.9	-3.33899	9.42022e-31	7.69605e-29	DNAJB6	7	157335381	157417439	+	14981	protein_coding	DnaJ heat shock protein family (Hsp40) member B6 [Source:HGNC Symbol;Acc:HGNC:14888]	-	3951	6553	12962	62562	72420	70526	7.47169	11.8702	19.4875	129.442	156.797	118.85
ENSG00000102580	1025.07	1371.67	1315.02	6319.96	5989.59	6805.72	1237.25	6371.76	-2.36432	9.58949e-31	7.81202e-29	DNAJC3	13	95677139	95794989	+	5591	protein_coding	DnaJ heat shock protein family (Hsp40) member C3 [Source:HGNC Symbol;Acc:HGNC:9439]	-	974	1384	1619	5774	5220	7646	4.9354	6.71745	6.52203	32.0104	30.2832	34.5253
ENSG00000140263	9720.24	10468.9	9023.22	1708.6	2223.72	1639.57	9737.46	1857.3	2.39061	1.04628e-30	8.49921e-29	SORD	15	45023104	45077185	+	6159	protein_coding	sorbitol dehydrogenase [Source:HGNC Symbol;Acc:HGNC:11184]	-	9236	10563	11109	1561	1938	1842	42.4841	46.5409	40.6247	7.85591	10.2062	7.55043
ENSG00000164404	9.47186	9.91094	13.8082	172.94	327.018	323.997	11.0637	274.652	-4.61929	1.1149e-30	9.031e-29	GDF9	5	132861181	132866884	-	3279	protein_coding	growth differentiation factor 9 [Source:HGNC Symbol;Acc:HGNC:4224]	-	9	10	17	158	285	364	0.0777596	0.0827592	0.11677	1.49355	2.81919	2.80254
ENSG00000130755	59.9885	51.5369	25.1796	572.453	1271.35	590.138	45.5683	811.314	-4.16385	1.22909e-30	9.92789e-29	GMFG	19	39328353	39342372	-	1490	protein_coding	glia maturation factor gamma [Source:HGNC Symbol;Acc:HGNC:4374]	-	57	52	31	523	1108	663	1.08378	0.947054	0.468598	10.8798	24.1199	11.2336
ENSG00000163040	43.1496	42.6171	57.6693	374.338	683.868	520.71	47.812	526.305	-3.45428	1.68439e-30	1.35672e-28	CCDC74A	2	131527675	131533666	+	3077	protein_coding	coiled-coil domain containing 74A [Source:HGNC Symbol;Acc:HGNC:25197]	-	41	43	71	342	596	585	0.377493	0.379226	0.519704	3.44511	6.28261	4.79977
ENSG00000174600	284.156	326.07	167.322	5.47278	5.73715	7.12082	259.183	6.11025	5.39238	1.78019e-30	1.42985e-28	CMKLR1	12	108288044	108339341	-	5690	protein_coding	chemerin chemokine-like receptor 1 [Source:HGNC Symbol;Acc:HGNC:2121]	-	270	329	206	5	5	8	1.34432	1.56907	0.815418	0.0272372	0.0285022	0.0354952
ENSG00000215908	17540.8	13887.2	15937	2958.58	2051.61	3059.28	15788.4	2689.82	2.55307	1.80925e-30	1.44912e-28	CROCCP2	1	16618253	16657232	-	5606	transcribed_unprocessed_pseudogene	ciliary rootlet coiled-coil, rootletin pseudogene 2 [Source:HGNC Symbol;Acc:HGNC:28170]	-	16667	14012	19621	2703	1788	3437	84.2281	67.8273	78.8303	14.945	10.3451	15.4781
ENSG00000268575	400.976	479.69	511.714	19.702	40.1601	50.7358	464.126	36.866	3.64338	2.21117e-30	1.76609e-28	AL031282.2	1	1702736	1737688	-	5079	processed_transcript	novel transcript, readthrough between SLC35E2 and CDK11A	-	381	484	630	18	35	57	2.1252	2.58598	2.79375	0.10985	0.223517	0.283328
ENSG00000264066	308.362	209.121	211.996	3.28367	3.44229	7.12082	243.159	4.61559	5.67232	2.52557e-30	2.01159e-28	AC024267.1	17	28861072	28861966	-	895	lincRNA	novel transcript	-	293	211	261	3	3	8	9.27465	6.3976	6.56815	0.103897	0.108723	0.225663
ENSG00000253595	0	4.95547	8.93469	295.53	203.095	226.976	4.63005	241.867	-5.62418	2.65945e-30	2.11234e-28	LINC01300	8	141340549	141344621	+	812	antisense	long intergenic non-protein coding RNA 1300 [Source:HGNC Symbol;Acc:HGNC:50460]	-	0	5	11	270	177	255	0	0.167098	0.305114	10.3065	7.07031	7.92824
ENSG00000174718	7425.94	7323.2	5481.84	938.034	1032.69	1357.41	6743.66	1109.38	2.60314	2.69052e-30	2.1311e-28	KIAA1551	12	31959370	31993107	+	6646	protein_coding	KIAA1551 [Source:HGNC Symbol;Acc:HGNC:25559]	-	7056	7389	6749	857	900	1525	30.0781	30.1705	22.872	3.99691	4.39242	5.79298
ENSG00000177406	815.633	970.281	834.175	132.441	137.692	160.218	873.363	143.45	2.60378	2.99657e-30	2.36696e-28	AC021054.1	12	630891	663706	+	3530	antisense	uncharacterized LOC100049716 [Source:NCBI gene;Acc:100049716]	-	775	979	1027	121	120	180	6.21985	7.52603	6.55271	1.06247	1.10263	1.28733
ENSG00000149483	2279.56	1443.03	1611.49	272.544	214.569	278.602	1778.03	255.239	2.799	3.41438e-30	2.68956e-28	TMEM138	11	61362001	61369509	+	6348	protein_coding	transmembrane protein 138 [Source:HGNC Symbol;Acc:HGNC:26944]	-	2166	1456	1984	249	187	313	9.66661	6.22418	7.03931	1.21581	0.95549	1.2448
ENSG00000011478	119.977	115.958	109.653	650.166	783.695	698.73	115.196	710.864	-2.62644	3.42933e-30	2.69391e-28	QPCTL	19	45692483	45703989	+	2396	protein_coding	glutaminyl-peptide cyclotransferase like [Source:HGNC Symbol;Acc:HGNC:25952]	-	114	117	135	594	683	785	1.34794	1.32512	1.26903	7.68429	9.24603	8.27133
ENSG00000111886	6.31458	9.91094	12.1837	220.006	188.179	255.459	9.46973	221.215	-4.52464	3.53068e-30	2.76593e-28	GABRR2	6	89257208	89315299	-	2230	protein_coding	gamma-aminobutyric acid type A receptor rho2 subunit [Source:HGNC Symbol;Acc:HGNC:4091]	-	6	10	15	201	164	287	0.0762253	0.121689	0.1515	2.7938	2.3854	3.24915
ENSG00000128886	12.6292	12.8842	15.4326	172.94	411.927	474.424	13.6487	353.097	-4.68768	3.62466e-30	2.83179e-28	ELL3	15	43772600	43777543	-	2880	protein_coding	elongation factor for RNA polymerase II 3 [Source:HGNC Symbol;Acc:HGNC:23113]	-	12	13	19	158	359	533	0.118043	0.122492	0.148589	1.70047	4.04318	4.67226
ENSG00000163431	690.394	924.691	718.836	59.106	88.3521	113.933	777.974	87.1304	3.15268	6.76587e-30	5.27148e-28	LMOD1	1	201896452	201946588	-	3971	protein_coding	leiomodin 1 [Source:HGNC Symbol;Acc:HGNC:6647]	-	656	933	885	54	77	128	4.68012	6.37587	5.01959	0.4215	0.628944	0.813772
ENSG00000115541	758.802	834.501	948.701	4011.55	3921.92	4008.13	847.335	3980.53	-2.23141	7.39939e-30	5.74941e-28	HSPE1	2	197499994	197503457	+	1977	protein_coding	heat shock protein family E (Hsp10) member 1 [Source:HGNC Symbol;Acc:HGNC:5269]	-	721	842	1168	3665	3418	4503	10.3319	11.5575	13.3064	57.4608	56.0773	57.5026
ENSG00000138678	331.515	522.307	472.726	3238.79	3069.38	2372.12	442.183	2893.43	-2.70918	7.89896e-30	6.12094e-28	GPAT3	4	83535914	83605875	+	3468	protein_coding	glycerol-3-phosphate acyltransferase 3 [Source:HGNC Symbol;Acc:HGNC:28157]	-	315	527	582	2959	2675	2665	2.57326	4.12372	3.7798	26.4466	25.0188	19.4004
ENSG00000214049	3153.08	2979.23	3127.14	321.799	589.779	471.754	3086.48	461.111	2.74302	7.95528e-30	6.14792e-28	UCA1	19	15828206	15836326	+	4152	lincRNA	urothelial cancer associated 1 [Source:HGNC Symbol;Acc:HGNC:37126]	-	2996	3006	3850	294	514	530	20.4426	19.6467	20.8847	2.1948	4.01538	3.22263
ENSG00000116815	3952.92	2227.98	1734.95	279.112	281.12	285.723	2638.62	281.985	3.22571	8.4884e-30	6.54225e-28	CD58	1	116514535	116571039	-	1783	protein_coding	CD58 molecule [Source:HGNC Symbol;Acc:HGNC:1688]	-	3756	2248	2136	255	245	321	59.6797	34.2139	26.9821	4.43295	4.45693	4.54513
ENSG00000262410	248.373	204.165	228.241	7.66189	14.9166	8.90102	226.926	10.4932	4.4501	8.6187e-30	6.62481e-28	AC024361.1	17	82745068	82745709	+	642	sense_intronic	novel transcript, sense intronic FN3K	-	236	206	281	7	13	10	10.4143	8.70743	9.85818	0.337961	0.656795	0.39324
ENSG00000249406	243.111	339.945	473.538	26.2693	13.7692	8.90102	352.198	16.3132	4.45247	1.11552e-29	8.55152e-28	AC015909.1	17	50208944	50215922	+	2240	lincRNA	novel transcript	-	231	343	583	24	12	10	2.92157	4.15531	5.862	0.332099	0.173762	0.112705
ENSG00000266907	184.175	331.026	328.147	12.0401	17.2115	9.79112	281.116	13.0142	4.45142	1.30651e-29	9.98885e-28	AC006116.1	19	56319790	56322310	-	2171	processed_pseudogene	glycerol-3-phosphate dehydrogenase 2 (mitochondrial), pseudogene	-	175	334	404	11	15	11	2.28366	4.17488	4.19128	0.15705	0.224106	0.127916
ENSG00000134109	1099.79	1013.89	909.713	5404.92	4293.68	5521.3	1007.8	5073.3	-2.33216	1.31884e-29	1.00563e-27	EDEM1	3	5187646	5219957	+	6758	protein_coding	ER degradation enhancing alpha-mannosidase like protein 1 [Source:HGNC Symbol;Acc:HGNC:18967]	-	1045	1023	1120	4938	3742	6203	4.38077	4.10786	3.73272	22.6484	17.96	23.1727
ENSG00000170180	9873.89	11037.8	8125.69	1584.92	2051.61	1887.02	9679.13	1841.18	2.39421	1.63954e-29	1.24683e-27	GYPA	4	144109303	144140786	-	4286	protein_coding	glycophorin A (MNS blood group) [Source:HGNC Symbol;Acc:HGNC:4702]	-	9382	11137	10004	1448	1788	2120	62.0149	70.5137	52.5711	10.4718	13.5312	12.4875
ENSG00000179520	0	0.991094	6.49795	200.304	340.787	283.052	2.49635	274.714	-6.63773	1.69072e-29	1.28235e-27	SLC17A8	12	100357079	100422059	+	4272	protein_coding	solute carrier family 17 member 8 [Source:HGNC Symbol;Acc:HGNC:20151]	-	0	1	8	183	297	318	0	0.00635223	0.0421778	1.32777	2.255	1.87927
ENSG00000104324	2300.61	2762.18	2474.91	382	546.177	425.469	2512.57	451.215	2.47797	1.79589e-29	1.35851e-27	CPQ	8	96645227	97149654	+	3457	protein_coding	carboxypeptidase Q [Source:HGNC Symbol;Acc:HGNC:16910]	-	2186	2787	3047	349	476	478	17.9145	21.8774	19.8517	3.12918	4.4661	3.49077
ENSG00000196747	2768.94	3521.36	3156.38	673.152	659.772	624.852	3148.89	652.592	2.27086	1.96387e-29	1.48166e-27	HIST1H2AI	6	27808199	27808701	+	503	protein_coding	histone cluster 1 H2A family member i [Source:HGNC Symbol;Acc:HGNC:4725]	-	2631	3553	3886	615	575	702	148.185	191.684	174.004	37.8976	37.0784	35.234
ENSG00000104998	2427.95	2124.91	1994.06	408.269	475.036	434.37	2182.31	439.225	2.31288	2.04455e-29	1.53847e-27	IL27RA	19	14031748	14053216	+	2962	protein_coding	interleukin 27 receptor subunit alpha [Source:HGNC Symbol;Acc:HGNC:17290]	-	2307	2144	2455	373	414	488	22.0656	19.6425	18.6677	3.90326	4.53353	4.15937
ENSG00000133321	299.942	367.696	363.073	36.1203	36.7178	22.2526	343.571	31.6969	3.45185	2.38951e-29	1.79332e-27	RARRES3	11	63536809	63546462	+	1299	protein_coding	retinoic acid receptor responder 3 [Source:HGNC Symbol;Acc:HGNC:9869]	-	285	371	447	33	32	25	6.21568	7.75037	7.75039	0.787424	0.799028	0.485874
ENSG00000173210	4.20972	21.8041	15.4326	262.693	268.499	305.305	13.8155	278.832	-4.32031	2.41961e-29	1.81116e-27	ABLIM3	5	149141483	149260542	+	7225	protein_coding	actin binding LIM protein family member 3 [Source:HGNC Symbol;Acc:HGNC:29132]	-	4	22	19	240	234	343	0.0156847	0.0826309	0.0592299	1.02962	1.05051	1.19853
ENSG00000128268	4785.4	4044.66	3426.05	859.226	691.9	679.148	4085.37	743.425	2.45833	2.495e-29	1.86272e-27	MGAT3	22	39457344	39492194	+	5457	protein_coding	mannosyl (beta-1,4-)-glycoprotein beta-1,4-N-acetylglucosaminyltransferase [Source:HGNC Symbol;Acc:HGNC:7046]	-	4547	4081	4218	785	603	763	23.6061	20.2941	17.4092	4.45882	3.58414	3.52991
ENSG00000175356	6.31458	8.91985	15.4326	168.562	325.87	340.909	10.2224	278.447	-4.73709	2.56667e-29	1.91123e-27	SCUBE2	11	9019498	9138114	-	7992	protein_coding	signal peptide, CUB domain and EGF like domain containing 2 [Source:HGNC Symbol;Acc:HGNC:30425]	-	6	9	19	154	284	383	0.0212691	0.0305594	0.0535456	0.597268	1.15261	1.20986
ENSG00000168010	1220.82	1020.83	1339.39	206.871	201.948	227.866	1193.68	212.228	2.4909	2.63392e-29	1.95622e-27	ATG16L2	11	72814308	72843674	+	8617	protein_coding	autophagy related 16 like 2 [Source:HGNC Symbol;Acc:HGNC:25464]	-	1160	1030	1649	189	176	256	3.81377	3.24369	4.31012	0.679845	0.662488	0.750026
ENSG00000102038	32.6253	31.715	38.1755	298.814	384.389	314.206	34.1719	332.47	-3.27712	2.85389e-29	2.1141e-27	SMARCA1	X	129446501	129523500	-	4363	protein_coding	SWI/SNF related, matrix associated, actin dependent regulator of chromatin, subfamily a, member 1 [Source:HGNC Symbol;Acc:HGNC:11097]	-	31	32	47	273	335	353	0.201293	0.199032	0.242626	1.93946	2.49047	2.04259
ENSG00000165886	64.1982	53.5191	47.9224	421.404	454.382	403.216	55.2132	426.334	-2.95368	3.38409e-29	2.50038e-27	UBTD1	10	97498868	97571209	+	1706	protein_coding	ubiquitin domain containing 1 [Source:HGNC Symbol;Acc:HGNC:25683]	-	61	54	59	385	396	453	1.01299	0.858959	0.77893	6.99497	7.529	6.70366
ENSG00000196449	632.51	487.618	454.044	2845.84	3169.2	2572.4	524.724	2862.48	-2.44846	3.55798e-29	2.62208e-27	YRDC	1	37802944	37808185	-	1826	protein_coding	yrdC N6-threonylcarbamoyltransferase domain containing [Source:HGNC Symbol;Acc:HGNC:28905]	-	601	492	559	2600	2762	2890	9.32452	7.31176	6.89503	44.1343	49.0619	39.9567
ENSG00000175449	2344.81	2221.04	1743.89	430.16	318.986	345.36	2103.25	364.835	2.52721	4.68082e-29	3.4407e-27	RFESD	5	95646754	95684773	+	5062	protein_coding	Rieske Fe-S domain containing [Source:HGNC Symbol;Acc:HGNC:29587]	-	2228	2241	2147	393	278	388	12.4694	12.0137	9.5529	2.40644	1.78133	1.93509
ENSG00000197043	145.235	165.513	142.955	915.048	1161.2	802.872	151.234	959.707	-2.66578	4.84563e-29	3.55272e-27	ANXA6	5	151100712	151157882	-	5427	protein_coding	annexin A6 [Source:HGNC Symbol;Acc:HGNC:544]	-	138	167	176	836	1012	902	0.720397	0.835054	0.730429	4.77475	6.04842	4.19604
ENSG00000100336	5.26215	4.95547	12.1837	249.559	228.339	173.57	7.46709	217.156	-4.81714	5.44185e-29	3.97965e-27	APOL4	22	36189124	36204840	-	4377	protein_coding	apolipoprotein L4 [Source:HGNC Symbol;Acc:HGNC:14867]	-	5	5	15	228	199	195	0.0323628	0.0309992	0.0771863	1.61459	1.47468	1.12474
ENSG00000157999	473.593	493.565	787.877	61.2951	25.2435	50.7358	585.012	45.7581	3.67188	6.13283e-29	4.47353e-27	ANKRD61	7	6031376	6036386	+	1257	protein_coding	ankyrin repeat domain 61 [Source:HGNC Symbol;Acc:HGNC:22467]	-	450	498	970	56	22	57	10.1421	10.7511	17.3805	1.38088	0.567687	1.14481
ENSG00000218073	11.5767	3.96438	8.12244	148.86	323.575	332.898	7.88785	268.444	-5.09565	6.19275e-29	4.50574e-27	AL021407.3	6	16160926	16161411	+	486	processed_pseudogene	PERP, TP53 apoptosis effector (PERP) pseudogene	-	11	4	10	136	282	374	0.641223	0.223348	0.463435	8.67375	18.8206	19.428
ENSG00000173262	0	4.95547	2.43673	220.006	298.332	228.756	2.46407	249.031	-6.63622	6.58939e-29	4.78216e-27	SLC2A14	12	7812512	7891148	-	5575	protein_coding	solute carrier family 2 member 14 [Source:HGNC Symbol;Acc:HGNC:18301]	-	0	5	3	201	260	257	0	0.0243379	0.01212	1.11752	1.51269	1.16381
ENSG00000167286	0	5.94657	3.24898	239.708	469.299	186.921	3.06518	298.643	-6.57945	6.90539e-29	4.9988e-27	CD3D	11	118338954	118342744	-	929	protein_coding	CD3d molecule [Source:HGNC Symbol;Acc:HGNC:1673]	-	0	6	4	219	409	210	0	0.175264	0.0969772	7.30689	14.28	5.70685
ENSG00000140105	948.239	2843.45	2973.63	27497.4	35758.5	24651.4	2255.1	29302.4	-3.6995	7.04617e-29	5.08784e-27	WARS	14	100333788	100376805	-	6358	protein_coding	tryptophanyl-tRNA synthetase [Source:HGNC Symbol;Acc:HGNC:12729]	-	901	2869	3661	25122	31164	27695	4.01474	12.2453	12.9689	122.472	158.984	109.97
ENSG00000214021	3008.9	3658.13	5380.31	664.395	534.703	576.786	4015.78	591.961	2.76232	7.75936e-29	5.5887e-27	TTLL3	3	9808086	9855138	+	10365	protein_coding	tubulin tyrosine ligase like 3 [Source:HGNC Symbol;Acc:HGNC:24483]	-	2859	3691	6624	607	466	648	7.81443	9.66345	14.3938	1.8152	1.45827	1.57833
ENSG00000119917	210.486	257.685	207.122	14.2292	13.7692	12.4614	225.098	13.4866	4.06528	9.91293e-29	7.12187e-27	IFIT3	10	89327894	89340971	+	2640	protein_coding	interferon induced protein with tetratricopeptide repeats 3 [Source:HGNC Symbol;Acc:HGNC:5411]	-	200	260	255	13	12	14	2.14624	2.67256	2.17551	0.152631	0.147434	0.13388
ENSG00000143333	5.26215	4.95547	15.4326	178.413	377.505	272.371	8.55009	276.096	-4.96519	1.24915e-28	8.95191e-27	RGS16	1	182598623	182604408	-	2427	protein_coding	regulator of G protein signaling 16 [Source:HGNC Symbol;Acc:HGNC:9997]	-	5	5	19	163	329	306	0.0583651	0.0559059	0.176323	2.08172	4.39691	3.18306
ENSG00000104327	147.34	184.344	86.9101	1345.21	1429.7	972.882	139.531	1249.26	-3.16607	1.28065e-28	9.15472e-27	CALB1	8	90058608	90095475	-	7138	protein_coding	calbindin 1 [Source:HGNC Symbol;Acc:HGNC:1434]	-	140	186	107	1229	1246	1093	0.555654	0.707122	0.337623	5.33678	5.66191	3.86577
ENSG00000175003	15.7864	23.7863	43.8612	311.948	438.318	488.666	27.8113	412.978	-3.87128	1.3365e-28	9.53013e-27	SLC22A1	6	160121789	160158718	+	2312	protein_coding	solute carrier family 22 member 1 [Source:HGNC Symbol;Acc:HGNC:10963]	-	15	24	54	285	382	549	0.183805	0.281696	0.526055	3.82086	5.35916	5.99483
ENSG00000183060	730.386	456.895	379.318	53.6332	44.7498	48.0655	522.199	48.8162	3.41789	1.50885e-28	1.07324e-26	LYSMD4	15	99715697	99733561	-	5697	protein_coding	LysM domain containing 4 [Source:HGNC Symbol;Acc:HGNC:26571]	-	694	461	467	49	39	54	3.45117	2.1959	1.84627	0.266596	0.222044	0.239299
ENSG00000150347	14.734	25.7685	25.9918	303.192	245.55	277.712	22.1648	275.485	-3.62441	1.62735e-28	1.15465e-26	ARID5B	10	61901300	62096944	+	9144	protein_coding	AT-rich interaction domain 5B [Source:HGNC Symbol;Acc:HGNC:17362]	ARID	14	26	32	277	214	312	0.0433755	0.0771605	0.0788205	0.938961	0.7591	0.861412
ENSG00000006451	981.917	1030.74	854.481	4612.46	5372.27	4072.22	955.712	4685.65	-2.29382	1.80027e-28	1.27418e-26	RALA	7	39623483	39708124	+	3665	protein_coding	RAS like proto-oncogene A [Source:HGNC Symbol;Acc:HGNC:9839]	-	933	1040	1052	4214	4682	4575	7.21208	7.70047	6.46498	35.6389	41.4361	31.5144
ENSG00000143507	141.026	204.165	192.502	1037.64	1769.34	1241.69	179.231	1349.56	-2.911	1.91001e-28	1.34851e-26	DUSP10	1	221701424	221742176	-	2914	protein_coding	dual specificity phosphatase 10 [Source:HGNC Symbol;Acc:HGNC:3065]	-	134	206	237	948	1542	1395	1.30277	1.91838	1.83183	10.0838	17.1639	12.0858
ENSG00000197329	440.968	568.888	541.767	2402.55	3033.81	2535.9	517.208	2657.42	-2.36063	2.33407e-28	1.64385e-26	PELI1	2	64092652	64144454	-	4125	protein_coding	pellino E3 ubiquitin protein ligase 1 [Source:HGNC Symbol;Acc:HGNC:8827]	-	419	574	667	2195	2644	2849	2.87768	3.77612	3.64189	16.4936	20.7902	17.4366
ENSG00000213934	67427	54859.1	75113.9	13761.8	13460.5	10119.6	65800	12447.3	2.40231	2.51366e-28	1.76598e-26	HBG1	11	5248079	5249859	-	1659	protein_coding	hemoglobin subunit gamma 1 [Source:HGNC Symbol;Acc:HGNC:4831]	-	64068	55352	92477	12573	11731	11369	1094.08	905.409	1255.49	234.907	229.356	173.009
ENSG00000238160	419.919	1303.29	1371.07	66.7679	48.1921	71.2082	1031.43	62.056	4.05233	2.8483e-28	1.99618e-26	AC116366.2	5	132419416	132426714	-	999	antisense	novel transcript	-	399	1315	1688	61	42	80	11.3151	35.7205	38.0568	1.89264	1.36366	2.0217
ENSG00000254612	179.965	223.987	337.081	1650.59	2185.85	1674.28	247.011	1836.91	-2.89137	3.13282e-28	2.19022e-26	AP001000.1	11	127940913	127941654	-	742	processed_pseudogene	similar to DnaJ (Hsp40) homolog, subfamily B, member 6 pseudogene	-	171	226	415	1508	1905	1881	6.52897	8.26537	12.5971	62.9943	83.2746	63.9996
ENSG00000065029	2817.35	2279.52	2613.8	582.304	541.587	526.05	2570.22	549.98	2.22466	3.4479e-28	2.40462e-26	ZNF76	6	35258909	35295985	+	6789	protein_coding	zinc finger protein 76 [Source:HGNC Symbol;Acc:HGNC:13149]	zf-C2H2	2677	2300	3218	532	472	591	11.1711	9.19348	10.6759	2.4289	2.25506	2.19773
ENSG00000136167	2199.58	2291.41	1775.57	11568.4	16480.5	9980.71	2088.85	12676.5	-2.60149	3.49207e-28	2.42949e-26	LCP1	13	46125920	46211871	-	5061	protein_coding	lymphocyte cytosolic protein 1 [Source:HGNC Symbol;Acc:HGNC:6528]	-	2090	2312	2186	10569	14363	11213	11.6994	12.3968	9.72835	64.7294	92.0514	55.9343
ENSG00000268119	3074.15	3204.21	3121.45	614.046	763.041	698.73	3133.27	691.939	2.17904	3.53936e-28	2.45642e-26	AC010615.2	19	21444241	21463908	-	5146	processed_transcript	uncharacterized LOC105372321 [Source:NCBI gene;Acc:105372321]	-	2921	3233	3843	561	665	785	16.0811	17.0488	16.82	3.37907	4.19154	3.85117
ENSG00000127415	1147.15	953.433	1124.15	212.344	208.832	202.053	1074.91	207.743	2.37179	3.75646e-28	2.60078e-26	IDUA	4	986997	1004506	+	4000	protein_coding	iduronidase, alpha-L- [Source:HGNC Symbol;Acc:HGNC:5391]	-	1090	962	1384	194	182	227	7.72003	6.52639	7.79294	1.5033	1.47582	1.43271
ENSG00000123191	4478.09	3512.44	3050.79	750.865	680.426	610.61	3680.44	680.634	2.43518	4.25833e-28	2.94113e-26	ATP7B	13	51930436	52012125	-	9671	protein_coding	ATPase copper transporting beta [Source:HGNC Symbol;Acc:HGNC:870]	-	4255	3544	3756	686	593	686	12.4647	9.94443	8.74741	2.19865	1.98886	1.79079
ENSG00000142528	1162.93	1143.72	1121.71	5634.77	6159.41	4505.7	1142.79	5433.29	-2.2492	4.28548e-28	2.95274e-26	ZNF473	19	50025714	50053414	+	6898	protein_coding	zinc finger protein 473 [Source:HGNC Symbol;Acc:HGNC:23239]	zf-C2H2	1105	1154	1381	5148	5368	5062	4.53829	4.53984	4.50916	23.1323	25.2412	18.5264
ENSG00000197375	3250.95	2839.49	3356.19	638.126	721.734	720.093	3148.88	693.317	2.18317	4.41314e-28	3.0334e-26	SLC22A5	5	132369752	132395614	+	12788	protein_coding	solute carrier family 22 member 5 [Source:HGNC Symbol;Acc:HGNC:10969]	-	3089	2865	4132	583	629	809	6.84334	6.07967	7.27751	1.41309	1.5954	1.59712
ENSG00000275131	58.936	84.243	52.7959	446.579	907.617	682.708	65.325	678.968	-3.38032	5.22964e-28	3.586e-26	AC241952.1	1	120489860	120701289	-	9444	transcribed_unprocessed_pseudogene	phosphodiesterase 4D interacting protein-like [Source:NCBI gene;Acc:100996724]	-	56	85	65	408	791	767	0.167991	0.244242	0.155018	1.33909	2.7167	2.05037
ENSG00000136059	1817.55	1793.88	1895.78	332.745	432.581	326.667	1835.73	363.998	2.33562	5.68922e-28	3.89181e-26	VILL	3	37988059	38007188	+	6476	protein_coding	villin like [Source:HGNC Symbol;Acc:HGNC:30906]	-	1727	1810	2334	304	377	367	7.55507	7.58454	8.11744	1.45503	1.88823	1.43071
ENSG00000272468	1968.04	1415.28	1115.21	239.708	208.832	172.68	1499.51	207.073	2.85741	6.90384e-28	4.71142e-26	AL021807.1	6	27122657	27123221	-	565	lincRNA	novel transcript	-	1870	1428	1373	219	182	194	93.7661	68.5863	54.7328	12.0143	10.4483	8.66854
ENSG00000164603	326.253	554.022	748.889	4826.99	4495.63	3824.77	543.055	4382.46	-3.01104	7.3376e-28	4.99551e-26	BMT2	7	112819147	112939916	-	4138	protein_coding	base methyltransferase of 25S rRNA 2 homolog [Source:HGNC Symbol;Acc:HGNC:26475]	-	310	559	922	4410	3918	4297	2.12238	3.66589	5.0184	33.0333	30.7111	26.2161
ENSG00000175183	48.4117	110.011	139.706	1260.93	1018.92	949.739	99.3764	1076.53	-3.43052	7.54934e-28	5.12746e-26	CSRP2	12	76858715	76879060	-	5873	protein_coding	cysteine and glycine rich protein 2 [Source:HGNC Symbol;Acc:HGNC:2470]	-	46	111	172	1152	888	1067	0.221897	0.512886	0.65962	6.0799	4.90427	4.58666
ENSG00000205213	4528.6	5075.39	4308.14	897.536	963.841	1136.66	4637.38	999.346	2.21373	8.4521e-28	5.727e-26	LGR4	11	27365961	27472775	-	6340	protein_coding	leucine rich repeat containing G protein-coupled receptor 4 [Source:HGNC Symbol;Acc:HGNC:13299]	-	4303	5121	5304	820	840	1277	19.228	21.9191	18.8425	4.00893	4.29746	5.08504
ENSG00000265646	965.078	550.057	536.893	85.3753	51.6344	45.3952	684.009	60.8016	3.49554	9.61727e-28	6.50109e-26	TUFMP1	17	27082690	27084036	-	1347	processed_pseudogene	Tu translation elongation factor, mitochondrial pseudogene 1 [Source:HGNC Symbol;Acc:HGNC:12421]	-	917	555	661	78	45	51	19.2865	11.1811	11.0525	1.79486	1.08359	0.955862
ENSG00000226752	5482.1	4757.25	3257.1	738.825	718.291	827.795	4498.82	761.637	2.56187	9.83212e-28	6.63065e-26	CUTALP	9	120824828	120854385	+	7224	transcribed_unitary_pseudogene	cutA divalent cation tolerance homolog-like, pseudogene [Source:HGNC Symbol;Acc:HGNC:27367]	-	5209	4800	4010	675	626	930	20.4282	18.0311	12.5024	2.89621	2.81072	3.25011
ENSG00000149257	5353.71	13915	22037	201667	237427	162427	13768.6	200507	-3.86415	1.1465e-27	7.71362e-26	SERPINH1	11	75562056	75572783	+	6281	protein_coding	serpin family H member 1 [Source:HGNC Symbol;Acc:HGNC:1546]	-	5087	14040	27131	184246	206921	182481	22.9449	60.6591	97.2887	909.229	1068.56	733.468
ENSG00000112062	6118.82	5689.87	5048.91	1370.38	1040.72	1134.88	5619.2	1181.99	2.2491	1.30747e-27	8.77602e-26	MAPK14	6	36027677	36111236	+	6860	protein_coding	mitogen-activated protein kinase 14 [Source:HGNC Symbol;Acc:HGNC:6876]	-	5814	5741	6216	1252	907	1275	24.0106	22.7102	20.4086	5.65697	4.28849	4.69222
ENSG00000109063	23.1534	31.715	36.551	248.464	409.633	398.766	30.4732	352.287	-3.52265	1.36694e-27	9.15373e-26	MYH3	17	10628526	10657309	-	6684	protein_coding	myosin heavy chain 3 [Source:HGNC Symbol;Acc:HGNC:7573]	-	22	32	45	227	357	448	0.0932479	0.129919	0.151636	1.05267	1.73242	1.69213
ENSG00000232931	891.408	412.295	481.661	39.404	35.5703	61.417	595.121	45.4638	3.70026	1.52766e-27	1.02061e-25	LINC00342	2	95807118	95816215	-	2618	lincRNA	long intergenic non-protein coding RNA 342 [Source:HGNC Symbol;Acc:HGNC:42470]	-	847	416	593	36	31	69	9.16572	4.31203	5.10165	0.426223	0.384073	0.665383
ENSG00000128242	64.1982	82.2608	96.6571	675.341	547.324	520.71	81.0387	581.125	-2.83662	1.55215e-27	1.03455e-25	GAL3ST1	22	30554635	30574587	-	3017	protein_coding	galactose-3-O-sulfotransferase 1 [Source:HGNC Symbol;Acc:HGNC:24240]	-	61	83	119	617	477	585	0.572806	0.746553	0.888376	6.3389	5.12819	4.89523
ENSG00000106392	3761.38	3495.59	2345.76	455.335	554.209	584.797	3200.91	531.447	2.58987	1.57757e-27	1.04905e-25	C1GALT1	7	7156934	7248651	+	7805	protein_coding	core 1 synthase, glycoprotein-N-acetylgalactosamine 3-beta-galactosyltransferase 1 [Source:HGNC Symbol;Acc:HGNC:24337]	-	3574	3527	2888	416	483	657	12.9728	12.2628	8.33392	1.65205	2.00722	2.12513
ENSG00000124098	17295.6	20698	17560.7	3452.23	4485.31	3102.01	18518.1	3679.85	2.33139	1.6702e-27	1.10807e-25	FAM210B	20	56358915	56368663	+	3577	protein_coding	family with sequence similarity 210 member B [Source:HGNC Symbol;Acc:HGNC:16102]	-	16434	20884	21620	3154	3909	3485	130.16	158.435	136.133	27.3305	35.4461	24.5967
ENSG00000149428	4898.01	5159.64	5183.74	18970.8	22502.3	21145.3	5080.46	20872.8	-2.03857	1.70738e-27	1.13011e-25	HYOU1	11	119044189	119057202	-	7694	protein_coding	hypoxia up-regulated 1 [Source:HGNC Symbol;Acc:HGNC:16931]	-	4654	5206	6382	17332	19611	23756	17.1367	18.3616	18.6823	69.8233	82.674	77.9496
ENSG00000156206	6.31458	15.8575	13.8082	225.478	418.812	196.713	11.9934	280.334	-4.53169	1.84532e-27	1.21859e-25	CFAP161	15	81007033	81149175	+	1979	protein_coding	cilia and flagella associated protein 161 [Source:HGNC Symbol;Acc:HGNC:26782]	-	6	16	17	206	365	221	0.0858931	0.219398	0.193477	3.22645	5.9823	2.81929
ENSG00000117318	24.2059	13.8753	39.8	301.003	495.69	355.151	25.9604	383.948	-3.86877	1.9298e-27	1.27145e-25	ID3	1	23557918	23559794	-	1797	protein_coding	inhibitor of DNA binding 3, HLH protein [Source:HGNC Symbol;Acc:HGNC:5362]	bHLH	23	14	49	275	432	399	0.362604	0.211416	0.614148	4.74339	7.79753	5.60554
ENSG00000196628	4024.49	4433.17	3676.22	918.332	976.463	839.366	4044.62	911.387	2.15017	1.93454e-27	1.27164e-25	TCF4	18	55222331	55664787	-	27828	protein_coding	transcription factor 4 [Source:HGNC Symbol;Acc:HGNC:11634]	bHLH	3824	4473	4526	839	851	943	3.89304	4.36189	3.66318	0.93451	0.991902	0.855504
ENSG00000175164	4883.27	5731.5	7631.85	1036.54	493.395	749.466	6082.21	759.802	3.0008	1.95609e-27	1.28286e-25	ABO	9	133250401	133275219	-	6359	protein_coding	ABO, alpha 1-3-N-acetylgalactosaminyltransferase and alpha 1-3-galactosyltransferase [Source:HGNC Symbol;Acc:HGNC:79]	-	4640	5783	9396	947	430	842	20.672	24.6787	33.2797	4.61599	2.19331	3.34284
ENSG00000278828	7560.65	8734.52	7922.63	1790.69	2064.23	1872.77	8072.6	1909.23	2.08012	2.00765e-27	1.31366e-25	HIST1H3H	6	27810064	27811300	+	1237	protein_coding	histone cluster 1 H3 family member h [Source:HGNC Symbol;Acc:HGNC:4775]	-	7184	8813	9754	1636	1799	2104	164.532	193.336	177.598	40.9937	47.1718	42.9406
ENSG00000116285	84.1943	72.3499	78.7877	523.198	473.889	479.765	78.444	492.284	-2.65012	2.04812e-27	1.33707e-25	ERRFI1	1	8004404	8026308	-	4186	protein_coding	ERBB receptor feedback inhibitor 1 [Source:HGNC Symbol;Acc:HGNC:18185]	-	80	73	97	478	413	539	0.541431	0.47324	0.521913	3.53943	3.20016	3.25074
ENSG00000196187	6051.47	5996.12	6925.19	1549.89	1529.52	1355.63	6324.26	1478.35	2.09719	2.49722e-27	1.62655e-25	TMEM63A	1	225845536	225882369	-	10339	protein_coding	transmembrane protein 63A [Source:HGNC Symbol;Acc:HGNC:29118]	-	5750	6050	8526	1416	1333	1523	15.7559	15.8794	18.5734	4.24511	4.18189	3.71889
ENSG00000165879	554.63	591.683	367.947	61.2951	43.6024	64.0874	504.753	56.3283	3.15775	2.88335e-27	1.87378e-25	FRAT1	10	97319267	97321915	+	2649	protein_coding	FRAT1, WNT signaling pathway regulator [Source:HGNC Symbol;Acc:HGNC:3944]	-	527	597	453	56	38	72	5.63613	6.11575	3.8516	0.655255	0.465289	0.686188
ENSG00000090273	5289.51	5121.98	5771.81	22458.1	32798.1	24473.4	5394.43	26576.5	-2.30056	3.14465e-27	2.03652e-25	NUDC	1	26900238	26946862	+	2856	protein_coding	nuclear distribution C, dynein complex regulator [Source:HGNC Symbol;Acc:HGNC:8045]	-	5026	5168	7106	20518	28584	27495	49.856	49.1046	56.0392	222.68	324.628	243.046
ENSG00000231312	33.6777	62.4389	56.0448	394.04	598.959	448.611	50.7205	480.537	-3.23848	3.148e-27	2.03652e-25	AC007388.1	2	39436637	39665343	+	6741	antisense	uncharacterized LOC728730 [Source:NCBI gene;Acc:728730]	-	32	63	69	360	522	504	0.134486	0.253614	0.230542	1.65532	2.5117	1.88755
ENSG00000213190	746.172	762.152	740.767	7827.17	4020.6	4272.49	749.697	5373.42	-2.84143	3.9863e-27	2.57301e-25	MLLT11	1	151057758	151068497	+	4075	protein_coding	MLLT11, transcription factor 7 cofactor [Source:HGNC Symbol;Acc:HGNC:16997]	-	709	769	912	7151	3504	4800	4.92914	5.12102	5.04072	54.393	27.8906	29.7376
ENSG00000196431	15.7864	54.5102	51.9836	418.12	740.093	671.137	40.7601	609.783	-3.89349	4.57757e-27	2.94799e-25	CRYBA4	22	26621964	26630672	+	811	protein_coding	crystallin beta A4 [Source:HGNC Symbol;Acc:HGNC:2396]	-	15	55	64	382	645	754	0.52399	1.84035	1.7774	14.5998	25.7965	23.4716
ENSG00000225532	308.362	364.723	367.947	38.3094	10.3269	25.813	347.01	24.8164	3.79933	4.75119e-27	3.05293e-25	AL731684.1	6	170736173	170737777	-	439	lincRNA	novel transcript	-	293	368	453	35	9	29	18.9084	22.7479	23.2412	2.4712	0.664966	1.66773
ENSG00000159388	14428.8	12420.4	9885.01	2615.99	2150.28	2575.96	12244.7	2447.41	2.32268	5.00424e-27	3.20832e-25	BTG2	1	203305491	203309602	+	2757	protein_coding	BTG anti-proliferation factor 2 [Source:HGNC Symbol;Acc:HGNC:1131]	-	13710	12532	12170	2390	1874	2894	140.881	123.351	99.4212	26.8698	22.0472	26.5005
ENSG00000105289	37.8875	57.4835	64.1673	396.229	633.382	450.392	53.1794	493.334	-3.20619	5.14202e-27	3.28928e-25	TJP3	19	3708109	3750813	+	4217	protein_coding	tight junction protein 3 [Source:HGNC Symbol;Acc:HGNC:11829]	-	36	58	79	362	552	506	0.241853	0.373235	0.421938	2.66078	4.24577	3.02928
ENSG00000227748	1.05243	8.91985	9.74693	156.521	232.928	250.119	6.57307	213.189	-4.97648	5.23412e-27	3.34072e-25	AL138916.1	6	146859181	146863081	+	455	lincRNA	novel transcript	-	1	9	12	143	203	281	0.0622646	0.536771	0.594012	9.74156	14.4712	15.5915
ENSG00000281005	242.059	444.01	467.853	22.9857	22.9486	38.2744	384.641	28.0696	3.76372	5.26696e-27	3.35419e-25	LINC00921	16	3263743	3267567	+	2468	lincRNA	long intergenic non-protein coding RNA 921 [Source:HGNC Symbol;Acc:HGNC:26830]	-	230	448	576	21	20	43	2.64019	4.92596	5.25657	0.263741	0.262849	0.439861
ENSG00000261654	32.6253	73.341	116.151	728.974	1063.67	1289.76	74.0391	1027.47	-3.78569	5.38661e-27	3.42277e-25	AL360270.2	1	110936369	110942353	-	5985	sense_overlapping	novel transcript, sense overlapping C1orf103	-	31	74	143	666	927	1449	0.146741	0.335525	0.538142	3.44917	5.02385	6.11219
ENSG00000055163	30.5204	57.4835	32.4898	357.92	524.376	374.733	40.1646	419.009	-3.38542	6.33901e-27	4.01902e-25	CYFIP2	5	157266079	157395595	+	10498	protein_coding	cytoplasmic FMR1 interacting protein 2 [Source:HGNC Symbol;Acc:HGNC:13760]	-	29	58	40	327	457	421	0.0782608	0.149927	0.0858181	0.965484	1.41199	1.01244
ENSG00000134294	4845.38	6840.53	6809.04	28239.5	29472.9	29854	6164.99	29188.8	-2.24317	6.67997e-27	4.22582e-25	SLC38A2	12	46358189	46372867	-	6602	protein_coding	solute carrier family 38 member 2 [Source:HGNC Symbol;Acc:HGNC:13448]	-	4604	6902	8383	25800	25686	33540	19.7566	28.3699	28.5989	121.129	126.195	128.257
ENSG00000169169	2.10486	5.94657	9.74693	166.372	245.55	177.13	5.93279	196.351	-4.99481	7.23294e-27	4.56553e-25	CPT1C	19	49690898	49713731	+	5864	protein_coding	carnitine palmitoyltransferase 1C [Source:HGNC Symbol;Acc:HGNC:18540]	-	2	6	12	152	214	199	0.00966248	0.0277661	0.0460906	0.80344	1.1837	0.856745
ENSG00000128311	1744.93	1364.74	1299.59	210.155	305.216	205.614	1469.75	240.328	2.61421	7.79067e-27	4.90287e-25	TST	22	37010859	37020183	-	1937	protein_coding	thiosulfate sulfurtransferase [Source:HGNC Symbol;Acc:HGNC:12388]	-	1658	1377	1600	192	266	231	24.2498	19.2913	18.6044	3.07239	4.45424	3.01075
ENSG00000261744	329.41	210.112	307.028	2.18911	3.44229	0.890102	282.184	2.17383	7.08678	7.80166e-27	4.90287e-25	AC116552.1	16	88512960	88531053	-	733	antisense	novel transcript, antisense to ZFPM1	-	313	212	378	2	3	1	12.0974	7.84855	11.6148	0.0845727	0.132751	0.034442
ENSG00000115762	2639.49	2757.22	2401.81	10492.4	11254	9998.52	2599.51	10581.6	-2.02533	8.21731e-27	5.15276e-25	PLEKHB2	2	131104847	131353709	+	6728	protein_coding	pleckstrin homology domain containing B2 [Source:HGNC Symbol;Acc:HGNC:19236]	-	2508	2782	2957	9586	9808	11233	10.5607	11.2209	9.89898	44.1627	47.2842	42.1505
ENSG00000259881	317.834	280.48	721.273	24.0802	17.2115	30.2635	439.862	23.8517	4.19572	8.53004e-27	5.33715e-25	AC092384.2	16	88881038	88887136	+	3057	antisense	uncharacterized LOC101927793 [Source:NCBI gene;Acc:101927793]	-	302	283	888	22	15	34	2.79875	2.51217	6.54249	0.223065	0.159154	0.280786
ENSG00000179588	8963.54	6107.12	6383.43	1421.83	827.297	1066.34	7151.36	1105.16	2.69386	8.66666e-27	5.41079e-25	ZFPM1	16	88453317	88537016	+	6110	protein_coding	zinc finger protein, FOG family member 1 [Source:HGNC Symbol;Acc:HGNC:19762]	zf-C2H2	8517	6162	7859	1299	721	1198	39.491	27.3677	28.9702	6.5898	3.8275	4.95003
ENSG00000205413	490.432	563.933	324.085	53.6332	24.096	41.8348	459.483	39.8547	3.52222	9.25131e-27	5.76323e-25	SAMD9	7	93099513	93118023	-	6855	protein_coding	sterile alpha motif domain containing 9 [Source:HGNC Symbol;Acc:HGNC:1348]	-	466	569	399	49	21	47	1.92589	2.25249	1.31096	0.221561	0.0993649	0.173094
ENSG00000261455	1482.87	2138.78	1717.9	322.894	359.146	348.03	1779.85	343.357	2.37399	1.32129e-26	8.20492e-25	LINC01003	7	152463786	152465549	+	1764	lincRNA	long intergenic non-protein coding RNA 1003 [Source:HGNC Symbol;Acc:HGNC:48957]	-	1409	2158	2115	295	313	391	22.629	33.1979	27.0046	5.18355	5.75529	5.59591
ENSG00000176349	296.785	414.277	451.608	30.6476	5.73715	29.3734	387.557	21.9194	4.12672	1.32354e-26	8.20492e-25	AC104129.1	7	1838586	1849931	+	4764	antisense	novel transcript, antisense to MAD1L1	-	282	418	556	28	5	33	1.67699	2.38102	2.62862	0.182176	0.0340424	0.174878
ENSG00000140743	984.021	1100.11	1056.73	4811.67	4469.24	4012.58	1046.96	4431.16	-2.08132	1.32569e-26	8.20492e-25	CDR2	16	22345936	22437165	-	3948	protein_coding	cerebellar degeneration related protein 2 [Source:HGNC Symbol;Acc:HGNC:1799]	-	935	1110	1301	4396	3895	4508	6.70945	7.62963	7.42208	34.5131	32.0001	28.827
ENSG00000138821	8685.7	13428.3	12275.4	1703.13	2270.76	2236.83	11463.2	2070.24	2.4691	1.38742e-26	8.56847e-25	SLC39A8	4	102251041	102431258	-	6480	protein_coding	solute carrier family 39 member 8 [Source:HGNC Symbol;Acc:HGNC:20862]	-	8253	13549	15113	1556	1979	2513	36.0819	56.7401	52.5292	7.44284	9.90586	9.79062
ENSG00000228192	339.935	342.919	517.4	18.6074	20.6537	46.2853	400.084	28.5155	3.78923	1.41056e-26	8.69255e-25	AL512353.1	1	42834681	42846422	-	1617	antisense	novel transcript, antisense to ERMAP	-	323	346	637	17	18	52	5.65907	5.80662	8.87268	0.325869	0.361064	0.811869
ENSG00000175213	455.702	436.082	384.191	1803.83	1874.9	2055.25	425.325	1911.32	-2.16888	1.47291e-26	9.05731e-25	ZNF408	11	46700818	46705912	+	3078	protein_coding	zinc finger protein 408 [Source:HGNC Symbol;Acc:HGNC:20041]	zf-C2H2	433	440	473	1648	1634	2309	3.9854	3.8792	3.46113	16.5956	17.2189	18.9386
ENSG00000215790	1761.77	2005.98	1876.28	454.241	355.703	332.008	1881.34	380.651	2.30608	1.54324e-26	9.46938e-25	SLC35E2A	1	1724838	1745999	-	7713	protein_coding	solute carrier family 35 member E2A [Source:HGNC Symbol;Acc:HGNC:20863]	-	1674	2024	2310	415	310	373	6.14872	7.12106	6.7455	1.66774	1.30365	1.22089
ENSG00000150991	19725.7	45946.1	67376.5	509349	601157	418429	44349.4	509645	-3.52249	1.56982e-26	9.61188e-25	UBC	12	124911604	124917368	-	3898	protein_coding	ubiquitin C [Source:HGNC Symbol;Acc:HGNC:12468]	-	18743	46359	82951	465348	523916	470091	136.223	322.738	479.297	3700.33	4359.55	3044.62
ENSG00000038382	114.715	134.789	165.698	1021.22	718.291	887.432	138.4	875.648	-2.65831	1.58648e-26	9.6931e-25	TRIO	5	14143702	14532128	+	17500	protein_coding	trio Rho guanine nucleotide exchange factor [Source:HGNC Symbol;Acc:HGNC:12303]	-	109	136	204	933	626	997	0.176458	0.210891	0.262553	1.65252	1.16027	1.4383
ENSG00000116161	4691.73	6879.19	7846.28	33193.5	47292.5	36080.3	6472.4	38855.4	-2.58564	1.66577e-26	1.01559e-24	CACYBP	1	174999163	175011715	+	4511	protein_coding	calcyclin binding protein [Source:HGNC Symbol;Acc:HGNC:30423]	-	4458	6941	9660	30326	41216	40535	27.9975	41.7548	48.2314	208.375	296.356	226.856
ENSG00000105649	43.1496	46.5814	95.0326	547.278	808.938	580.347	61.5879	645.521	-3.37798	1.71069e-26	1.04075e-24	RAB3A	19	18196784	18204074	-	1818	protein_coding	RAB3A, member RAS oncogene family [Source:HGNC Symbol;Acc:HGNC:9777]	-	41	47	117	500	705	652	0.638914	0.701555	1.4495	8.52472	12.5781	9.05412
ENSG00000282021	514.638	879.101	843.109	85.3753	25.2435	59.6368	745.616	56.7519	3.71261	1.97665e-26	1.20001e-24	AC100810.3	8	1758208	1760447	-	2240	lincRNA	novel transcript	-	489	887	1038	78	22	67	6.18463	10.7457	10.437	1.07932	0.318563	0.755126
ENSG00000134107	1572.33	1691.8	1316.65	6198.47	9216.16	8094.59	1526.93	7836.41	-2.35979	1.99693e-26	1.20975e-24	BHLHE40	3	4979116	4985323	+	3837	protein_coding	basic helix-loop-helix family member e40 [Source:HGNC Symbol;Acc:HGNC:1046]	bHLH	1494	1707	1621	5663	8032	9094	11.0309	12.0726	9.51517	45.7466	67.8974	59.835
ENSG00000108176	104.191	105.056	73.9142	584.493	924.829	621.291	94.3869	710.204	-2.91501	2.07077e-26	1.25183e-24	DNAJC12	10	67796665	67838166	-	2121	protein_coding	DnaJ heat shock protein family (Hsp40) member C12 [Source:HGNC Symbol;Acc:HGNC:28908]	-	99	106	91	534	806	698	1.32235	1.3562	0.966331	7.80377	12.3258	8.30821
ENSG00000204792	515.69	494.556	339.518	58.0114	60.8138	48.0655	449.922	55.6303	3.01894	2.20031e-26	1.32733e-24	LINC01291	2	74918148	74938418	+	4176	lincRNA	long intergenic non-protein coding RNA 1291 [Source:HGNC Symbol;Acc:HGNC:50358]	-	490	499	418	53	53	54	3.32421	3.24263	2.25445	0.393386	0.411658	0.326457
ENSG00000257512	395.713	584.746	523.085	41.5931	36.7178	73.8785	501.181	50.7298	3.29168	2.35554e-26	1.41798e-24	AC124947.2	12	93314809	93315941	+	1133	transcribed_processed_pseudogene	anaphase promoting complex subunit 10 (ANAPC10) pseudogene	-	376	590	644	38	32	83	9.40179	14.1312	12.8021	1.03958	0.916097	1.84944
ENSG00000101255	1160.83	2246.81	2431.05	13561.5	13186.3	13498.4	1946.23	13415.4	-2.78479	2.44952e-26	1.47146e-24	TRIB3	20	362835	397559	+	3434	protein_coding	tribbles pseudokinase 3 [Source:HGNC Symbol;Acc:HGNC:16228]	-	1103	2267	2993	12390	11492	15165	9.09972	17.9147	19.6305	111.834	108.547	111.49
ENSG00000143416	12046.1	8247.89	7858.46	1576.16	1928.83	1316.46	9384.15	1607.15	2.546	2.71533e-26	1.62772e-24	SELENBP1	1	151364302	151372733	-	3504	protein_coding	selenium binding protein 1 [Source:HGNC Symbol;Acc:HGNC:10719]	-	11446	8322	9675	1440	1681	1479	92.5427	64.4498	62.1888	12.738	15.5606	10.6561
ENSG00000257621	1737.56	1889.03	2108.59	418.12	382.094	452.172	1911.72	417.462	2.19458	2.82116e-26	1.68762e-24	PSMA3-AS1	14	58265365	58298134	-	7409	antisense	PSMA3 antisense RNA 1 [Source:HGNC Symbol;Acc:HGNC:26445]	-	1651	1906	2596	382	333	508	6.31306	6.98105	7.8917	1.59811	1.45783	1.731
ENSG00000167895	838.786	720.526	850.42	132.441	161.788	156.658	803.244	150.296	2.41779	3.17991e-26	1.89826e-24	TMC8	17	78130770	78142968	+	5459	protein_coding	transmembrane channel like 8 [Source:HGNC Symbol;Acc:HGNC:20474]	-	797	727	1047	121	141	176	4.13617	3.61392	4.31975	0.687031	0.837775	0.813939
ENSG00000163378	277.841	255.702	227.428	1098.93	1305.78	1309.34	253.657	1238.02	-2.28851	3.42767e-26	2.04189e-24	EOGT	3	68975214	69013961	-	5645	protein_coding	EGF domain specific O-linked N-acetylglucosamine transferase [Source:HGNC Symbol;Acc:HGNC:28526]	-	264	258	280	1004	1138	1471	1.32493	1.24026	1.11717	5.51282	6.53882	6.57872
ENSG00000113013	9562.37	11650.3	12209.7	49145.5	49758.3	43410.3	11140.8	47438	-2.09015	3.79136e-26	2.25385e-24	HSPA9	5	138553756	138575724	-	8254	protein_coding	heat shock protein family A (Hsp70) member 9 [Source:HGNC Symbol;Acc:HGNC:5244]	-	9086	11755	15032	44900	43365	48770	31.1861	38.647	41.0183	168.611	170.41	149.17
ENSG00000198795	36.835	22.7952	29.2408	248.464	380.947	294.624	29.6237	308.012	-3.38065	4.44048e-26	2.63425e-24	ZNF521	18	25061926	25352190	-	6223	protein_coding	zinc finger protein 521 [Source:HGNC Symbol;Acc:HGNC:24605]	zf-C2H2	35	23	36	227	332	331	0.159339	0.100296	0.130295	1.13065	1.73045	1.34283
ENSG00000004478	3047.84	4843.48	6944.69	33019.5	58656.6	38162.2	4945.33	43279.4	-3.12939	5.31138e-26	3.14438e-24	FKBP4	12	2794953	2805423	+	5180	protein_coding	FK506 binding protein 4 [Source:HGNC Symbol;Acc:HGNC:3720]	-	2896	4887	8550	30167	51120	42874	15.8388	25.6018	37.1759	180.512	320.098	208.957
ENSG00000285239	424.129	256.693	285.91	1.09456	0	3.56041	322.244	1.55165	7.5641	5.53542e-26	3.27025e-24	AL137789.2	1	207709024	207711508	-	556	antisense	novel transcript	-	403	259	352	1	0	4	20.5344	12.641	14.2591	0.055748	0	0.181626
ENSG00000146216	7.36701	4.95547	2.43673	261.599	130.807	198.493	4.91974	196.966	-5.36855	5.58349e-26	3.29184e-24	TTBK1	6	43243680	43288259	+	10033	protein_coding	tau tubulin kinase 1 [Source:HGNC Symbol;Acc:HGNC:19140]	-	7	5	3	239	114	223	0.0197661	0.0135237	0.00673466	0.738365	0.368549	0.561134
ENSG00000169213	117.872	171.459	219.306	1346.3	1038.42	1070.79	169.546	1151.84	-2.76021	5.84702e-26	3.44012e-24	RAB3B	1	51907956	51990764	-	12844	protein_coding	RAB3B, member RAS oncogene family [Source:HGNC Symbol;Acc:HGNC:9778]	-	112	173	270	1230	905	1203	0.247042	0.365514	0.473466	2.96831	2.28544	2.3646
ENSG00000134326	745.12	1275.54	1086.78	133.536	161.788	170.9	1035.81	155.408	2.73579	6.02171e-26	3.53562e-24	CMPK2	2	6840570	6866635	-	4302	protein_coding	cytidine/uridine monophosphate kinase 2 [Source:HGNC Symbol;Acc:HGNC:27015]	-	708	1287	1338	122	141	192	4.66246	8.11831	7.00505	0.879009	1.06309	1.12674
ENSG00000088826	92.6138	106.047	123.461	718.028	790.579	547.413	107.374	685.34	-2.6702	7.14454e-26	4.18629e-24	SMOX	20	4120980	4187747	+	2946	protein_coding	spermine oxidase [Source:HGNC Symbol;Acc:HGNC:15862]	-	88	107	152	656	689	615	0.846258	0.985618	1.16208	6.902	7.58591	5.27029
ENSG00000228486	274.684	385.536	438.612	38.3094	32.128	46.2853	366.277	38.9076	3.22852	7.24968e-26	4.23921e-24	C2orf92	2	97664217	97703064	+	6501	protein_coding	chromosome 2 open reading frame 92 [Source:HGNC Symbol;Acc:HGNC:49272]	-	261	389	540	35	28	52	1.1374	1.62378	1.87085	0.166875	0.139701	0.201937
ENSG00000118514	8.41943	14.8664	39.8	430.16	310.954	407.667	21.0286	382.927	-4.15377	7.59115e-26	4.42982e-24	ALDH8A1	6	134917390	134950122	-	2868	protein_coding	aldehyde dehydrogenase 8 family member A1 [Source:HGNC Symbol;Acc:HGNC:15471]	-	8	15	49	393	271	458	0.0790248	0.141929	0.384806	4.24734	3.06487	4.03161
ENSG00000184898	846.153	1176.43	791.938	168.562	138.839	105.032	938.173	137.478	2.77365	9.24981e-26	5.38674e-24	RBM43	2	151247940	151261879	-	4717	protein_coding	RNA binding motif protein 43 [Source:HGNC Symbol;Acc:HGNC:24790]	-	804	1187	975	154	121	118	4.82884	6.82877	4.65548	1.01195	0.832034	0.631551
ENSG00000230423	316.781	269.578	259.918	36.1203	27.5383	28.4833	282.092	30.714	3.20045	9.75016e-26	5.66659e-24	AL731684.2	6	170735751	170736545	+	333	lincRNA	novel transcript	-	301	272	320	33	24	32	25.608	22.1657	21.6437	3.07166	2.3377	2.42604
ENSG00000181392	38.9399	24.7774	34.9265	288.963	293.742	494.007	32.8812	358.904	-3.44993	1.01745e-25	5.90122e-24	SYNE4	19	36003299	36008793	-	2536	protein_coding	spectrin repeat containing nuclear envelope family member 4 [Source:HGNC Symbol;Acc:HGNC:26703]	-	37	25	43	264	256	555	0.413338	0.267515	0.381895	3.2267	3.27425	5.52505
ENSG00000100351	5211.63	6790.98	6502.01	1241.23	1537.56	1192.74	6168.21	1323.84	2.22049	1.25574e-25	7.26855e-24	GRAP2	22	39901082	39973721	+	6190	protein_coding	GRB2 related adaptor protein 2 [Source:HGNC Symbol;Acc:HGNC:4563]	-	4952	6852	8005	1134	1340	1340	22.6643	30.0389	29.127	5.67841	7.02159	5.46521
ENSG00000279744	626.195	1038.67	2371.75	98.51	82.615	94.3508	1345.54	91.8253	3.87325	1.2932e-25	7.47023e-24	AC132938.5	17	82462601	82464255	+	1655	TEC	TEC	-	595	1048	2920	90	72	106	10.1853	17.1839	39.7384	1.68558	1.41109	1.61696
ENSG00000113356	170.494	163.531	155.139	725.69	903.028	854.498	163.054	827.739	-2.34474	1.34013e-25	7.72572e-24	POLR3G	5	90471748	90514553	+	4019	protein_coding	RNA polymerase III subunit G [Source:HGNC Symbol;Acc:HGNC:30075]	-	162	165	191	663	787	960	1.14196	1.1141	1.07039	5.11328	6.35153	6.03039
ENSG00000013306	40853.2	46637.9	42596.5	6946.05	10991.2	8391.88	43362.6	8776.39	2.30478	1.38583e-25	7.97311e-24	SLC25A39	17	44319625	44324870	-	3526	protein_coding	solute carrier family 25 member 39 [Source:HGNC Symbol;Acc:HGNC:24279]	-	38818	47057	52443	6346	9579	9428	311.892	362.159	334.989	55.7856	88.1169	67.504
ENSG00000103148	13558.4	15977.4	15504.1	3080.08	3700.46	2384.58	15013.3	3055.04	2.29724	1.40763e-25	8.08226e-24	NPRL3	16	84271	138860	-	6609	protein_coding	NPR3 like, GATOR1 complex subunit [Source:HGNC Symbol;Acc:HGNC:14124]	-	12883	16121	19088	2814	3225	2679	55.2248	66.1933	65.0504	13.1975	15.8276	10.2336
ENSG00000106636	3569.84	3490.63	3530.83	13488.2	14549.4	12590.5	3530.43	13542.7	-1.93958	1.53873e-25	8.81735e-24	YKT6	7	44200968	44214294	+	3707	protein_coding	YKT6 v-SNARE homolog [Source:HGNC Symbol;Acc:HGNC:16959]	-	3392	3522	4347	12323	12680	14145	25.923	25.7825	26.4115	103.038	110.948	96.3325
ENSG00000174938	73.6701	98.1183	112.902	680.814	784.842	520.71	94.8968	662.122	-2.79752	1.60529e-25	9.18032e-24	SEZ6L2	16	29871159	29899547	-	4110	protein_coding	seizure related 6 homolog like 2 [Source:HGNC Symbol;Acc:HGNC:30844]	-	70	99	139	622	684	585	0.482513	0.653659	0.761725	4.69086	5.39803	3.59341
ENSG00000279641	5.26215	7.92876	12.1837	133.536	228.339	274.151	8.45819	212.009	-4.61928	1.67384e-25	9.55327e-24	AC120057.3	17	7242200	7243814	+	1615	TEC	TEC	-	5	8	15	122	199	308	0.0877102	0.134423	0.209191	2.34148	3.9967	4.81472
ENSG00000237311	17.8913	69.3766	53.6081	616.235	781.4	484.216	46.9587	627.283	-3.73282	1.80928e-25	1.03057e-23	AL034397.2	X	65999751	66001071	+	857	antisense	novel transcript	-	17	70	66	563	681	544	0.56198	2.21654	1.73456	20.3625	25.7743	16.0255
ENSG00000158480	606.199	593.666	648.171	3367.95	2612.7	2501.19	616.012	2827.28	-2.19803	1.87689e-25	1.06696e-23	SPATA2	20	49903391	49915508	-	4270	protein_coding	spermatogenesis associated 2 [Source:HGNC Symbol;Acc:HGNC:14681]	-	576	599	798	3077	2277	2810	3.82162	3.80677	4.20921	22.3359	17.2964	16.6139
ENSG00000179335	9707.61	10160.7	11831.1	2730.92	2330.43	2618.68	10566.5	2560.01	2.04525	1.9104e-25	1.08385e-23	CLK3	15	74598500	74645414	+	20443	protein_coding	CDC like kinase 3 [Source:HGNC Symbol;Acc:HGNC:2071]	-	9224	10252	14566	2495	2031	2942	12.7828	13.6089	16.048	3.78294	3.22245	3.63321
ENSG00000275016	2111.17	2235.91	1772.32	460.808	476.184	396.095	2039.8	444.362	2.19928	1.92923e-25	1.09237e-23	AC015574.1	15	95638346	95825451	+	1382	lincRNA	novel transcript	-	2006	2256	2182	421	415	445	41.1221	44.2985	35.5608	9.44231	9.74005	8.12914
ENSG00000157873	229.43	219.032	227.428	15.3238	20.6537	23.1427	225.297	19.7067	3.50708	2.0047e-25	1.13285e-23	TNFRSF14	1	2555639	2565382	+	6219	protein_coding	TNF receptor superfamily member 14 [Source:HGNC Symbol;Acc:HGNC:11912]	-	218	221	280	14	18	26	0.99309	0.964338	1.01406	0.0697769	0.09388	0.105547
ENSG00000096384	92869.5	122978	134421	601716	725497	491936	116756	606383	-2.37673	2.1259e-25	1.19897e-23	HSP90AB1	6	44246166	44253888	+	2980	protein_coding	heat shock protein 90 alpha family class B member 1 [Source:HGNC Symbol;Acc:HGNC:5258]	-	88243	124083	165493	549735	632280	552674	838.913	1129.94	1250.8	5717.96	6882	4682.15
ENSG00000071537	1286.07	1669.99	1181	8780.52	6419.87	6333.08	1379.02	7177.82	-2.38007	2.14254e-25	1.20598e-23	SEL1L	14	81471549	81533861	-	9559	protein_coding	SEL1L, ERAD E3 ligase adaptor subunit [Source:HGNC Symbol;Acc:HGNC:10717]	-	1222	1685	1454	8022	5595	7115	3.62169	4.78349	3.42592	26.012	18.9849	18.7912
ENSG00000112110	2406.91	3447.03	4170.87	16095.4	25643.9	20857.8	3341.6	20865.7	-2.64233	2.34121e-25	1.31522e-23	MRPL18	6	159789812	159798436	+	1375	protein_coding	mitochondrial ribosomal protein L18 [Source:HGNC Symbol;Acc:HGNC:14477]	-	2287	3478	5135	14705	22349	23433	47.1212	68.6412	84.113	331.487	527.202	430.247
ENSG00000144821	6.31458	10.902	20.3061	187.169	218.012	273.261	12.5076	226.147	-4.14141	2.3631e-25	1.32491e-23	MYH15	3	108380369	108529322	-	7694	protein_coding	myosin heavy chain 15 [Source:HGNC Symbol;Acc:HGNC:31073]	-	6	11	25	171	190	307	0.0220929	0.038797	0.0731835	0.688887	0.800982	1.00735
ENSG00000171161	8377.34	6392.56	4641.98	1252.17	1103.83	1013.83	6470.62	1123.28	2.52626	2.91007e-25	1.62838e-23	ZNF672	1	248838210	248849517	+	3741	protein_coding	zinc finger protein 672 [Source:HGNC Symbol;Acc:HGNC:26179]	zf-C2H2	7960	6450	5715	1144	962	1139	60.2807	46.7875	34.4076	9.47856	8.34082	7.6865
ENSG00000185420	611.461	629.345	604.31	3094.31	3605.23	2355.21	615.039	3018.25	-2.29477	3.14151e-25	1.75446e-23	SMYD3	1	245749342	246507312	-	5866	protein_coding	SET and MYND domain containing 3 [Source:HGNC Symbol;Acc:HGNC:15513]	-	581	635	744	2827	3142	2646	2.80599	2.93758	2.85664	14.9378	17.3734	11.3878
ENSG00000261490	10.5243	17.8397	17.0571	235.329	164.083	273.261	15.1404	224.224	-3.88025	3.2513e-25	1.81224e-23	AC005674.2	4	10068089	10073019	-	3510	sense_overlapping	novel transcript, overlapping WDR1	-	10	18	21	215	143	307	0.0807134	0.139163	0.134753	1.89861	1.32145	2.20813
ENSG00000119535	9.47186	17.8397	22.7428	230.951	253.582	197.603	16.6848	227.379	-3.74568	3.80352e-25	2.11591e-23	CSF3R	1	36466043	36483278	-	8429	protein_coding	colony stimulating factor 3 receptor [Source:HGNC Symbol;Acc:HGNC:2439]	-	9	18	28	211	221	222	0.0302496	0.0579501	0.0748182	0.775908	0.850428	0.66492
ENSG00000235169	5091.65	5407.41	4856.41	527.576	1110.71	714.752	5118.49	784.347	2.70663	3.99544e-25	2.21836e-23	SMIM1	1	3772761	3775982	+	981	protein_coding	small integral membrane protein 1 (Vel blood group) [Source:HGNC Symbol;Acc:HGNC:44204]	-	4838	5456	5979	482	968	803	139.717	150.926	137.273	15.2294	32.0057	20.6652
ENSG00000134548	1.05243	6.93766	10.5592	195.925	145.724	255.459	6.18309	199.036	-4.9542	4.00765e-25	2.22083e-23	SPX	12	21526307	21541249	+	7231	protein_coding	spexin hormone [Source:HGNC Symbol;Acc:HGNC:28139]	-	1	7	13	179	127	287	0.00391791	0.0262698	0.0404921	0.767289	0.569674	1.00202
ENSG00000170608	131.554	107.038	119.4	561.507	744.682	795.751	119.331	700.647	-2.55465	4.0824e-25	2.25787e-23	FOXA3	19	45863989	45873797	+	2192	protein_coding	forkhead box A3 [Source:HGNC Symbol;Acc:HGNC:5023]	Fork	125	108	147	513	649	894	1.61556	1.33703	1.51044	7.25406	9.60341	10.2965
ENSG00000091138	2.10486	4.95547	8.12244	209.06	134.249	178.02	5.06092	173.777	-5.05086	5.02067e-25	2.77145e-23	SLC26A3	7	107765467	107803225	-	3382	protein_coding	solute carrier family 26 member 3 [Source:HGNC Symbol;Acc:HGNC:3018]	-	2	5	10	191	117	200	0.0167536	0.0401194	0.0665965	1.75051	1.12211	1.49296
ENSG00000128617	86.2992	178.397	254.232	1737.06	1343.64	1904.82	172.976	1661.84	-3.26001	5.08217e-25	2.79999e-23	OPN1SW	7	128772491	128775790	-	1096	protein_coding	opsin 1, short wave sensitive [Source:HGNC Symbol;Acc:HGNC:1012]	-	82	180	313	1587	1171	2140	2.11961	4.45676	6.43219	44.8818	34.6551	49.2942
ENSG00000125810	212.591	199.21	159.2	3.28367	1.14743	4.45051	190.334	2.96054	5.95247	5.36301e-25	2.94904e-23	CD93	20	23079349	23086340	-	6708	protein_coding	CD93 molecule [Source:HGNC Symbol;Acc:HGNC:15855]	-	202	201	196	3	1	5	0.853122	0.813131	0.658095	0.0138622	0.00483535	0.0188178
ENSG00000095303	3941.35	4359.82	3974.31	896.441	1098.09	812.663	4091.83	935.732	2.12916	5.57274e-25	3.05848e-23	PTGS1	9	122370530	122395703	+	5791	protein_coding	prostaglandin-endoperoxide synthase 1 [Source:HGNC Symbol;Acc:HGNC:9604]	-	3745	4399	4893	819	957	913	18.3211	20.6138	19.0304	4.38363	5.36018	3.98024
ENSG00000068078	7874.28	6127.94	6560.5	1378.05	1395.28	1770.41	6854.24	1514.58	2.17766	5.87949e-25	3.22065e-23	FGFR3	4	1793293	1808872	+	4848	protein_coding	fibroblast growth factor receptor 3 [Source:HGNC Symbol;Acc:HGNC:3690]	-	7482	6183	8077	1259	1216	1989	43.7228	34.6094	37.5243	8.04947	8.13565	10.3577
ENSG00000138741	419.919	412.295	291.596	29.553	12.6217	43.615	374.603	28.5966	3.68965	5.95552e-25	3.25607e-23	TRPC3	4	121879027	121951754	-	4358	protein_coding	transient receptor potential cation channel subfamily C member 3 [Source:HGNC Symbol;Acc:HGNC:12335]	-	399	416	359	27	11	49	2.59381	2.59038	1.85538	0.192035	0.0818704	0.283858
ENSG00000123201	205.224	186.326	234.739	18.6074	17.2115	14.2416	208.763	16.6868	3.65399	6.02213e-25	3.2862e-23	GUCY1B2	13	50994511	51080862	-	4060	transcribed_unitary_pseudogene	guanylate cyclase 1 soluble subunit beta 2 (pseudogene) [Source:HGNC Symbol;Acc:HGNC:4686]	-	195	188	289	17	15	16	1.3607	1.25658	1.60323	0.129786	0.119836	0.0994916
ENSG00000006534	416.762	311.204	268.041	35.0258	26.3909	41.8348	332.002	34.4172	3.25949	6.17525e-25	3.36334e-23	ALDH3B1	11	68008578	68029282	+	6626	protein_coding	aldehyde dehydrogenase 3 family member B1 [Source:HGNC Symbol;Acc:HGNC:410]	-	396	314	330	32	23	47	1.69315	1.28598	1.12173	0.149693	0.112589	0.179077
ENSG00000126903	7750.09	7448.07	6507.7	1486.41	1644.27	1938.64	7235.29	1689.77	2.09787	6.46289e-25	3.5133e-23	SLC10A3	X	154487306	154490690	-	2247	protein_coding	solute carrier family 10 member 3 [Source:HGNC Symbol;Acc:HGNC:22979]	-	7364	7515	8012	1358	1433	2178	92.8461	90.7577	80.3088	18.7327	20.6854	24.4708
ENSG00000231431	1494.45	1207.15	1994.06	245.18	209.98	305.305	1565.22	253.488	2.62473	6.84909e-25	3.70728e-23	FAR2P4	2	131279290	131309068	+	3925	transcribed_unprocessed_pseudogene	fatty acyl-CoA reductase 2 pseudogene 4 [Source:HGNC Symbol;Acc:HGNC:49286]	-	1420	1218	2455	224	183	343	10.2495	8.42103	14.0876	1.76894	1.51228	2.20621
ENSG00000181016	46.3069	59.4657	155.951	1136.15	924.829	1164.25	87.2411	1075.08	-3.61346	6.85359e-25	3.70728e-23	LSMEM1	7	112480853	112491062	+	2592	protein_coding	leucine rich single-pass membrane protein 1 [Source:HGNC Symbol;Acc:HGNC:22036]	-	44	60	192	1038	806	1308	0.480917	0.628165	1.66837	12.4127	10.0861	12.7399
ENSG00000160991	5688.38	5170.54	5009.11	1260.93	735.503	1018.28	5289.34	1004.9	2.39579	6.85862e-25	3.70728e-23	ORAI2	7	102433106	102456821	+	11103	protein_coding	ORAI calcium release-activated calcium modulator 2 [Source:HGNC Symbol;Acc:HGNC:21667]	-	5405	5217	6167	1152	641	1144	13.7914	12.7508	12.51	3.216	1.87257	2.60123
ENSG00000008394	163.127	169.477	121.024	779.324	1069.41	808.213	151.209	885.647	-2.5526	7.11055e-25	3.83621e-23	MGST1	12	16347142	16609259	+	7440	protein_coding	microsomal glutathione S-transferase 1 [Source:HGNC Symbol;Acc:HGNC:7061]	-	155	171	149	712	932	908	0.590217	0.623707	0.451064	2.96627	4.06316	3.0811
ENSG00000213430	94.7186	111.003	74.7265	581.209	792.874	529.611	93.4826	634.565	-2.76568	7.64689e-25	4.1178e-23	HSPD1P1	5	21882585	21884310	+	1726	processed_pseudogene	heat shock protein family D (Hsp60) member 1 pseudogene 1 [Source:HGNC Symbol;Acc:HGNC:35133]	-	90	112	92	531	691	595	1.47725	1.7609	1.20053	9.53581	12.9855	8.70299
ENSG00000250501	42.0972	62.4389	51.9836	336.029	899.585	562.545	52.1732	599.386	-3.52062	8.76469e-25	4.71086e-23	AC093766.1	4	138773550	138801639	+	1066	lincRNA	novel transcript	-	40	63	64	307	784	632	1.06305	1.60377	1.35222	8.92658	23.855	14.9676
ENSG00000136842	7151.26	8805.87	7827.6	1411.98	2025.21	1334.26	7928.24	1590.48	2.31793	8.88246e-25	4.7652e-23	TMOD1	9	97501180	97601748	+	3708	protein_coding	tropomodulin 1 [Source:HGNC Symbol;Acc:HGNC:11871]	-	6795	8885	9637	1290	1765	1499	51.9161	65.0243	58.5366	10.7834	15.4393	10.206
ENSG00000136068	1697.57	1763.16	1890.9	7806.37	8781.28	6403.39	1783.88	7663.68	-2.10281	9.2714e-25	4.96454e-23	FLNB	3	58008400	58172251	+	13952	protein_coding	filamin B [Source:HGNC Symbol;Acc:HGNC:3755]	-	1613	1779	2328	7132	7653	7194	3.2753	3.46017	3.75813	15.8445	17.7917	13.0175
ENSG00000111644	22.101	38.6527	65.7918	633.748	804.349	351.59	42.1818	596.562	-3.80762	9.54708e-25	5.1026e-23	ACRBP	12	6638075	6647460	-	2843	protein_coding	acrosin binding protein [Source:HGNC Symbol;Acc:HGNC:17195]	-	21	39	81	579	701	395	0.209264	0.372259	0.641702	6.31256	7.99765	3.50762
ENSG00000162592	203.119	281.471	226.616	15.3238	14.9166	25.813	237.069	18.6844	3.64559	1.0193e-24	5.43768e-23	CCDC27	1	3746460	3771645	+	4285	protein_coding	coiled-coil domain containing 27 [Source:HGNC Symbol;Acc:HGNC:26546]	-	193	284	279	14	13	29	1.27603	1.79856	1.46649	0.10127	0.0984043	0.17086
ENSG00000146112	1996.46	2900.93	3517.02	13168.6	18872.9	16879	2804.8	16306.8	-2.53926	1.05923e-24	5.64015e-23	PPP1R18	6	30676389	30687895	-	4599	protein_coding	protein phosphatase 1 regulatory subunit 18 [Source:HGNC Symbol;Acc:HGNC:29413]	-	1897	2927	4330	12031	16448	18963	11.6858	17.271	21.2056	81.0853	116.003	104.097
ENSG00000198728	15204.4	13185.5	13861.8	2732.01	3640.8	3539.05	14083.9	3303.95	2.09173	1.10923e-24	5.89544e-23	LDB1	10	102107560	102120453	-	2790	protein_coding	LIM domain binding 1 [Source:HGNC Symbol;Acc:HGNC:6532]	-	14447	13304	17066	2496	3173	3976	146.699	129.4	137.769	27.7297	36.8882	35.9778
ENSG00000142552	113.662	130.824	192.502	846.091	1046.46	843.817	145.663	912.122	-2.64167	1.13329e-24	6.01209e-23	RCN3	19	49527618	49546962	+	2093	protein_coding	reticulocalbin 3 [Source:HGNC Symbol;Acc:HGNC:21145]	-	108	132	237	773	912	948	1.46186	1.71144	2.55038	11.4476	14.1334	11.4349
ENSG00000143632	2.10486	3.96438	11.3714	114.928	374.062	295.514	5.81355	261.502	-5.43084	1.14795e-24	6.07862e-23	ACTA1	1	229431245	229434098	-	1495	protein_coding	actin, alpha 1, skeletal muscle [Source:HGNC Symbol;Acc:HGNC:129]	-	2	4	14	105	326	332	0.0379002	0.0726067	0.210917	2.17697	7.0729	5.60647
ENSG00000185722	4203.4	3175.47	2817.68	711.461	744.682	685.379	3398.85	713.841	2.25138	1.19383e-24	6.30985e-23	ANKFY1	17	4163907	4263995	-	14138	protein_coding	ankyrin repeat and FYVE domain containing 1 [Source:HGNC Symbol;Acc:HGNC:20763]	-	3994	3204	3469	650	649	770	8.00337	6.14982	5.52639	1.42505	1.48894	1.37498
ENSG00000078900	1948.05	1106.06	865.04	176.223	162.935	144.197	1306.38	161.118	3.01984	1.20977e-24	6.38231e-23	TP73	1	3652520	3736201	+	6763	protein_coding	tumor protein p73 [Source:HGNC Symbol;Acc:HGNC:12003]	P53	1851	1116	1065	161	142	162	7.75389	4.47798	3.54679	0.737888	0.681036	0.604739
ENSG00000120832	2190.11	1844.43	1993.25	472.848	312.101	423.689	2009.26	402.879	2.31749	1.24946e-24	6.57959e-23	MTERF2	12	106977291	106987166	-	3626	protein_coding	mitochondrial transcription termination factor 2 [Source:HGNC Symbol;Acc:HGNC:30779]	-	2081	1861	2454	432	272	476	16.2591	13.9276	15.2431	3.69284	2.43311	3.31415
ENSG00000272150	26.3107	26.7595	25.1796	211.249	338.492	246.558	26.0833	265.433	-3.34766	1.3145e-24	6.90933e-23	NBPF25P	1	145572345	145607858	-	3827	transcribed_unprocessed_pseudogene	NBPF member 25, pseudogene [Source:HGNC Symbol;Acc:HGNC:45046]	-	25	27	31	193	295	277	0.185069	0.191453	0.182444	1.56316	2.50026	1.82732
ENSG00000111348	115.767	80.2786	64.1673	639.22	991.38	555.424	86.7377	728.675	-3.07517	1.4685e-24	7.70463e-23	ARHGDIB	12	14942017	14961728	-	2102	protein_coding	Rho GDP dissociation inhibitor beta [Source:HGNC Symbol;Acc:HGNC:679]	-	110	81	79	584	864	624	1.48256	1.04571	0.846486	8.61161	13.3322	7.49453
ENSG00000204323	201.014	170.468	177.881	9.851	2.29486	11.5713	183.121	7.90573	4.49422	1.58183e-24	8.28405e-23	SMIM5	17	75633434	75641404	+	5117	protein_coding	small integral membrane protein 5 [Source:HGNC Symbol;Acc:HGNC:40030]	-	191	172	219	9	2	13	1.05748	0.912159	0.963949	0.0545169	0.0126776	0.0641387
ENSG00000128487	3945.56	3649.21	3250.6	927.089	820.413	679.148	3615.12	808.883	2.16055	1.67303e-24	8.74564e-23	SPECC1	17	20009344	20319026	+	13676	protein_coding	sperm antigen with calponin homology and coiled-coil domains 1 [Source:HGNC Symbol;Acc:HGNC:30615]	-	3749	3682	4002	847	715	763	7.76621	7.30605	6.59088	1.91968	1.69578	1.4085
ENSG00000116337	982.969	1089.21	1068.1	4744.9	3814.06	4180.81	1046.76	4246.59	-2.02026	1.75245e-24	9.14406e-23	AMPD2	1	109616104	109632051	+	6823	protein_coding	adenosine monophosphate deaminase 2 [Source:HGNC Symbol;Acc:HGNC:469]	-	934	1099	1315	4335	3324	4697	3.87815	4.37099	4.34086	19.6933	15.8018	17.3795
ENSG00000034677	3891.88	4780.05	5305.58	1056.25	805.496	1080.58	4659.17	980.775	2.24776	1.76285e-24	9.18162e-23	RNF19A	8	100257060	100336218	-	6031	protein_coding	ring finger protein 19A, RBR E3 ubiquitin protein ligase [Source:HGNC Symbol;Acc:HGNC:13432]	-	3698	4823	6532	965	702	1214	17.3712	21.7013	24.3939	4.95955	3.77545	5.08185
ENSG00000221817	468.331	505.458	406.934	68.957	83.7624	54.2962	460.241	69.0052	2.74375	2.02662e-24	1.05362e-22	PPP3CB-AS1	10	73495525	73520070	+	5687	processed_transcript	PPP3CB antisense RNA 1 (head to head) [Source:HGNC Symbol;Acc:HGNC:50750]	-	445	510	501	63	73	61	2.21682	2.43357	1.98417	0.343369	0.416352	0.270794
ENSG00000249721	270.474	235.88	226.616	30.6476	13.7692	16.9119	244.324	20.4429	3.5829	2.06354e-24	1.07087e-22	AC112206.3	5	67692812	67693200	-	389	processed_pseudogene	ribosomal protein L23a (RPL23A) pseudogene	-	257	238	279	28	12	19	18.717	16.6029	16.154	2.23107	1.00058	1.23309
ENSG00000172530	826.157	1230.94	1565.19	6920.87	8131.84	6257.42	1207.43	7103.38	-2.55589	2.12751e-24	1.10207e-22	BANP	16	87949244	88077318	+	8154	protein_coding	BTG3 associated nuclear protein [Source:HGNC Symbol;Acc:HGNC:13450]	-	785	1242	1927	6323	7087	7030	2.72742	4.13341	5.32275	24.0357	28.1912	21.7659
ENSG00000104205	130.501	109.02	107.216	543.994	730.913	660.456	115.579	645.121	-2.48254	2.16512e-24	1.11952e-22	SGK3	8	66667596	66862022	+	6474	protein_coding	serum/glucocorticoid regulated kinase family member 3 [Source:HGNC Symbol;Acc:HGNC:10812]	-	124	110	132	497	637	742	0.542627	0.461081	0.459226	2.37951	3.19145	2.8935
ENSG00000152804	414.657	487.618	443.485	1707.51	2476.15	2305.36	448.587	2163.01	-2.26954	2.33677e-24	1.2061e-22	HHEX	10	92689951	92695646	+	2525	protein_coding	hematopoietically expressed homeobox [Source:HGNC Symbol;Acc:HGNC:4901]	Homeobox	394	492	546	1560	2158	2590	4.42066	5.28763	4.87031	19.1499	27.7212	25.8959
ENSG00000007384	2513.2	1797.85	1808.06	454.241	410.78	405.887	2039.7	423.636	2.26744	2.47936e-24	1.27739e-22	RHBDF1	16	58059	76355	-	4914	protein_coding	rhomboid 5 homolog 1 [Source:HGNC Symbol;Acc:HGNC:20561]	-	2388	1814	2226	415	358	456	13.7674	10.0175	10.2027	2.61768	2.36303	2.34273
ENSG00000131584	6837.63	5206.22	7185.11	1348.49	1212.83	1586.16	6409.65	1382.5	2.21264	2.50928e-24	1.29048e-22	ACAP3	1	1292376	1309609	-	8809	protein_coding	ArfGAP with coiled-coil, ankyrin repeat and PH domains 3 [Source:HGNC Symbol;Acc:HGNC:16754]	-	6497	5253	8846	1232	1057	1782	20.8948	16.1822	22.6176	4.33499	3.89197	5.10709
ENSG00000163697	26.3107	36.6705	25.9918	320.705	275.383	226.976	29.6577	274.355	-3.21159	2.60837e-24	1.33903e-22	APBB2	4	40810027	41216714	-	12956	protein_coding	amyloid beta precursor protein binding family B member 2 [Source:HGNC Symbol;Acc:HGNC:582]	-	25	37	32	293	240	255	0.0546666	0.0774976	0.0556294	0.700972	0.600844	0.496892
ENSG00000067955	656.716	589.701	415.869	2612.7	3252.96	2692.56	554.095	2852.74	-2.36529	2.61569e-24	1.34038e-22	CBFB	16	67029116	67101058	+	4129	protein_coding	core-binding factor subunit beta [Source:HGNC Symbol;Acc:HGNC:1539]	CBF	624	595	512	2387	2835	3025	4.28147	3.91048	2.79287	17.9189	22.2705	18.4958
ENSG00000068976	37.8875	49.5547	77.9754	361.203	688.458	619.511	55.1392	556.391	-3.32547	2.63861e-24	1.3497e-22	PYGM	11	64746389	64760297	-	4981	protein_coding	glycogen phosphorylase, muscle associated [Source:HGNC Symbol;Acc:HGNC:9726]	-	36	50	96	330	600	696	0.204757	0.272403	0.43409	2.05353	3.90711	3.52765
ENSG00000224950	388.346	216.059	272.914	32.8367	19.5063	22.2526	292.44	24.8652	3.55726	2.6613e-24	1.35888e-22	AL390066.1	1	116493016	116499212	-	2302	lincRNA	novel transcript	-	369	218	336	30	17	25	4.54123	2.56986	3.28745	0.403943	0.239533	0.274175
ENSG00000269086	154.707	176.415	213.62	7.66189	8.03201	13.3515	181.581	9.68181	4.20551	3.05585e-24	1.55756e-22	AC008555.2	19	34837889	34855304	+	6828	lincRNA	novel transcript	-	147	178	263	7	7	15	0.609925	0.707431	0.867536	0.0317767	0.0332526	0.0554613
ENSG00000141753	275.736	278.498	286.722	1240.13	2259.29	1507.83	280.319	1669.08	-2.57349	3.15883e-24	1.60718e-22	IGFBP4	17	40443461	40457731	+	2200	protein_coding	insulin like growth factor binding protein 4 [Source:HGNC Symbol;Acc:HGNC:5473]	-	262	281	353	1133	1969	1694	3.37389	3.4661	3.61391	15.9629	29.0298	19.4394
ENSG00000136404	26.3107	51.5369	51.9836	352.447	491.1	343.579	43.2771	395.709	-3.18375	3.17626e-24	1.61318e-22	TM6SF1	15	83107407	83144854	+	2661	protein_coding	transmembrane 6 superfamily member 1 [Source:HGNC Symbol;Acc:HGNC:11860]	-	25	52	64	322	428	386	0.266163	0.530293	0.541702	3.75072	5.21699	3.66214
ENSG00000144668	12.6292	28.7417	30.053	207.966	347.671	365.832	23.808	307.156	-3.6767	3.54569e-24	1.79762e-22	ITGA9	3	37452115	37823514	+	8277	protein_coding	integrin subunit alpha 9 [Source:HGNC Symbol;Acc:HGNC:6145]	-	12	29	37	190	303	411	0.0410734	0.0950786	0.100683	0.711516	1.18738	1.25361
ENSG00000164182	206.276	150.646	156.763	801.215	1298.89	1010.27	171.229	1036.79	-2.5995	3.59987e-24	1.82186e-22	NDUFAF2	5	60945129	61153037	+	1017	protein_coding	NADH:ubiquinone oxidoreductase complex assembly factor 2 [Source:HGNC Symbol;Acc:HGNC:28086]	-	196	152	193	732	1132	1135	5.45994	4.05584	4.27427	22.3097	36.1033	28.1752
ENSG00000106025	35.7826	24.7774	27.6163	249.559	351.114	237.657	29.3921	279.443	-3.25221	4.01016e-24	2.02591e-22	TSPAN12	7	120787320	120858402	-	3368	protein_coding	tetraspanin 12 [Source:HGNC Symbol;Acc:HGNC:21641]	-	34	25	34	228	306	267	0.285996	0.201431	0.227369	2.0983	2.94694	2.00139
ENSG00000137801	3.15729	9.91094	15.4326	145.576	344.229	233.207	9.50029	241.004	-4.62602	4.3733e-24	2.20547e-22	THBS1	15	39581079	39599466	+	9158	protein_coding	thrombospondin 1 [Source:HGNC Symbol;Acc:HGNC:11785]	-	3	10	19	133	300	262	0.00928054	0.0296317	0.0467281	0.450148	1.06253	0.722259
ENSG00000006747	8240.52	8771.19	7341.06	1036.54	1612.14	1854.08	8117.59	1500.92	2.43484	4.40834e-24	2.21923e-22	SCIN	7	12570577	12660179	+	11623	protein_coding	scinderin [Source:HGNC Symbol;Acc:HGNC:21695]	-	7830	8850	9038	947	1405	2083	19.0852	20.6625	17.5138	2.52543	3.92084	4.52443
ENSG00000164849	219.958	190.29	156.763	5.47278	12.6217	13.3515	189.004	10.482	4.15779	4.47779e-24	2.25023e-22	GPR146	7	1044576	1059261	+	3160	protein_coding	G protein-coupled receptor 146 [Source:HGNC Symbol;Acc:HGNC:21718]	-	209	192	193	5	11	15	1.87375	1.64881	1.37561	0.0490441	0.112909	0.119839
ENSG00000204237	1223.98	1246.8	1140.39	306.476	248.992	257.24	1203.72	270.902	2.15184	4.49965e-24	2.25725e-22	OXLD1	17	81665036	81666635	-	1600	protein_coding	oxidoreductase like domain containing 1 [Source:HGNC Symbol;Acc:HGNC:27901]	-	1163	1258	1404	280	217	289	20.5927	21.3363	19.7639	5.42428	4.39907	4.56006
ENSG00000166068	218.905	274.533	252.608	1156.95	1037.28	1211.43	248.682	1135.22	-2.19028	4.52618e-24	2.26658e-22	SPRED1	15	38252326	38357249	+	8260	protein_coding	sprouty related EVH1 domain containing 1 [Source:HGNC Symbol;Acc:HGNC:20249]	-	208	277	311	1057	904	1361	0.713405	0.910034	0.848019	3.96642	3.54985	4.15978
ENSG00000124171	237.849	397.429	546.64	2716.69	2454.35	2969.38	393.973	2713.47	-2.782	5.23581e-24	2.61735e-22	PARD6B	20	50731544	50756795	+	4726	protein_coding	par-6 family cell polarity regulator beta [Source:HGNC Symbol;Acc:HGNC:16245]	-	226	401	673	2482	2139	3336	1.35478	2.30255	3.20735	16.2784	14.6804	17.8207
ENSG00000091513	979.812	1824.6	1717.08	217.817	248.992	248.338	1507.17	238.382	2.66055	5.27775e-24	2.63372e-22	TF	3	133745956	133796640	+	26199	protein_coding	transferrin [Source:HGNC Symbol;Acc:HGNC:11740]	-	931	1841	2114	199	217	279	1.00674	1.90689	1.81738	0.235436	0.268656	0.268851
ENSG00000170458	14.734	11.8931	31.6775	186.074	405.043	412.117	19.4349	334.412	-4.08293	5.69505e-24	2.83701e-22	CD14	5	140631728	140633701	-	1886	protein_coding	CD14 molecule [Source:HGNC Symbol;Acc:HGNC:1628]	-	14	12	39	170	353	463	0.2103	0.172662	0.465745	2.7939	6.07092	6.19772
ENSG00000000971	245.216	479.69	420.742	2678.38	2968.4	1974.25	381.883	2540.34	-2.73269	6.51844e-24	3.24153e-22	CFH	1	196651878	196747504	+	8145	protein_coding	complement factor H [Source:HGNC Symbol;Acc:HGNC:4883]	-	233	484	518	2447	2587	2218	0.810434	1.61255	1.4324	9.31208	10.3021	6.87485
ENSG00000168763	2351.13	2296.37	2422.11	518.819	408.485	609.72	2356.53	512.341	2.20019	6.71129e-24	3.33164e-22	CNNM3	2	96816245	96833911	+	4416	protein_coding	cyclin and CBS domain divalent metal cation transport mediator 3 [Source:HGNC Symbol;Acc:HGNC:104]	-	2234	2317	2982	474	356	685	14.332	14.2382	15.2091	3.327	2.61482	3.9161
ENSG00000120158	2900.5	2900.93	2638.17	715.839	733.208	755.697	2813.2	734.915	1.93633	6.82309e-24	3.38127e-22	RCL1	9	4792869	4885917	+	4215	protein_coding	RNA terminal phosphate cyclase like 1 [Source:HGNC Symbol;Acc:HGNC:17687]	-	2756	2927	3248	654	639	849	18.524	18.8444	17.3558	4.80933	4.91728	5.08514
ENSG00000105835	1618.64	2097.16	1953.45	8220.11	7721.06	7077.2	1889.75	7672.79	-2.02139	8.13237e-24	4.02313e-22	NAMPT	7	106248285	106286326	-	9049	protein_coding	nicotinamide phosphoribosyltransferase [Source:HGNC Symbol;Acc:HGNC:30092]	-	1538	2116	2405	7510	6729	7951	4.81514	6.3456	5.98604	25.7243	24.1197	22.1827
ENSG00000117601	4.20972	12.8842	3.24898	136.819	376.357	192.262	6.78097	235.146	-5.13654	8.27227e-24	4.08527e-22	SERPINC1	1	173903804	173917378	-	1768	protein_coding	serpin family C member 1 [Source:HGNC Symbol;Acc:HGNC:775]	-	4	13	4	125	328	216	0.0640959	0.199535	0.0509569	2.19145	6.01746	3.08435
ENSG00000172159	13.6816	31.715	55.2326	389.662	407.338	441.491	33.5431	412.83	-3.60115	8.49063e-24	4.18588e-22	FRMD3	9	83242990	83538546	-	6486	protein_coding	FERM domain containing 3 [Source:HGNC Symbol;Acc:HGNC:24125]	-	13	32	68	356	355	496	0.0567831	0.133885	0.236133	1.70129	1.7753	1.93062
ENSG00000185189	2384.8	2547.11	2927.33	548.372	643.708	670.247	2619.75	620.776	2.07709	8.76591e-24	4.31416e-22	NRBP2	8	143833594	143840974	-	4924	protein_coding	nuclear receptor binding protein 2 [Source:HGNC Symbol;Acc:HGNC:19339]	-	2266	2570	3604	501	561	753	13.0375	14.1636	16.4851	3.15372	3.69544	3.86073
ENSG00000169515	1974.36	1690.81	1367.01	292.246	206.537	355.151	1677.39	284.645	2.55642	9.17085e-24	4.50569e-22	CCDC8	19	46410329	46413662	-	3334	protein_coding	coiled-coil domain containing 8 [Source:HGNC Symbol;Acc:HGNC:25367]	-	1876	1706	1683	267	180	399	15.9412	13.8858	11.3696	2.48227	1.75117	3.02134
ENSG00000259891	364.141	434.099	516.587	73.3352	65.4035	66.7577	438.276	68.4988	2.6791	9.30221e-24	4.56239e-22	AC107375.1	8	140505813	140508043	-	2231	antisense	novel transcript, antisense to CHRAC1	-	346	438	636	67	57	75	4.39369	5.32761	6.42071	0.930849	0.828699	0.8487
ENSG00000180229	2225.89	2788.94	4146.51	469.564	559.946	547.413	3053.78	525.641	2.53863	1.05884e-23	5.18432e-22	HERC2P3	15	20379495	20506180	-	9413	transcribed_unprocessed_pseudogene	hect domain and RLD 2 pseudogene 3 [Source:HGNC Symbol;Acc:HGNC:4871]	-	2115	2814	5105	429	488	615	6.36554	8.11248	12.215	1.41265	1.68156	1.64945
ENSG00000198857	2.10486	5.94657	12.1837	210.155	131.954	214.515	6.74503	185.541	-4.72575	1.07703e-23	5.26436e-22	HSD3BP5	1	119601340	119609250	+	1132	transcribed_unprocessed_pseudogene	hydroxy-delta-5-steroid dehydrogenase, 3 beta, pseudogene 5 [Source:HGNC Symbol;Acc:HGNC:5223]	-	2	6	15	192	115	241	0.0500537	0.143834	0.298449	5.25725	3.29513	5.37481
ENSG00000188517	298.89	567.897	742.391	62.3897	41.3075	48.9556	536.393	50.8843	3.39899	1.1436e-23	5.58021e-22	COL25A1	4	108808725	109302752	-	8744	protein_coding	collagen type XXV alpha 1 chain [Source:HGNC Symbol;Acc:HGNC:18603]	-	284	573	914	57	36	55	0.920155	1.77829	2.3543	0.202055	0.133541	0.158798
ENSG00000108309	252.583	420.224	548.265	10.9456	22.9486	41.8348	407.024	25.243	3.99225	1.26015e-23	6.13848e-22	RUNDC3A	17	44308413	44318671	+	4905	protein_coding	RUN domain containing 3A [Source:HGNC Symbol;Acc:HGNC:16984]	-	240	424	675	10	20	47	1.3862	2.34577	3.09949	0.0631924	0.132255	0.241909
ENSG00000247131	306.257	289.4	281.849	1.09456	3.44229	0	292.502	1.51228	7.72234	1.29706e-23	6.30751e-22	AC025263.1	12	69713633	69738568	-	2788	antisense	uncharacterized LOC101928002 [Source:NCBI gene;Acc:101928002]	-	291	292	347	1	3	0	2.95701	2.84216	2.80325	0.0111176	0.034902	0
ENSG00000136490	33.6777	21.8041	39.8	249.559	333.902	281.272	31.7606	288.244	-3.17398	1.30241e-23	6.32277e-22	LIMD2	17	63695902	63701172	-	4745	protein_coding	LIM domain containing 2 [Source:HGNC Symbol;Acc:HGNC:28142]	-	32	22	49	228	291	316	0.191059	0.125818	0.232587	1.48937	1.9892	1.68129
ENSG00000096696	187.332	304.266	231.49	12.0401	13.7692	25.813	241.029	17.2074	3.78395	1.30819e-23	6.34006e-22	DSP	6	7541575	7586717	+	10093	protein_coding	desmoplakin [Source:HGNC Symbol;Acc:HGNC:3052]	-	178	307	285	11	12	29	0.499635	0.825422	0.635989	0.0337813	0.038564	0.0725388
ENSG00000163923	163.127	190.29	147.828	772.756	1664.92	1165.14	167.082	1200.94	-2.84627	1.35515e-23	6.55656e-22	RPL39L	3	187120948	187180908	-	1060	protein_coding	ribosomal protein L39 like [Source:HGNC Symbol;Acc:HGNC:17094]	-	155	192	182	706	1451	1309	4.14265	4.91533	3.86715	20.6444	44.4	31.1764
ENSG00000125637	2380.6	2530.26	2505.77	665.49	574.863	660.456	2472.21	633.603	1.96382	1.48264e-23	7.16126e-22	PSD4	2	113157325	113209396	+	13442	protein_coding	pleckstrin and Sec7 domain containing 4 [Source:HGNC Symbol;Acc:HGNC:19096]	-	2262	2553	3085	608	501	742	4.7674	5.154	5.16912	1.40199	1.20891	1.39358
ENSG00000125798	6.31458	13.8753	12.1837	148.86	199.653	177.13	10.7912	175.214	-4.00759	1.54865e-23	7.46747e-22	FOXA2	20	22581005	22585455	-	2603	protein_coding	forkhead box A2 [Source:HGNC Symbol;Acc:HGNC:5022]	Fork	6	14	15	136	174	199	0.0653025	0.145953	0.12979	1.61945	2.16819	1.93006
ENSG00000124557	0	1.98219	3.24898	142.292	242.108	244.778	1.74372	209.726	-6.8166	1.62217e-23	7.80883e-22	BTN1A1	6	26501221	26510422	+	2895	protein_coding	butyrophilin subfamily 1 member A1 [Source:HGNC Symbol;Acc:HGNC:1135]	-	0	2	4	130	211	275	0	0.0187473	0.0311198	1.39187	2.36404	2.39815
ENSG00000118971	49.4642	145.691	183.567	1178.84	1370.03	1463.33	126.241	1337.4	-3.40008	1.68904e-23	8.11704e-22	CCND2	12	4273772	4305350	+	7157	protein_coding	cyclin D2 [Source:HGNC Symbol;Acc:HGNC:1583]	-	47	147	226	1077	1194	1644	0.186046	0.557371	0.711218	4.66432	5.41121	5.79914
ENSG00000164692	2.10486	10.902	13.8082	230.951	296.037	138.856	8.93835	221.948	-4.59467	1.70767e-23	8.19278e-22	COL1A2	7	94394561	94431232	+	11156	protein_coding	collagen type I alpha 2 chain [Source:HGNC Symbol;Acc:HGNC:2198]	-	2	11	17	211	258	156	0.00507895	0.0267573	0.0343215	0.586243	0.750123	0.353028
ENSG00000034510	1809.13	1941.55	1724.39	7352.13	12097.4	7963.74	1825.02	9137.74	-2.32393	1.86091e-23	8.91304e-22	TMSB10	2	84905625	84906675	+	496	protein_coding	thymosin beta 10 [Source:HGNC Symbol;Acc:HGNC:11879]	-	1719	1959	2123	6717	10543	8947	98.1854	107.179	96.4037	419.757	689.452	455.395
ENSG00000104825	709.337	672.953	655.481	2455.09	2963.81	2605.33	679.257	2674.74	-1.97752	1.95034e-23	9.32574e-22	NFKBIB	19	38899700	38908893	+	2324	protein_coding	NFKB inhibitor beta [Source:HGNC Symbol;Acc:HGNC:7798]	-	674	679	807	2243	2583	2927	8.2163	7.92851	7.82101	29.9156	36.0504	31.7965
ENSG00000156026	1090.32	1441.05	1247.61	6762.16	5994.18	4680.16	1259.66	5812.17	-2.20588	2.10516e-23	1.00493e-21	MCU	10	72692131	72887694	+	4533	protein_coding	mitochondrial calcium uniporter [Source:HGNC Symbol;Acc:HGNC:23526]	-	1036	1454	1536	6178	5224	5258	6.47481	8.70435	7.63187	42.2441	37.38	29.2838
ENSG00000140836	499.904	391.482	389.065	78.808	57.3715	52.516	426.817	62.8985	2.7656	2.14393e-23	1.02173e-21	ZFHX3	16	72782885	73891871	-	22594	protein_coding	zinc finger homeobox 3 [Source:HGNC Symbol;Acc:HGNC:777]	Homeobox	475	395	479	72	50	59	0.595598	0.474419	0.477494	0.0987742	0.0717791	0.0659252
ENSG00000157734	2556.35	2964.36	3067.03	174.034	361.441	504.688	2862.58	346.721	3.04368	2.17312e-23	1.03391e-21	SNX22	15	64151715	64157481	+	5767	protein_coding	sorting nexin 22 [Source:HGNC Symbol;Acc:HGNC:16315]	-	2429	2991	3776	159	315	567	11.9325	14.0742	14.7471	0.854577	1.77167	2.48214
ENSG00000132357	1004.02	1046.6	1137.95	227.668	109.006	162.889	1062.86	166.521	2.67361	2.28139e-23	1.08362e-21	CARD6	5	40841184	40860175	+	4399	protein_coding	caspase recruitment domain family member 6 [Source:HGNC Symbol;Acc:HGNC:16394]	-	954	1056	1401	208	95	183	6.14394	6.5143	7.17314	1.46559	0.700472	1.05024
ENSG00000284931	3924.51	5413.36	3967.81	568.074	831.887	982.673	4435.23	794.211	2.48077	2.30808e-23	1.09448e-21	AC104389.5	11	5248270	5254783	-	651	protein_coding	novel protein	-	3729	5462	4885	519	725	1104	162.28	227.682	169.009	24.711	36.1225	42.8135
ENSG00000184545	125.239	178.397	457.293	2352.2	3252.96	3444.7	253.643	3016.62	-3.5686	2.40223e-23	1.13724e-21	DUSP8	11	1554044	1571920	-	4616	protein_coding	dual specificity phosphatase 8 [Source:HGNC Symbol;Acc:HGNC:3074]	-	119	180	563	2149	2835	3870	0.730355	1.05819	2.74706	14.4303	19.9209	21.1659
ENSG00000182648	1763.87	1920.74	1654.54	456.43	442.908	447.721	1779.72	449.02	1.98668	2.4159e-23	1.14182e-21	LINC01006	7	156472196	156640654	-	3964	lincRNA	long intergenic non-protein coding RNA 1006 [Source:HGNC Symbol;Acc:HGNC:48971]	-	1676	1938	2037	417	386	503	11.9782	13.2672	11.574	3.26067	3.15846	3.20352
ENSG00000189056	22054.7	21361.1	16958	4536.93	5415.87	5002.37	20124.6	4985.06	2.01326	2.64405e-23	1.24759e-21	RELN	7	103471784	103989516	-	12642	protein_coding	reelin [Source:HGNC Symbol;Acc:HGNC:9957]	-	20956	21553	20878	4145	4720	5620	46.9619	46.2647	37.1962	10.1628	12.1101	11.2231
ENSG00000136710	532.529	479.69	434.551	1918.76	2364.85	1913.72	482.257	2065.78	-2.09938	2.65579e-23	1.25106e-21	CCDC115	2	130338241	130342349	-	3782	protein_coding	coiled-coil domain containing 115 [Source:HGNC Symbol;Acc:HGNC:28178]	-	506	484	535	1753	2061	2150	3.79037	3.47281	3.18609	14.3669	17.6757	14.3519
ENSG00000155304	993.493	1438.08	1158.26	5684.03	4718.23	5436.74	1196.61	5279.67	-2.14147	2.93173e-23	1.37878e-21	HSPA13	21	14371115	14383484	-	4194	protein_coding	heat shock protein family A (Hsp70) member 13 [Source:HGNC Symbol;Acc:HGNC:11375]	-	944	1451	1426	5193	4112	6108	6.3767	9.38851	7.65802	38.379	31.8014	36.7674
ENSG00000133943	1329.22	1239.86	1528.64	331.65	214.569	270.591	1365.91	272.27	2.32654	3.15808e-23	1.48279e-21	DGLUCY	14	91060333	91225632	+	7212	protein_coding	D-glutamate cyclase [Source:HGNC Symbol;Acc:HGNC:20498]	-	1263	1251	1882	303	187	304	4.96136	4.70716	5.87745	1.30224	0.841022	1.06417
ENSG00000215493	291.523	228.943	257.481	31.7421	13.7692	28.4833	259.316	24.6648	3.38364	3.25397e-23	1.52531e-21	AC007731.2	22	20450122	20451824	+	1703	processed_pseudogene	kelch-like 12 (Drosophila) (KLH12) pseudogene	-	277	231	317	29	12	32	4.60806	3.68091	4.19247	0.527822	0.228554	0.474382
ENSG00000238009	463.069	338.954	360.636	64.5788	52.7818	57.8566	387.553	58.4057	2.72918	3.29703e-23	1.54297e-21	AL627309.1	1	89295	133723	-	3726	lincRNA	novel transcript	-	440	342	444	59	46	65	3.34551	2.49081	2.68389	0.49081	0.400439	0.440416
ENSG00000128656	21.0486	20.813	10.5592	239.708	258.172	167.339	17.4736	221.74	-3.68323	3.39458e-23	1.58602e-21	CHN1	2	174799363	175005369	-	4971	protein_coding	chimerin 1 [Source:HGNC Symbol;Acc:HGNC:1943]	-	20	21	13	219	225	188	0.113983	0.114639	0.0589013	1.36554	1.46812	0.954787
ENSG00000100591	1931.21	2574.86	3079.22	11232.3	13851.8	11175.2	2528.43	12086.4	-2.25678	3.50289e-23	1.63396e-21	AHSA1	14	77457870	77469474	+	2948	protein_coding	activator of HSP90 ATPase activity 1 [Source:HGNC Symbol;Acc:HGNC:1189]	-	1835	2598	3791	10262	12072	12555	17.6344	23.9149	28.9635	107.897	132.823	107.518
ENSG00000242207	313.624	304.266	464.604	49.255	17.2115	31.1536	360.831	32.54	3.47	3.90591e-23	1.81898e-21	HOXB-AS4	17	48628675	48634932	+	669	antisense	HOXB cluster antisense RNA 4 [Source:HGNC Symbol;Acc:HGNC:40285]	-	298	307	572	45	15	35	12.6195	12.4529	19.2573	2.08493	0.727255	1.32079
ENSG00000198814	172.598	185.335	173.82	1055.15	843.361	742.345	177.251	880.286	-2.31186	4.03004e-23	1.87374e-21	GK	X	30653359	30731456	+	5359	protein_coding	glycerol kinase [Source:HGNC Symbol;Acc:HGNC:4289]	-	164	187	214	964	735	834	0.866987	0.946925	0.899405	5.57567	4.44862	3.92893
ENSG00000106052	3324.62	4489.66	3932.07	14962.6	19955	16036.1	3915.45	16984.5	-2.11692	4.25422e-23	1.97476e-21	TAX1BP1	7	27739331	27844564	+	9165	protein_coding	Tax1 binding protein 1 [Source:HGNC Symbol;Acc:HGNC:11575]	-	3159	4530	4841	13670	17391	18016	9.76495	13.4129	11.8967	46.2317	61.5479	49.627
ENSG00000225528	515.69	741.339	1010.43	107.266	119.333	105.922	755.82	110.84	2.77147	4.66445e-23	2.16167e-21	Z82206.1	22	39960397	39964718	+	1322	protein_coding	novel protein similar to translation machinery associated 7 homolog (S. cerevisiae) TMA7	-	490	748	1244	98	104	119	10.5007	15.3542	21.1941	2.29773	2.55166	2.27252
ENSG00000168785	2005.93	1832.53	1579.81	385.284	441.761	293.734	1806.09	373.593	2.27488	5.0081e-23	2.31718e-21	TSPAN5	4	98470367	98658629	-	7430	protein_coding	tetraspanin 5 [Source:HGNC Symbol;Acc:HGNC:17753]	-	1906	1849	1945	352	385	330	7.26753	6.75314	5.89598	1.46845	1.68071	1.12129
ENSG00000205659	302.047	340.936	331.396	1329.89	1244.96	1386.78	324.793	1320.54	-2.02333	5.04668e-23	2.33126e-21	LIN52	14	74084796	74201235	+	3692	protein_coding	lin-52 DREAM MuvB core complex component [Source:HGNC Symbol;Acc:HGNC:19856]	-	287	344	408	1215	1085	1558	2.20228	2.52845	2.48899	10.2004	9.53212	10.6536
ENSG00000159840	815.633	1000.01	1088.41	4218.42	4932.8	3656.54	968.018	4269.25	-2.14029	5.41737e-23	2.49846e-21	ZYX	7	143381080	143391111	+	3482	protein_coding	zyxin [Source:HGNC Symbol;Acc:HGNC:13200]	-	775	1009	1340	3854	4299	4108	6.30559	7.86358	8.66765	34.3073	40.0461	29.7848
ENSG00000254087	1044.01	1259.68	1163.95	4343.2	4883.46	4172.8	1155.88	4466.49	-1.94997	5.85533e-23	2.69609e-21	LYN	8	55879813	56014168	+	6185	protein_coding	LYN proto-oncogene, Src family tyrosine kinase [Source:HGNC Symbol;Acc:HGNC:6735]	-	992	1271	1433	3968	4256	4688	4.54386	5.57652	5.21833	19.8855	22.3194	19.1355
ENSG00000204161	51.569	107.038	121.024	727.879	758.451	623.962	93.2105	703.431	-2.90933	6.19677e-23	2.84872e-21	TMEM273	10	49154725	49188585	-	4123	protein_coding	transmembrane protein 273 [Source:HGNC Symbol;Acc:HGNC:27274]	-	49	108	149	665	661	701	0.336694	0.710834	0.813951	4.99934	5.20007	4.29237
ENSG00000161048	2064.87	2048.59	2185.75	493.645	441.761	585.687	2099.74	507.031	2.04898	6.35799e-23	2.91814e-21	NAPEPLD	7	103099776	103149560	-	7561	protein_coding	N-acyl phosphatidylethanolamine phospholipase D [Source:HGNC Symbol;Acc:HGNC:21683]	-	1962	2067	2691	451	385	658	7.35144	7.41855	8.01604	1.84885	1.65159	2.19705
ENSG00000183199	222.063	288.408	343.579	1469.99	1748.68	1251.48	284.683	1490.05	-2.38564	6.60492e-23	3.02662e-21	HSP90AB3P	4	87891843	87894015	+	2173	processed_pseudogene	heat shock protein 90 alpha family class B member 3, pseudogene [Source:HGNC Symbol;Acc:HGNC:5259]	-	211	291	423	1343	1524	1406	2.7509	3.63405	4.38436	19.1567	22.7482	16.335
ENSG00000196730	235.744	418.242	364.698	1635.27	2380.92	1911.94	339.561	1976.04	-2.53986	6.78095e-23	3.10231e-21	DAPK1	9	87497228	87708633	+	8907	protein_coding	death associated protein kinase 1 [Source:HGNC Symbol;Acc:HGNC:2674]	-	224	422	449	1494	2075	2148	0.712474	1.2857	1.13538	5.19904	7.55628	6.08829
ENSG00000220785	13.6816	16.8486	19.4939	156.521	218.012	212.734	16.6747	195.756	-3.54368	6.81004e-23	3.11064e-21	MTMR9LP	1	32231658	32241620	-	2961	transcribed_unprocessed_pseudogene	myotubularin related protein 9-like, pseudogene [Source:HGNC Symbol;Acc:HGNC:27920]	-	13	17	24	143	190	239	0.124382	0.1558	0.182557	1.49693	2.08131	2.03776
ENSG00000275023	6035.68	5108.1	5481.02	1497.35	1417.08	1566.58	5541.6	1493.67	1.89127	7.1376e-23	3.25507e-21	MLLT6	17	38705542	38729803	+	13315	protein_coding	MLLT6, PHD finger containing [Source:HGNC Symbol;Acc:HGNC:7138]	-	5735	5154	6748	1368	1235	1760	12.2024	10.5042	11.4146	3.18456	3.00848	3.33706
ENSG00000196440	3.15729	1.98219	4.06122	129.158	142.281	175.35	3.0669	148.93	-5.57859	7.17266e-23	3.26585e-21	ARMCX4	X	101418287	101533459	+	13351	protein_coding	armadillo repeat containing X-linked 4 [Source:HGNC Symbol;Acc:HGNC:28615]	-	3	2	5	118	124	197	0.00636591	0.00406512	0.00843493	0.273951	0.301252	0.372516
ENSG00000100979	270.474	328.052	287.534	1441.53	2357.97	1340.49	295.354	1713.33	-2.53589	7.67888e-23	3.49078e-21	PLTP	20	45898621	45912155	-	2541	protein_coding	phospholipid transfer protein [Source:HGNC Symbol;Acc:HGNC:9093]	-	257	331	354	1317	2055	1506	2.86537	3.53493	3.13779	16.0652	26.2318	14.9628
ENSG00000197976	1798.6	1670.99	1941.26	6579.37	11391.7	8723.89	1803.62	8898.32	-2.30252	7.70721e-23	3.49809e-21	AKAP17A	X	1591593	1602514	+	4075	protein_coding	A-kinase anchoring protein 17A [Source:HGNC Symbol;Acc:HGNC:18783]	-	1709	1686	2390	6011	9928	9801	11.8814	11.2276	13.2098	45.7218	79.0234	60.7205
ENSG00000167920	365.193	412.295	395.563	1637.46	1702.79	1426.83	391.017	1589.03	-2.02235	7.87859e-23	3.57021e-21	TMEM99	17	40819106	40836274	+	2362	protein_coding	transmembrane protein 99 [Source:HGNC Symbol;Acc:HGNC:28305]	-	347	416	487	1496	1484	1603	4.162	4.77938	4.64381	19.6316	20.3786	17.1335
ENSG00000188761	12.6292	11.8931	16.2449	161.994	168.672	184.251	13.5891	171.639	-3.64859	7.91381e-23	3.5805e-21	BCL2L15	1	113878168	113887547	-	7709	protein_coding	BCL2 like 15 [Source:HGNC Symbol;Acc:HGNC:33624]	-	12	12	20	148	147	207	0.0440997	0.0422417	0.0584329	0.59507	0.618501	0.677899
ENSG00000182310	1317.64	1531.24	1809.68	362.298	275.383	348.92	1552.85	328.867	2.23888	8.1493e-23	3.68122e-21	SPACA6	19	51689128	51712387	+	4103	protein_coding	sperm acrosome associated 6 [Source:HGNC Symbol;Acc:HGNC:27113]	-	1252	1545	2228	331	240	392	8.64481	10.2184	12.2304	2.50052	1.89728	2.412
ENSG00000234722	11232.6	11024.9	9324.56	2954.21	2571.39	2180.75	10527.4	2568.78	2.03514	8.28253e-23	3.7355e-21	LINC01287	7	153355365	153413981	-	4987	lincRNA	long intergenic non-protein coding RNA 1287 [Source:HGNC Symbol;Acc:HGNC:50351]	-	10673	11124	11480	2699	2241	2450	60.6317	60.5312	51.8475	16.7752	14.5755	12.4028
ENSG00000152939	1.05243	2.97328	9.74693	107.266	235.223	246.558	4.59088	196.349	-5.33897	8.60183e-23	3.8734e-21	MARVELD2	5	69415065	69444330	+	5366	protein_coding	MARVEL domain containing 2 [Source:HGNC Symbol;Acc:HGNC:26401]	-	1	3	12	98	205	277	0.00527961	0.0151715	0.0503681	0.566082	1.23915	1.30323
ENSG00000101417	1331.32	935.593	836.611	168.562	206.537	191.372	1034.51	188.824	2.45338	9.00839e-23	4.05009e-21	PXMP4	20	33702754	33720319	-	5723	protein_coding	peroxisomal membrane protein 4 [Source:HGNC Symbol;Acc:HGNC:15920]	-	1265	944	1030	154	180	215	6.26209	4.47616	4.05358	0.834067	1.02016	0.948434
ENSG00000169155	1290.28	1035.69	1241.92	6263.05	4258.11	5422.5	1189.3	5314.55	-2.15985	9.1987e-23	4.12916e-21	ZBTB43	9	126805006	126838210	+	7052	protein_coding	zinc finger and BTB domain containing 43 [Source:HGNC Symbol;Acc:HGNC:17908]	ZBTB	1226	1045	1529	5722	3711	6092	4.92528	4.02126	4.88338	25.1501	17.0687	21.8092
ENSG00000220267	253.635	258.676	333.02	38.3094	27.5383	38.2744	281.777	34.7074	3.01701	9.27014e-23	4.15471e-21	ACTBP8	6	88275882	88276989	-	1108	processed_pseudogene	actin, beta pseudogene 8 [Source:HGNC Symbol;Acc:HGNC:141]	-	241	261	410	35	24	43	6.16212	6.39232	8.3343	0.979112	0.702575	0.979763
ENSG00000159788	1649.16	1328.07	1187.5	334.934	236.371	257.24	1388.24	276.181	2.32951	9.41966e-23	4.21511e-21	RGS12	4	3293028	3439913	+	13755	protein_coding	regulator of G protein signaling 12 [Source:HGNC Symbol;Acc:HGNC:9994]	-	1567	1340	1462	306	206	289	3.22746	2.64364	2.39393	0.689549	0.485767	0.530432
ENSG00000131871	667.24	668.989	683.097	2715.59	2324.69	2564.38	673.109	2534.89	-1.91298	9.88222e-23	4.41519e-21	SELENOS	15	101270817	101277500	-	3766	protein_coding	selenoprotein S [Source:HGNC Symbol;Acc:HGNC:30396]	-	634	675	841	2481	2026	2881	4.76938	4.86386	5.02969	20.4198	17.4494	19.3133
ENSG00000095752	6.31458	1.98219	4.06122	188.264	112.448	154.878	4.11933	151.863	-5.21672	1.02158e-22	4.55713e-21	IL11	19	55364389	55370463	-	2671	protein_coding	interleukin 11 [Source:HGNC Symbol;Acc:HGNC:5966]	-	6	2	5	172	98	174	0.06364	0.0203195	0.042162	1.99599	1.19007	1.64463
ENSG00000166801	3099.4	2058.5	2038.73	530.859	458.972	480.655	2398.88	490.162	2.29081	1.072e-22	4.77459e-21	FAM111A	11	59142748	59155039	+	7221	protein_coding	family with sequence similarity 111 member A [Source:HGNC Symbol;Acc:HGNC:24725]	-	2945	2077	2510	485	400	540	11.5542	7.80543	7.82892	2.08185	1.79673	1.88794
ENSG00000116604	990.336	1241.84	1514.02	5685.12	5567.33	5147.46	1248.73	5466.64	-2.12959	1.10777e-22	4.9262e-21	MEF2D	1	156463727	156500828	-	6400	protein_coding	myocyte enhancer factor 2D [Source:HGNC Symbol;Acc:HGNC:6997]	SRF	941	1253	1864	5194	4852	5783	4.16545	5.31287	6.55981	25.1551	24.5902	22.8121
ENSG00000177606	1395.52	2994.1	4434.85	21086.6	32958.8	26454.7	2941.49	26833.4	-3.18914	1.11558e-22	4.94571e-21	JUN	1	58780788	58784327	-	3540	protein_coding	Jun proto-oncogene, AP-1 transcription factor subunit [Source:HGNC Symbol;Acc:HGNC:6204]	TF_bZIP	1326	3021	5460	19265	28724	29721	10.6119	23.1582	34.7388	168.682	263.186	211.959
ENSG00000163840	1910.16	1730.45	1335.33	397.324	298.332	340.019	1658.65	345.225	2.26391	1.11561e-22	4.94571e-21	DTX3L	3	122564238	122575203	+	5868	protein_coding	deltex E3 ubiquitin ligase 3L [Source:HGNC Symbol;Acc:HGNC:30323]	-	1815	1746	1644	363	260	382	8.76273	8.07443	6.31011	1.91743	1.43716	1.64349
ENSG00000135631	530.424	485.636	484.098	2537.18	1977.02	1881.68	500.053	2131.96	-2.09216	1.12863e-22	4.99567e-21	RAB11FIP5	2	73073382	73156721	-	7058	protein_coding	RAB11 family interacting protein 5 [Source:HGNC Symbol;Acc:HGNC:24845]	-	504	490	596	2318	1723	2114	2.02303	1.88396	1.90191	10.1797	7.91817	7.56164
ENSG00000257497	35.7826	94.154	101.531	724.596	618.465	672.027	77.1557	671.696	-3.11492	1.16119e-22	5.13186e-21	AC121761.1	12	75483454	75489820	-	1482	antisense	novel transcript, antisense to GLIPR1	-	34	95	125	662	539	755	0.649955	1.73953	1.89971	13.8457	11.7967	12.8615
ENSG00000197937	1001.91	882.074	697.718	122.59	125.07	188.702	860.568	145.454	2.55986	1.26455e-22	5.58003e-21	ZNF347	19	53124072	53159075	-	9131	protein_coding	zinc finger protein 347 [Source:HGNC Symbol;Acc:HGNC:16447]	zf-C2H2	952	890	859	112	109	212	2.95373	2.64502	2.11885	0.380193	0.387195	0.586152
ENSG00000186998	3303.58	3638.31	3888.21	484.888	867.457	750.356	3610.03	700.901	2.36476	1.46029e-22	6.43381e-21	EMID1	22	29205851	29259597	+	4899	protein_coding	EMI domain containing 1 [Source:HGNC Symbol;Acc:HGNC:18036]	-	3139	3671	4787	443	756	843	18.1525	20.3346	22.008	2.80285	5.00536	4.34423
ENSG00000162231	2874.18	2394.48	2712.9	8927.2	11247.1	11730.7	2660.52	10635	-1.99907	1.54809e-22	6.8094e-21	NXF1	11	62792123	62806302	-	6194	protein_coding	nuclear RNA export factor 1 [Source:HGNC Symbol;Acc:HGNC:8071]	-	2731	2416	3340	8156	9802	13179	12.4912	10.5848	12.1451	40.8141	51.3292	53.716
ENSG00000143194	23.1534	46.5814	77.1632	470.659	608.138	442.381	48.966	507.059	-3.35775	1.5503e-22	6.8094e-21	MAEL	1	166975582	167022214	+	3148	protein_coding	maelstrom spermatogenic transposon silencer [Source:HGNC Symbol;Acc:HGNC:25929]	Others	22	47	95	430	530	497	0.197989	0.405155	0.679695	4.23387	5.46088	3.98579
ENSG00000105383	77.8798	70.3677	44.6734	422.498	429.139	404.106	64.307	418.581	-2.71063	1.64119e-22	7.19758e-21	CD33	19	51225064	51243860	+	5975	protein_coding	CD33 molecule [Source:HGNC Symbol;Acc:HGNC:1659]	-	74	71	55	386	374	454	0.35087	0.322462	0.207324	2.00241	2.03028	1.91827
ENSG00000214900	18.9437	41.626	45.4857	291.152	309.806	425.469	35.3518	342.142	-3.26423	1.7589e-22	7.702e-21	LINC01588	14	49927571	50092643	-	14763	lincRNA	long intergenic non-protein coding RNA 1588 [Source:HGNC Symbol;Acc:HGNC:27503]	-	18	42	56	266	270	478	0.0345422	0.0772027	0.0854356	0.558484	0.593213	0.817421
ENSG00000250669	145.235	189.299	142.955	6.56733	0	5.34061	159.163	3.96932	5.28266	1.84099e-22	8.04913e-21	AC112206.4	5	67690033	67690437	-	405	processed_pseudogene	mitochondrial ribosomal protein L39 (MRPL39) pseudogene	-	138	191	176	6	0	6	9.65332	12.7978	9.78775	0.459198	0	0.374015
ENSG00000120129	1981.72	1994.08	2217.43	6983.26	8954.55	7730.54	2064.41	7889.45	-1.93404	1.9877e-22	8.67731e-21	DUSP1	5	172768090	172771195	-	2019	protein_coding	dual specificity phosphatase 1 [Source:HGNC Symbol;Acc:HGNC:3064]	-	1883	2012	2730	6380	7804	8685	26.4221	27.0427	30.4545	97.9464	125.372	108.599
ENSG00000115008	8.41943	17.8397	12.1837	256.126	146.871	178.02	12.8143	193.673	-3.91513	2.04058e-22	8.89455e-21	IL1A	2	112773915	112784590	-	2124	protein_coding	interleukin 1 alpha [Source:HGNC Symbol;Acc:HGNC:5991]	-	8	18	15	234	128	200	0.106706	0.229972	0.15906	3.4148	1.95469	2.37721
ENSG00000214814	7.36701	10.902	4.87347	118.212	230.633	160.218	7.71417	169.688	-4.47856	2.14822e-22	9.3495e-21	FER1L6	8	123851987	124120061	+	6051	protein_coding	fer-1 like family member 6 [Source:HGNC Symbol;Acc:HGNC:28065]	-	7	11	6	108	201	180	0.0327736	0.0493314	0.0223331	0.553224	1.07743	0.750996
ENSG00000144369	2.10486	2.97328	2.43673	131.347	173.262	148.647	2.50496	151.085	-5.91261	2.258e-22	9.81236e-21	FAM171B	2	186693971	186765965	+	5826	protein_coding	family with sequence similarity 171 member B [Source:HGNC Symbol;Acc:HGNC:29412]	-	2	3	3	120	151	167	0.00972551	0.0139736	0.0115978	0.638432	0.840674	0.723667
ENSG00000151651	1824.91	2370.7	2279.16	275.828	518.639	345.36	2158.26	379.942	2.50708	2.41138e-22	1.0463e-20	ADAM8	10	133262403	133276868	-	4780	protein_coding	ADAM metallopeptidase domain 8 [Source:HGNC Symbol;Acc:HGNC:215]	-	1734	2392	2806	252	452	388	10.2772	13.5797	13.2216	1.63409	3.06713	2.04926
ENSG00000271788	199.962	270.569	301.343	26.2693	17.2115	32.9338	257.291	25.4715	3.3235	2.51882e-22	1.09126e-20	AC008875.1	5	43006733	43007543	-	811	lincRNA	novel transcript	-	190	273	371	24	15	37	6.63721	9.13481	10.3033	0.917264	0.599918	1.15179
ENSG00000110888	1613.37	1453.94	1614.74	357.92	276.531	406.777	1560.68	347.076	2.16717	2.60871e-22	1.12849e-20	CAPRIN2	12	30709552	30754951	-	8392	protein_coding	caprin family member 2 [Source:HGNC Symbol;Acc:HGNC:21259]	-	1533	1467	1988	327	241	457	5.17523	4.74376	5.33551	1.20778	0.931479	1.37481
ENSG00000215883	1912.26	1317.16	1016.93	221.1	244.403	263.47	1415.45	242.991	2.54111	2.63766e-22	1.13872e-20	CYB5RL	1	54169651	54200036	-	8926	protein_coding	cytochrome b5 reductase like [Source:HGNC Symbol;Acc:HGNC:32220]	-	1817	1329	1252	202	213	296	5.76701	4.04041	3.15917	0.701453	0.774006	0.837196
ENSG00000171612	646.192	353.821	385.004	2346.73	2678.1	2601.77	461.672	2542.2	-2.46234	2.64032e-22	1.13872e-20	SLC25A33	1	9539482	9585179	+	3854	protein_coding	solute carrier family 25 member 33 [Source:HGNC Symbol;Acc:HGNC:29681]	-	614	357	474	2144	2334	2923	4.51346	2.5137	2.77008	17.2432	19.6431	19.1474
ENSG00000135269	1722.83	2859.31	2606.49	12494.4	11482.3	10277.1	2396.21	11417.9	-2.25228	2.8734e-22	1.23693e-20	TES	7	116210493	116258783	+	4280	protein_coding	testin LIM domain protein [Source:HGNC Symbol;Acc:HGNC:14620]	-	1637	2885	3209	11415	10007	11546	10.8357	18.2919	16.887	82.6678	75.8371	68.1052
ENSG00000171401	139.973	257.685	399.624	3.28367	18.3589	11.5713	265.761	11.0713	4.5919	2.87667e-22	1.23693e-20	KRT13	17	41500981	41505705	-	2913	protein_coding	keratin 13 [Source:HGNC Symbol;Acc:HGNC:6415]	-	133	260	492	3	16	13	1.29349	2.42209	3.80408	0.0319216	0.178156	0.112667
ENSG00000177738	700.918	1048.58	1332.89	158.711	167.525	184.251	1027.46	170.162	2.59386	2.89105e-22	1.24124e-20	AC025171.1	5	43014414	43067419	-	2784	sense_overlapping	uncharacterized LOC648987 [Source:NCBI gene;Acc:648987]	-	666	1058	1641	145	146	207	6.77732	10.3127	13.2759	1.61437	1.701	1.87713
ENSG00000221843	493.589	538.164	568.571	110.55	94.0893	64.9775	533.442	89.8723	2.57552	3.00665e-22	1.28726e-20	C2orf16	2	27537386	27582721	+	16402	protein_coding	chromosome 2 open reading frame 16 [Source:HGNC Symbol;Acc:HGNC:25275]	-	469	543	700	101	82	73	0.810082	0.898381	0.961228	0.190866	0.162158	0.112362
ENSG00000109814	626.195	1018.85	990.126	4161.5	4232.87	4031.27	878.389	4141.88	-2.23676	3.00724e-22	1.28726e-20	UGDH	4	39498755	39528311	-	4045	protein_coding	UDP-glucose 6-dehydrogenase [Source:HGNC Symbol;Acc:HGNC:12525]	-	595	1028	1219	3802	3689	4529	4.16727	6.89656	6.78751	29.1338	29.5809	28.2668
ENSG00000197653	9.47186	12.8842	12.1837	130.252	168.672	219.855	11.5133	172.927	-3.90517	3.4542e-22	1.47638e-20	DNAH10	12	123762188	123936206	+	16720	protein_coding	dynein axonemal heavy chain 10 [Source:HGNC Symbol;Acc:HGNC:2941]	-	9	13	15	119	147	247	0.0152496	0.0210991	0.020206	0.220605	0.285169	0.372952
ENSG00000196937	623.038	653.131	549.077	2468.22	2321.25	2182.53	608.415	2324	-1.9339	3.6527e-22	1.55888e-20	FAM3C	7	121348851	121396364	-	3422	protein_coding	family with sequence similarity 3 member C [Source:HGNC Symbol;Acc:HGNC:18664]	-	592	659	676	2255	2023	2452	4.90111	5.22592	4.4493	20.4254	19.1751	18.0898
ENSG00000266074	2457.42	2673.97	3335.89	687.381	507.164	678.258	2822.43	624.268	2.17632	3.78269e-22	1.61196e-20	BAHCC1	17	81395475	81466332	+	13473	protein_coding	BAH domain and coiled-coil containing 1 [Source:HGNC Symbol;Acc:HGNC:29279]	-	2335	2698	4107	628	442	762	4.90993	5.4342	6.86571	1.44477	1.06409	1.42785
ENSG00000139631	1191.35	1415.28	1727.64	294.435	270.794	348.92	1444.76	304.716	2.2443	3.98793e-22	1.69689e-20	CSAD	12	53157663	53180909	-	4390	protein_coding	cysteine sulfinic acid decarboxylase [Source:HGNC Symbol;Acc:HGNC:18966]	-	1132	1428	2127	269	236	392	7.30524	8.82717	10.9126	1.89929	1.74369	2.25431
ENSG00000135407	68.4079	72.3499	161.637	670.963	956.957	1356.52	100.798	994.812	-3.29649	4.01238e-22	1.70475e-20	AVIL	12	57797376	57818704	-	5889	protein_coding	advillin [Source:HGNC Symbol;Acc:HGNC:14188]	-	65	73	199	613	834	1524	0.312698	0.336387	0.761091	3.22644	4.59352	6.53335
ENSG00000261211	531.477	1087.23	997.436	137.914	99.8264	128.175	872.048	121.972	2.83714	4.12811e-22	1.75132e-20	AL031123.2	6	6680309	6683633	-	3325	lincRNA	novel transcript	-	505	1097	1228	126	87	144	4.30281	8.95308	8.31825	1.17458	0.84869	1.09336
ENSG00000101546	654.611	543.12	605.122	95.2263	138.839	105.922	600.951	113.329	2.40885	4.14482e-22	1.75581e-20	RBFA	18	80034358	80046397	+	3722	protein_coding	ribosome binding factor A [Source:HGNC Symbol;Acc:HGNC:26120]	-	622	548	745	87	121	119	4.73442	3.99541	4.50822	0.724514	1.05446	0.807166
ENSG00000040487	3946.61	3283.5	3395.99	1009.18	751.567	842.037	3542.03	867.595	2.02941	4.79778e-22	2.02941e-20	PQLC2	1	19312326	19329300	+	2686	protein_coding	PQ loop repeat containing 2 [Source:HGNC Symbol;Acc:HGNC:26001]	-	3750	3313	4181	922	655	946	39.5529	33.4713	35.059	10.6397	7.90964	8.89155
ENSG00000124120	1524.97	1278.51	956.824	267.072	204.243	253.679	1253.44	241.664	2.3735	5.09656e-22	2.1526e-20	TTPAL	20	44475886	44494603	+	7044	protein_coding	alpha tocopherol transfer protein like [Source:HGNC Symbol;Acc:HGNC:16114]	-	1449	1290	1178	244	178	285	5.82776	4.96968	3.76661	1.07368	0.819638	1.02145
ENSG00000182179	997.703	1022.81	973.069	164.183	229.486	242.998	997.86	212.222	2.23177	5.35415e-22	2.25806e-20	UBA7	3	49805207	49813946	-	4545	protein_coding	ubiquitin like modifier activating enzyme 7 [Source:HGNC Symbol;Acc:HGNC:12471]	-	948	1032	1198	150	200	273	5.90918	6.16174	5.93674	1.02297	1.42731	1.51643
ENSG00000122694	1326.06	860.27	595.375	76.6189	149.166	98.8013	927.235	108.195	3.10075	5.43939e-22	2.29063e-20	GLIPR2	9	36136536	36163913	+	3055	protein_coding	GLI pathogenesis related 2 [Source:HGNC Symbol;Acc:HGNC:18007]	-	1260	868	733	70	130	111	11.6846	7.71021	5.40403	0.710217	1.38024	0.917285
ENSG00000119139	316.781	581.772	800.873	50.3496	69.9932	64.0874	566.475	61.4767	3.20494	5.56576e-22	2.3404e-20	TJP2	9	69121264	69274615	+	15465	protein_coding	tight junction protein 2 [Source:HGNC Symbol;Acc:HGNC:11828]	-	301	587	986	46	61	72	0.551403	1.03002	1.43599	0.092196	0.127938	0.117537
ENSG00000164442	14450.9	18517.6	16431.7	2459.47	3524.91	4215.52	16466.7	3399.97	2.2758	5.74584e-22	2.41258e-20	CITED2	6	139371807	139374620	-	2535	protein_coding	Cbp/p300 interacting transactivator with Glu/Asp rich carboxy-terminal domain 2 [Source:HGNC Symbol;Acc:HGNC:1987]	-	13731	18684	20230	2247	3072	4736	153.454	200.009	179.739	27.4745	39.3065	47.1657
ENSG00000135298	21.0486	31.715	34.9265	274.733	301.774	204.723	29.23	260.41	-3.14433	5.84169e-22	2.44923e-20	ADGRB3	6	68635367	69389511	+	6490	protein_coding	adhesion G protein-coupled receptor B3 [Source:HGNC Symbol;Acc:HGNC:945]	-	20	32	43	251	263	230	0.0873048	0.133802	0.149228	1.19876	1.31441	0.894696
ENSG00000232938	375.717	273.542	307.028	52.5387	43.6024	43.615	318.763	46.5853	2.77553	6.11433e-22	2.55978e-20	RPL23AP87	17	83226897	83240804	+	2256	transcribed_processed_pseudogene	ribosomal protein L23a pseudogene 87 [Source:HGNC Symbol;Acc:HGNC:51578]	-	357	276	378	48	38	49	4.48314	3.31992	3.77379	0.659487	0.546344	0.548339
ENSG00000162241	390.451	390.491	406.934	53.6332	57.3715	81.8894	395.959	64.298	2.61489	6.57557e-22	2.74886e-20	SLC25A45	11	65375192	65383701	-	7855	protein_coding	solute carrier family 25 member 45 [Source:HGNC Symbol;Acc:HGNC:27442]	-	371	394	501	49	50	92	1.33807	1.36116	1.43654	0.193354	0.206464	0.295688
ENSG00000185504	3939.24	2866.25	2327.08	670.963	613.875	499.347	3044.19	594.728	2.35617	6.78809e-22	2.83356e-20	FAAP100	17	81539885	81553961	-	5354	protein_coding	FA core complex associated protein 100 [Source:HGNC Symbol;Acc:HGNC:26171]	-	3743	2892	2865	613	535	561	19.8059	14.6581	12.0523	3.54884	3.24113	2.64531
ENSG00000181781	188.385	182.361	173.008	17.5129	17.2115	8.01092	181.251	14.2451	3.69469	6.95117e-22	2.8974e-20	ODF3L2	19	463346	474983	-	1718	protein_coding	outer dense fiber of sperm tails 3 like 2 [Source:HGNC Symbol;Acc:HGNC:26841]	-	179	184	213	16	15	9	2.95177	2.90638	2.79243	0.288669	0.283198	0.132255
ENSG00000184164	305.204	365.714	515.775	2169.41	1855.39	1865.65	395.564	1963.49	-2.30944	7.53672e-22	3.134e-20	CRELD2	22	49918167	49927540	+	5165	protein_coding	cysteine rich with EGF like domains 2 [Source:HGNC Symbol;Acc:HGNC:28150]	-	290	369	635	1982	1617	2096	1.59067	1.93871	2.76904	11.8943	10.1546	10.245
ENSG00000265790	251.531	188.308	246.922	31.7421	17.2115	18.6921	228.92	22.5486	3.34887	7.54072e-22	3.134e-20	RNASEH1P1	17	20901939	20902680	-	742	processed_pseudogene	ribonuclease H1 pseudogene 1 [Source:HGNC Symbol;Acc:HGNC:10049]	-	239	190	304	29	15	21	9.12529	6.94876	9.22773	1.21143	0.655705	0.714509
ENSG00000105643	4695.94	3084.29	2517.14	714.745	546.177	603.489	3432.46	621.47	2.46527	7.93014e-22	3.29106e-20	ARRDC2	19	18001132	18014102	+	4637	protein_coding	arrestin domain containing 2 [Source:HGNC Symbol;Acc:HGNC:25225]	-	4462	3112	3099	653	476	678	27.2612	18.2121	15.0525	4.36496	3.32959	3.69135
ENSG00000188153	984.021	821.617	796.812	182.791	169.82	214.515	867.483	189.042	2.19566	8.08626e-22	3.35099e-20	COL4A5	X	108439844	108697545	+	11865	protein_coding	collagen type IV alpha 5 chain [Source:HGNC Symbol;Acc:HGNC:2207]	-	935	829	981	167	148	241	2.23253	1.89603	1.8622	0.436267	0.40459	0.512793
ENSG00000146556	1415.52	1055.52	1258.17	315.232	268.499	255.459	1243.07	279.73	2.15245	8.11342e-22	3.35738e-20	WASH2P	2	113588550	113599043	+	2958	transcribed_unprocessed_pseudogene	WAS protein family homolog 2, pseudogene [Source:HGNC Symbol;Acc:HGNC:33145]	-	1345	1065	1549	288	234	287	12.8818	9.77033	11.7945	3.01785	2.5659	2.44949
ENSG00000163216	1.05243	1.98219	6.49795	100.699	308.659	165.559	3.17752	191.639	-5.83166	8.31786e-22	3.43701e-20	SPRR2D	1	153039725	153041931	-	1057	protein_coding	small proline rich protein 2D [Source:HGNC Symbol;Acc:HGNC:11264]	-	1	2	8	92	269	186	0.0268027	0.0513467	0.170467	2.69784	8.25465	4.44253
ENSG00000153487	732.491	722.508	757.824	2432.1	3394.1	3412.65	737.607	3079.62	-2.0618	8.38656e-22	3.46039e-20	ING1	13	110712736	110723339	+	6388	protein_coding	inhibitor of growth family member 1 [Source:HGNC Symbol;Acc:HGNC:6062]	-	696	729	933	2222	2958	3834	3.08672	3.09685	3.28959	10.7816	15.0195	15.1523
ENSG00000236540	4115	3236.91	4966.87	805.593	300.627	510.919	4106.26	539.046	2.92925	8.41938e-22	3.46893e-20	AC006547.1	22	20058030	20070569	-	2267	antisense	novel transcript, antisense to C22orf25	-	3910	3266	6115	736	262	574	48.8628	39.0951	60.7533	10.0631	3.74862	6.39224
ENSG00000184205	558.84	825.582	1133.08	4969.28	4346.47	4456.74	839.167	4590.83	-2.45071	8.58298e-22	3.53125e-20	TSPYL2	X	53082367	53088540	+	4948	protein_coding	TSPY like 2 [Source:HGNC Symbol;Acc:HGNC:24358]	-	531	833	1395	4540	3788	5007	3.04031	4.56849	6.34994	28.44	24.8314	25.547
ENSG00000114166	5534.73	4633.37	3683.53	1116.45	1107.27	1085.03	4617.21	1102.92	2.06559	8.83854e-22	3.63117e-20	KAT2B	3	20040023	20154404	+	5634	protein_coding	lysine acetyltransferase 2B [Source:HGNC Symbol;Acc:HGNC:8638]	-	5259	4675	4535	1020	965	1219	26.4447	22.5176	18.1295	5.61161	5.55561	5.46235
ENSG00000185730	1630.21	900.905	870.726	166.372	166.377	199.383	1133.95	177.378	2.67458	8.95914e-22	3.67543e-20	ZNF696	8	143289676	143298061	+	4012	protein_coding	zinc finger protein 696 [Source:HGNC Symbol;Acc:HGNC:25872]	zf-C2H2	1549	909	1072	152	145	224	10.9381	6.14838	6.0181	1.17432	1.17227	1.40955
ENSG00000105085	380.979	312.195	266.416	1233.56	1807.2	1691.19	319.863	1577.32	-2.30347	9.70312e-22	3.97494e-20	MED26	19	16574907	16629062	-	5330	protein_coding	mediator complex subunit 26 [Source:HGNC Symbol;Acc:HGNC:2376]	-	362	315	328	1127	1575	1900	1.92413	1.60377	1.38603	6.55391	9.58462	8.99951
ENSG00000179523	880.883	1041.64	797.624	199.209	219.159	180.691	906.716	199.686	2.18413	9.83322e-22	4.02248e-20	EIF3J-DT	15	44527257	44536923	-	3330	lincRNA	EIF3J divergent transcript [Source:HGNC Symbol;Acc:HGNC:48616]	-	837	1051	982	182	191	203	7.12088	8.56478	6.6419	1.69407	1.86042	1.53902
ENSG00000204789	132.606	112.985	94.2203	594.344	538.145	566.995	113.27	566.495	-2.32615	9.96336e-22	4.06989e-20	ZNF204P	6	27357825	27360221	-	2397	processed_pseudogene	zinc finger protein 204, pseudogene [Source:HGNC Symbol;Acc:HGNC:12995]	-	126	114	116	543	469	637	1.48921	1.29061	1.08997	7.0216	6.34638	6.70909
ENSG00000198336	19404.7	18999.3	17577	3492.73	5487.01	3920.01	18660.3	4299.92	2.11769	1.18258e-21	4.82377e-20	MYL4	17	47200446	47223679	+	1636	protein_coding	myosin light chain 4 [Source:HGNC Symbol;Acc:HGNC:7585]	-	18438	19170	21640	3191	4782	4404	319.288	317.978	297.92	60.4571	94.8086	67.9605
ENSG00000274922	367.298	434.099	251.796	50.3496	39.0126	48.0655	351.064	45.8092	2.93435	1.18559e-21	4.82917e-20	AL139384.1	13	112686769	112689815	-	3047	lincRNA	novel transcript	-	349	438	310	46	34	54	3.24493	3.90085	2.29147	0.467939	0.361933	0.447418
ENSG00000215559	385.189	479.69	506.028	66.7679	58.5189	93.4607	456.969	72.9159	2.64102	1.20063e-21	4.88346e-20	ANKRD20A11P	21	13909574	13980437	-	4842	transcribed_unprocessed_pseudogene	ankyrin repeat domain 20 family member A11, pseudogene [Source:HGNC Symbol;Acc:HGNC:42024]	-	366	484	623	61	51	105	2.14146	2.71255	2.89793	0.390489	0.341638	0.547466
ENSG00000120053	853.52	987.13	976.317	3271.63	4300.57	3521.24	938.989	3697.81	-1.97721	1.20258e-21	4.88445e-20	GOT1	10	99396870	99431569	-	3369	protein_coding	glutamic-oxaloacetic transaminase 1 [Source:HGNC Symbol;Acc:HGNC:4432]	-	811	996	1202	2989	3748	3956	6.81981	8.02262	8.03579	27.4998	36.0844	29.6447
ENSG00000092850	11.5767	15.8575	14.6204	136.819	176.704	224.306	14.0182	179.276	-3.6742	1.233e-21	5.00093e-20	TEKT2	1	36084075	36088275	+	1978	protein_coding	tektin 2 [Source:HGNC Symbol;Acc:HGNC:11725]	-	11	16	18	125	154	252	0.15755	0.219509	0.204961	1.95879	2.52532	3.21638
ENSG00000160932	567.259	395.447	328.959	2261.35	3395.25	2036.55	430.555	2564.38	-2.57542	1.30947e-21	5.30356e-20	LY6E	8	143017982	143023832	+	2640	protein_coding	lymphocyte antigen 6 family member E [Source:HGNC Symbol;Acc:HGNC:6727]	-	539	399	405	2066	2959	2288	5.78412	4.10135	3.45523	24.2566	36.3549	21.8799
ENSG00000122861	7.36701	10.902	20.3061	129.158	344.229	249.229	12.8584	240.872	-4.19948	1.54358e-21	6.24289e-20	PLAU	10	73909177	73917497	+	2950	protein_coding	plasminogen activator, urokinase [Source:HGNC Symbol;Acc:HGNC:9052]	-	7	11	25	118	300	280	0.0672247	0.101188	0.190872	1.23984	3.29853	2.39623
ENSG00000233746	853.52	2289.43	2549.63	212.344	211.127	235.877	1897.53	219.783	3.10982	1.54991e-21	6.25962e-20	LINC00656	20	23125068	23132621	-	1896	lincRNA	long intergenic non-protein coding RNA 656 [Source:HGNC Symbol;Acc:HGNC:27304]	-	811	2310	3139	194	184	265	12.1181	33.0622	37.2888	3.17152	3.14775	3.52858
ENSG00000137285	243.111	355.803	288.347	1247.79	1846.22	1368.09	295.754	1487.37	-2.32984	1.5852e-21	6.39312e-20	TUBB2B	6	3224261	3231730	-	2194	protein_coding	tubulin beta 2B class IIb [Source:HGNC Symbol;Acc:HGNC:30829]	-	231	359	355	1140	1609	1537	2.98283	4.44033	3.64432	16.1054	23.7871	17.686
ENSG00000106665	161.022	227.952	224.992	929.278	944.335	919.475	204.655	931.029	-2.18376	1.60176e-21	6.45082e-20	CLIP2	7	74289475	74405943	+	7315	protein_coding	CAP-Gly domain containing linker protein 2 [Source:HGNC Symbol;Acc:HGNC:2586]	-	153	230	277	849	823	1033	0.592557	0.85324	0.852885	3.59747	3.64928	3.56516
ENSG00000102531	912.456	881.083	803.309	3166.55	3627.03	2934.67	865.616	3242.75	-1.90559	1.6253e-21	6.53639e-20	FNDC3A	13	48975912	49209779	+	7698	protein_coding	fibronectin type III domain containing 3A [Source:HGNC Symbol;Acc:HGNC:20296]	-	867	889	989	2893	3161	3297	3.19076	3.13387	2.89363	11.6486	13.3189	10.8127
ENSG00000014138	1268.18	985.148	866.665	237.519	136.544	169.119	1040	181.061	2.52166	1.76084e-21	7.07154e-20	POLA2	11	65261762	65305589	+	5726	protein_coding	DNA polymerase alpha 2, accessory subunit [Source:HGNC Symbol;Acc:HGNC:30073]	-	1205	994	1067	217	119	190	5.96195	4.71078	4.19699	1.17466	0.674089	0.837712
ENSG00000254739	190.49	152.629	134.833	2.18911	4.58972	11.5713	159.317	6.11672	4.64096	1.79819e-21	7.21142e-20	AC137894.1	11	528907	529659	+	547	antisense	novel transcript	-	181	154	166	2	4	13	9.37441	7.63996	6.83512	0.11333	0.237189	0.599996
ENSG00000136840	3562.47	3588.75	3523.52	1090.18	997.117	957.75	3558.25	1015.01	1.80985	1.86151e-21	7.45492e-20	ST6GALNAC4	9	127907886	127917038	-	2630	protein_coding	ST6 N-acetylgalactosaminide alpha-2,6-sialyltransferase 4 [Source:HGNC Symbol;Acc:HGNC:17846]	-	3385	3621	4338	996	869	1076	36.4633	37.362	37.15	11.7384	10.7173	10.3288
ENSG00000140859	172.598	287.417	398.812	1683.43	3039.54	1843.4	286.276	2188.79	-2.93221	1.88137e-21	7.52392e-20	KIFC3	16	57758217	57863053	-	9600	protein_coding	kinesin family member C3 [Source:HGNC Symbol;Acc:HGNC:6326]	-	164	290	491	1538	2649	2071	0.483978	0.819756	1.15196	4.9658	8.95019	5.4463
ENSG00000214708	306.257	439.055	419.118	64.5788	66.551	59.6368	388.143	63.5889	2.61235	1.94839e-21	7.78104e-20	AC116407.1	17	32141226	32143135	-	1599	antisense	uncharacterized LOC105371730 [Source:NCBI gene;Acc:105371730]	-	291	443	516	59	58	67	5.15581	7.51818	7.26819	1.14369	1.17652	1.05784
ENSG00000087237	0	3.96438	1.62449	98.51	258.172	248.338	1.86296	201.673	-6.7469	2.0144e-21	8.03342e-20	CETP	16	56961850	56983845	+	3464	protein_coding	cholesteryl ester transfer protein [Source:HGNC Symbol;Acc:HGNC:1869]	-	0	4	2	90	225	279	0	0.0313357	0.013004	0.80532	2.10681	2.03338
ENSG00000162623	838.786	1089.21	994.999	5809.9	4274.18	3598.68	974.333	4560.92	-2.22658	2.29959e-21	9.15802e-20	TYW3	1	74733152	74766678	+	4616	protein_coding	tRNA-yW synthesizing protein 3 homolog [Source:HGNC Symbol;Acc:HGNC:24757]	-	797	1099	1225	5308	3725	4043	4.89154	6.46085	5.97717	35.6426	26.1747	22.1121
ENSG00000240522	148.393	118.931	153.514	7.66189	4.58972	6.23071	140.279	6.16077	4.50496	2.3175e-21	9.2165e-20	RPL7AP10	19	21149648	21150438	-	791	processed_pseudogene	ribosomal protein L7a pseudogene 10 [Source:HGNC Symbol;Acc:HGNC:32433]	-	141	120	189	7	4	7	5.05005	4.11683	5.38159	0.2743	0.164023	0.223416
ENSG00000277224	1067.16	1823.61	2184.12	286.774	238.666	312.426	1691.63	279.288	2.598	2.32736e-21	9.24287e-20	HIST1H2BF	6	26199520	26200715	+	1196	protein_coding	histone cluster 1 H2B family member f [Source:HGNC Symbol;Acc:HGNC:4752]	-	1014	1840	2689	262	208	351	24.0193	41.7488	50.639	6.79007	5.64097	7.40915
ENSG00000225855	499.904	389.5	665.228	77.7134	51.6344	89.0102	518.211	72.786	2.82691	2.36531e-21	9.38054e-20	RUSC1-AS1	1	155316863	155324176	-	3516	antisense	RUSC1 antisense RNA 1 [Source:HGNC Symbol;Acc:HGNC:26680]	-	475	393	819	71	45	100	3.82734	3.0332	5.24639	0.625912	0.415131	0.718032
ENSG00000196141	246.268	413.286	436.987	1998.66	2321.25	1654.7	365.514	1991.54	-2.44418	2.49662e-21	9.88757e-20	SPATS2L	2	200305881	200482263	+	10437	protein_coding	spermatogenesis associated serine rich 2 like [Source:HGNC Symbol;Acc:HGNC:24574]	-	234	417	538	1826	2023	1859	0.635174	1.08422	1.161	5.42287	6.28697	4.49672
ENSG00000277149	266.265	226.961	151.89	1182.12	1344.79	977.332	215.038	1168.08	-2.44415	2.68605e-21	1.06231e-19	TYW1B	7	72558744	72828198	-	3258	protein_coding	tRNA-yW synthesizing protein 1 homolog B [Source:HGNC Symbol;Acc:HGNC:33908]	-	253	229	187	1080	1172	1098	2.2	1.9074	1.29275	10.2749	11.668	8.50832
ENSG00000143079	35.7826	50.5458	47.1102	398.418	244.403	345.36	44.4795	329.394	-2.88602	2.79815e-21	1.10512e-19	CTTNBP2NL	1	112396181	112463456	+	7404	protein_coding	CTTNBP2 N-terminal like [Source:HGNC Symbol;Acc:HGNC:25330]	-	34	51	58	364	213	388	0.130096	0.186922	0.176436	1.52384	0.933114	1.32299
ENSG00000130487	4.20972	4.95547	23.5551	293.341	161.788	302.635	10.9068	252.588	-4.48224	2.89589e-21	1.14214e-19	KLHDC7B	22	50545891	50551023	+	5133	protein_coding	kelch domain containing 7B [Source:HGNC Symbol;Acc:HGNC:25145]	-	4	5	29	268	141	340	0.0220771	0.0264336	0.127248	1.61833	0.890983	1.67225
ENSG00000145244	4.20972	3.96438	16.2449	210.155	148.019	166.449	8.13966	174.874	-4.36714	2.96345e-21	1.16718e-19	CORIN	4	47593998	47838106	-	10087	protein_coding	corin, serine peptidase [Source:HGNC Symbol;Acc:HGNC:19012]	-	4	4	20	192	129	187	0.0112344	0.0107611	0.0446574	0.589988	0.41481	0.468028
ENSG00000272144	169.441	173.442	176.257	5.47278	3.44229	16.9119	173.047	8.609	4.26773	3.0404e-21	1.19584e-19	AC025171.4	5	43061395	43062441	+	1047	lincRNA	novel transcript	-	161	175	217	5	3	19	4.35644	4.53575	4.66808	0.148022	0.0929386	0.458141
ENSG00000273270	672.502	633.309	575.069	153.238	103.269	114.823	626.96	123.777	2.3408	3.06712e-21	1.20469e-19	AC090114.2	7	128524016	128531069	-	7054	lincRNA	novel transcript	-	639	639	708	140	90	129	2.56636	2.45823	2.2606	0.615172	0.413836	0.461686
ENSG00000173545	1744.93	1689.82	1391.37	6423.95	5968.93	5500.83	1608.71	5964.57	-1.89078	3.15046e-21	1.23572e-19	ZNF622	5	16451519	16465792	-	1699	protein_coding	zinc finger protein 622 [Source:HGNC Symbol;Acc:HGNC:30958]	-	1658	1705	1713	5869	5202	6180	27.6467	27.2326	22.7085	107.072	99.3112	91.8306
ENSG00000128917	11.5767	24.7774	25.9918	198.115	250.14	198.493	20.782	215.582	-3.35924	3.2483e-21	1.27235e-19	DLL4	15	40929333	40939073	+	4761	protein_coding	delta like canonical Notch ligand 4 [Source:HGNC Symbol;Acc:HGNC:2910]	-	11	25	32	181	218	223	0.0654557	0.142495	0.151383	1.17838	1.48518	1.18249
ENSG00000184232	123.134	133.798	129.959	815.444	804.349	505.578	128.964	708.457	-2.45644	3.39753e-21	1.32899e-19	OAF	11	120210767	120230332	+	3176	protein_coding	out at first homolog [Source:HGNC Symbol;Acc:HGNC:28752]	-	117	135	160	745	701	568	1.04366	1.15348	1.13466	7.27076	7.15911	4.51503
ENSG00000148488	1965.94	2196.27	3130.39	391.851	541.587	527.831	2430.86	487.09	2.31925	3.5769e-21	1.39724e-19	ST8SIA6	10	17318383	17454330	-	2696	protein_coding	ST8 alpha-N-acetyl-neuraminide alpha-2,8-sialyltransferase 6 [Source:HGNC Symbol;Acc:HGNC:23317]	-	1868	2216	3854	358	472	593	19.6295	22.3053	32.1971	4.11592	5.67863	5.553
ENSG00000166169	1542.86	1867.22	2083.41	440.011	479.626	369.392	1831.16	429.677	2.09278	3.62988e-21	1.416e-19	POLL	10	101578882	101588270	-	5420	protein_coding	DNA polymerase lambda [Source:HGNC Symbol;Acc:HGNC:9184]	-	1466	1884	2565	402	418	415	7.6628	9.43277	10.6589	2.29896	2.50149	1.93304
ENSG00000182916	5.26215	12.8842	21.1183	166.372	185.884	226.976	13.0882	193.077	-3.84925	3.70192e-21	1.44214e-19	TCEAL7	X	103330196	103332326	+	1177	protein_coding	transcription elongation factor A like 7 [Source:HGNC Symbol;Acc:HGNC:28336]	-	5	13	26	152	162	255	0.12035	0.299726	0.497533	4.00287	4.46437	5.46961
ENSG00000110841	12.6292	15.8575	28.4285	194.831	344.229	192.262	18.9717	243.774	-3.66091	3.757e-21	1.4616e-19	PPFIBP1	12	27523431	27695564	+	11690	protein_coding	PPFIA binding protein 1 [Source:HGNC Symbol;Acc:HGNC:9249]	-	12	16	35	178	300	216	0.0290817	0.0371418	0.067434	0.471965	0.832392	0.466479
ENSG00000167797	1631.27	1774.06	1845.42	5573.48	6977.52	6505.76	1750.25	6352.25	-1.85957	3.91759e-21	1.52201e-19	CDK2AP2	11	67506497	67508649	-	2019	protein_coding	cyclin dependent kinase 2 associated protein 2 [Source:HGNC Symbol;Acc:HGNC:30833]	-	1550	1790	2272	5092	6081	7309	21.7494	24.0588	25.3453	78.1729	97.6922	91.3933
ENSG00000143479	3207.8	2742.36	2277.53	677.53	528.965	696.06	2742.57	634.185	2.11176	4.0023e-21	1.55281e-19	DYRK3	1	206635536	206684419	+	4336	protein_coding	dual specificity tyrosine phosphorylation regulated kinase 3 [Source:HGNC Symbol;Acc:HGNC:3094]	-	3048	2767	2804	619	461	782	19.9149	17.3172	14.5651	4.42492	3.44852	4.55313
ENSG00000171621	13.6816	22.7952	39.8	325.083	243.255	244.778	25.4256	271.039	-3.39167	4.43597e-21	1.71873e-19	SPSB1	1	9292880	9369532	+	3403	protein_coding	splA/ryanodine receptor domain and SOCS box containing 1 [Source:HGNC Symbol;Acc:HGNC:30628]	-	13	23	49	297	212	275	0.108227	0.18341	0.324309	2.70519	2.02067	2.04016
ENSG00000049323	10431.7	9628.48	8561.87	2628.03	2892.67	2603.55	9540.68	2708.08	1.81685	4.73868e-21	1.83353e-19	LTBP1	2	32946972	33399509	+	7329	protein_coding	latent transforming growth factor beta binding protein 1 [Source:HGNC Symbol;Acc:HGNC:6714]	-	9912	9715	10541	2401	2521	2925	38.315	35.9713	32.3938	10.1543	11.1571	10.0757
ENSG00000184209	803.004	793.867	891.032	202.493	146.871	198.493	829.301	182.619	2.1815	4.81657e-21	1.86115e-19	SNRNP35	12	123457641	123473154	+	5140	protein_coding	small nuclear ribonucleoprotein U11/U12 subunit 35 [Source:HGNC Symbol;Acc:HGNC:30852]	-	763	801	1097	185	128	223	4.20547	4.2289	4.80694	1.11561	0.807734	1.0953
ENSG00000101445	385.189	433.108	464.604	1762.23	1574.27	1560.35	427.634	1632.29	-1.9316	5.14205e-21	1.98423e-19	PPP1R16B	20	38805705	38923024	+	6400	protein_coding	protein phosphatase 1 regulatory subunit 16B [Source:HGNC Symbol;Acc:HGNC:15850]	-	366	437	572	1610	1372	1753	1.62014	1.85293	2.01299	7.7974	6.95337	6.91504
ENSG00000163602	1318.69	1611.52	1624.49	5051.37	7514.52	6674.88	1518.23	6413.59	-2.07855	5.1596e-21	1.98832e-19	RYBP	3	72371825	72446621	-	7215	protein_coding	RING1 and YY1 binding protein [Source:HGNC Symbol;Acc:HGNC:10480]	-	1253	1626	2000	4615	6549	7499	4.92003	6.11564	6.24337	19.8262	29.4415	26.2397
ENSG00000213801	499.904	599.612	700.967	103.983	83.7624	131.735	600.161	106.493	2.49032	5.21033e-21	2.00517e-19	ZNF321P	19	52927135	52942601	-	2341	transcribed_processed_pseudogene	zinc finger protein 321, pseudogene [Source:HGNC Symbol;Acc:HGNC:13827]	-	475	605	863	95	73	148	5.74837	7.01313	8.30299	1.25784	1.01145	1.59607
ENSG00000148400	1574.43	2223.02	2584.56	11625.3	9879.37	8409.68	2127.34	9971.44	-2.22841	5.58895e-21	2.14799e-19	NOTCH1	9	136494433	136545786	-	10377	protein_coding	notch 1 [Source:HGNC Symbol;Acc:HGNC:7881]	-	1496	2243	3182	10621	8610	9448	4.08425	5.86564	6.90643	31.7247	26.9124	22.9859
ENSG00000141582	1349.21	2050.57	2334.39	7787.76	10605.7	9623.78	1911.39	9339.08	-2.28832	5.67184e-21	2.17692e-19	CBX4	17	79833156	79839429	-	2880	protein_coding	chromobox 4 [Source:HGNC Symbol;Acc:HGNC:1554]	-	1282	2069	2874	7115	9243	10812	12.611	19.4951	22.476	76.5749	104.098	94.7777
ENSG00000111275	495.694	695.748	698.53	3277.1	3250.67	2291.12	629.991	2939.63	-2.22142	5.8344e-21	2.23631e-19	ALDH2	12	111766887	111817529	+	9720	protein_coding	aldehyde dehydrogenase 2 family member [Source:HGNC Symbol;Acc:HGNC:404]	-	471	702	860	2994	2833	2574	1.3728	1.95988	1.99277	9.5475	9.4537	6.68551
ENSG00000188786	800.899	799.813	915.399	3382.18	2853.66	2954.25	838.704	3063.36	-1.86848	6.3378e-21	2.42601e-19	MTF1	1	37809567	37859620	-	8024	protein_coding	metal regulatory transcription factor 1 [Source:HGNC Symbol;Acc:HGNC:7428]	zf-C2H2	761	807	1127	3090	2487	3319	2.68687	2.72923	3.16343	11.9364	10.0532	10.4426
ENSG00000161180	259.95	191.281	153.514	950.074	961.547	1193.63	201.582	1035.08	-2.36372	6.81591e-21	2.60554e-19	CCDC116	22	21632716	21637327	+	2949	protein_coding	coiled-coil domain containing 116 [Source:HGNC Symbol;Acc:HGNC:26688]	-	247	193	189	868	838	1341	2.37288	1.77599	1.44349	9.12324	9.21702	11.4801
ENSG00000164949	4.20972	5.94657	10.5592	113.834	175.557	141.526	6.90515	143.639	-4.34044	6.9215e-21	2.64237e-19	GEM	8	94249253	94262350	-	2648	protein_coding	GTP binding protein overexpressed in skeletal muscle [Source:HGNC Symbol;Acc:HGNC:4234]	-	4	6	13	104	153	159	0.0427952	0.0614881	0.110573	1.21736	1.87411	1.5159
ENSG00000279479	196.804	209.121	178.694	19.702	2.29486	14.2416	194.873	12.0795	3.99367	7.66886e-21	2.92378e-19	AP005205.3	18	6727053	6728981	+	1929	TEC	novel transcript	-	187	211	220	18	2	16	2.74639	2.9683	2.56871	0.289231	0.0336294	0.209402
ENSG00000040933	3916.09	3964.38	3656.72	1163.51	1038.42	865.179	3845.73	1022.37	1.9118	7.84945e-21	2.98864e-19	INPP4A	2	98444854	98594390	+	13187	protein_coding	inositol polyphosphate-4-phosphatase type I A [Source:HGNC Symbol;Acc:HGNC:6074]	-	3721	4000	4502	1063	905	972	7.99404	8.23136	7.68926	2.49857	2.22599	1.86086
ENSG00000203880	3073.09	2754.25	2746.2	649.071	857.13	754.807	2857.85	753.669	1.923	9.42252e-21	3.58281e-19	PCMTD2	20	64255695	64287821	+	5997	protein_coding	protein-L-isoaspartate (D-aspartate) O-methyltransferase domain containing 2 [Source:HGNC Symbol;Acc:HGNC:15882]	-	2920	2779	3381	593	747	848	13.7944	12.5751	12.698	3.06496	4.04025	3.56989
ENSG00000232053	10.5243	22.7952	31.6775	276.923	205.39	224.306	21.6657	235.539	-3.42077	9.45381e-21	3.58994e-19	AC078845.1	7	136092925	136437426	+	1285	lincRNA	novel transcript	-	10	23	39	253	179	252	0.22047	0.485716	0.683576	6.10269	4.51826	4.95097
ENSG00000166225	697.761	710.615	653.857	2545.94	2282.24	2406.84	687.411	2411.67	-1.81105	9.62659e-21	3.6507e-19	FRS2	12	69470349	69579789	+	7242	protein_coding	fibroblast growth factor receptor substrate 2 [Source:HGNC Symbol;Acc:HGNC:16971]	-	663	717	805	2326	1989	2704	2.59363	2.68669	2.50359	9.95532	8.90836	9.42629
ENSG00000249673	525.162	570.87	467.04	114.928	109.006	82.7795	521.024	102.238	2.35307	9.83781e-21	3.72586e-19	NOP14-AS1	4	2934899	2961738	+	7195	antisense	NOP14 antisense RNA 1 [Source:HGNC Symbol;Acc:HGNC:20205]	-	499	576	575	105	95	93	1.96482	2.17245	1.79996	0.452337	0.428267	0.326321
ENSG00000182308	14.734	24.7774	77.1632	616.235	436.024	634.643	38.8915	562.3	-3.83434	9.85507e-21	3.72746e-19	DCAF4L1	4	41981696	41986467	+	4772	protein_coding	DDB1 and CUL4 associated factor 4 like 1 [Source:HGNC Symbol;Acc:HGNC:27723]	-	14	25	95	563	380	713	0.0831152	0.142166	0.448382	3.65689	2.58288	3.77209
ENSG00000251432	289.418	284.444	297.281	49.255	30.9806	48.9556	290.381	43.0637	2.747	1.06867e-20	4.03665e-19	AC108062.1	4	128292751	128519394	+	3283	lincRNA	uncharacterized LOC100507487 [Source:NCBI gene;Acc:100507487]	-	275	287	366	45	27	55	2.37309	2.3723	2.51094	0.42486	0.266756	0.422945
ENSG00000079150	66.303	111.994	84.4734	528.67	557.651	429.919	87.59	505.414	-2.52715	1.11555e-20	4.20818e-19	FKBP7	2	178463664	178478600	-	3080	protein_coding	FK506 binding protein 7 [Source:HGNC Symbol;Acc:HGNC:3723]	-	63	113	104	483	486	483	0.579485	0.995601	0.760515	4.86072	5.11808	3.95903
ENSG00000162783	6207.23	11503.6	17728.9	75384.2	83186.4	87704.4	11813.2	82091.7	-2.79676	1.14167e-20	4.30106e-19	IER5	1	181088712	181092899	+	4188	protein_coding	immediate early response 5 [Source:HGNC Symbol;Acc:HGNC:5393]	-	5898	11607	21827	68872	72498	98533	39.898	75.2092	117.385	509.73	561.488	593.974
ENSG00000110455	1735.46	1429.16	1419.8	348.069	426.844	376.513	1528.14	383.809	1.99347	1.14668e-20	4.31423e-19	ACCS	11	44065925	44084222	+	5826	protein_coding	1-aminocyclopropane-1-carboxylate synthase homolog (inactive) [Source:HGNC Symbol;Acc:HGNC:23989]	-	1649	1442	1748	318	372	423	8.01868	6.71665	6.75766	1.69185	2.07107	1.833
ENSG00000198899	221927	159160	107009	27773.3	15153	29360	162699	24095.4	2.75535	1.16528e-20	4.37844e-19	MT-ATP6	MT	8527	9207	+	681	protein_coding	mitochondrially encoded ATP synthase membrane subunit 6 [Source:HGNC Symbol;Acc:HGNC:7414]	-	210871	160590	131745	25374	13206	32985	8772.48	6399.25	4357.25	1154.9	628.993	1222.82
ENSG00000085433	291.523	331.026	355.763	1142.72	1398.72	1413.48	326.104	1318.31	-2.01444	1.17278e-20	4.40085e-19	WDR47	1	108970214	109042113	-	4423	protein_coding	WD repeat domain 47 [Source:HGNC Symbol;Acc:HGNC:29141]	-	277	334	438	1044	1219	1588	1.77425	2.04921	2.2304	7.31623	8.93939	9.06413
ENSG00000182795	1572.33	1662.07	1040.48	325.083	199.653	258.13	1424.96	260.955	2.4483	1.20557e-20	4.51798e-19	C1orf116	1	207018521	207032756	-	5502	protein_coding	chromosome 1 open reading frame 116 [Source:HGNC Symbol;Acc:HGNC:28667]	-	1494	1677	1281	297	174	290	7.69277	8.27123	5.24389	1.67317	1.02577	1.33067
ENSG00000250337	697.761	826.573	936.518	190.453	148.019	104.142	820.284	147.538	2.47914	1.50112e-20	5.61821e-19	PURPL	5	27472292	27496401	+	2638	lincRNA	p53 upregulated regulator of p53 levels [Source:HGNC Symbol;Acc:HGNC:48995]	-	663	834	1153	174	129	117	7.12019	8.57924	9.84419	2.04446	1.58612	1.1197
ENSG00000279355	283.103	369.678	509.277	64.5788	32.128	43.615	387.353	46.7739	3.051	1.52689e-20	5.70718e-19	AGPAT4-IT1	6	161160105	161161982	-	1878	TEC	AGPAT4 intronic transcript 1 [Source:HGNC Symbol;Acc:HGNC:20988]	-	269	373	627	59	28	49	4.05798	5.38978	7.51964	0.973779	0.483597	0.658708
ENSG00000175048	3436.18	3154.65	3954	999.329	777.958	959.53	3514.95	912.272	1.94577	1.55071e-20	5.78866e-19	ZDHHC14	6	157381133	157678146	+	11121	protein_coding	zinc finger DHHC-type containing 14 [Source:HGNC Symbol;Acc:HGNC:20341]	-	3265	3183	4868	913	678	1078	8.31749	7.76695	9.85898	2.54467	1.97746	2.44719
ENSG00000224411	136.816	235.88	319.212	1464.52	1469.86	1281.75	230.636	1405.37	-2.60379	1.61113e-20	6.00634e-19	HSP90AA2P	11	27888838	27891033	-	2196	processed_pseudogene	heat shock protein 90 alpha family class A member 2, pseudogene [Source:HGNC Symbol;Acc:HGNC:5256]	-	130	238	393	1338	1281	1440	1.67712	2.94105	4.03075	18.8855	18.9207	16.5548
ENSG00000108799	6683.98	7524.39	10084	1971.29	1244.96	1822.93	8097.46	1679.73	2.26911	1.65364e-20	6.15678e-19	EZH1	17	42700275	42745049	-	6988	protein_coding	enhancer of zeste 1 polycomb repressive complex 2 subunit [Source:HGNC Symbol;Acc:HGNC:3526]	-	6351	7592	12415	1801	1085	2048	25.7479	29.4823	40.0147	7.98849	5.03614	7.39894
ENSG00000283403	1533.39	1220.04	1051.86	307.57	298.332	265.25	1268.43	290.384	2.12737	1.73521e-20	6.45209e-19	AC005394.2	19	28435388	28727680	-	3113	processed_transcript	SHC binding and spindle associated 1 pseudogene [Source:NCBI gene;Acc:100420587]	-	1457	1231	1295	281	260	298	13.2597	10.7309	9.36949	2.79789	2.70904	2.41674
ENSG00000204577	271.527	424.188	338.706	25.1748	48.1921	53.4061	344.807	42.2577	3.02247	1.82225e-20	6.76693e-19	LILRB3	19	54216278	54223506	-	3736	protein_coding	leukocyte immunoglobulin like receptor B3 [Source:HGNC Symbol;Acc:HGNC:6607]	-	258	428	417	23	42	60	1.95644	3.10881	2.51394	0.19082	0.36464	0.40545
ENSG00000246203	4.20972	5.94657	21.1183	130.252	255.877	354.261	10.4249	246.797	-4.5201	2.01193e-20	7.46162e-19	AL353807.3	1	155614726	155660245	-	2505	unprocessed_pseudogene	novel pseudogene	-	4	6	26	119	223	398	0.0452382	0.0649982	0.233771	1.47246	2.88748	4.01114
ENSG00000266075	199.962	121.905	123.461	2.18911	1.14743	6.23071	148.442	3.18909	5.45634	2.05333e-20	7.59983e-19	RN7SL574P	1	3782815	3783111	+	297	misc_RNA	RNA, 7SL, cytoplasmic 574, pseudogene [Source:HGNC Symbol;Acc:HGNC:46590]	-	190	123	152	2	1	7	18.1238	11.2384	11.5269	0.208726	0.109211	0.595023
ENSG00000217275	586.203	1020.83	1266.29	116.023	114.743	177.13	957.773	135.965	2.81352	2.05451e-20	7.59983e-19	AL031777.1	6	26202156	26202654	+	499	processed_pseudogene	ribosomal protein S10 (RPS10) pseudogene	-	557	1030	1559	106	100	199	31.6233	56.0137	70.3673	6.5843	6.50011	10.068
ENSG00000171291	5.26215	8.91985	14.6204	110.55	226.044	182.471	9.6008	173.022	-4.13977	2.06023e-20	7.61113e-19	ZNF439	19	11848726	11883750	+	5207	protein_coding	zinc finger protein 439 [Source:HGNC Symbol;Acc:HGNC:20873]	zf-C2H2	5	9	18	101	197	205	0.0272041	0.0469043	0.0778592	0.601226	1.22716	0.993937
ENSG00000102878	810.371	878.11	1280.91	153.238	159.493	226.976	989.796	179.902	2.45756	2.26977e-20	8.36926e-19	HSF4	16	67164681	67169945	+	3377	protein_coding	heat shock transcription factor 4 [Source:HGNC Symbol;Acc:HGNC:5227]	HSF	770	886	1577	140	139	255	6.4597	7.11968	10.5178	1.28499	1.33507	1.90635
ENSG00000138942	764.064	742.33	877.224	2597.38	2972.99	3023.68	794.539	2864.68	-1.84981	2.2713e-20	8.36926e-19	RNF185	22	31160183	31207019	+	3447	protein_coding	ring finger protein 185 [Source:HGNC Symbol;Acc:HGNC:26783]	-	726	749	1080	2373	2591	3397	5.96689	5.89655	7.0568	21.3383	24.3808	24.8798
ENSG00000272275	2.10486	7.92876	16.2449	107.266	301.774	266.141	8.7595	225.06	-4.63762	2.31458e-20	8.51778e-19	AC092687.3	2	10767875	10770058	-	393	lincRNA	novel transcript	-	2	8	20	98	263	299	0.144175	0.552402	1.14621	7.72925	21.7062	19.2075
ENSG00000113575	3457.23	3595.69	3002.05	11036.4	12861.5	11126.3	3351.66	11674.7	-1.80053	2.44992e-20	9.00425e-19	PPP2CA	5	134194334	134226142	-	5661	protein_coding	protein phosphatase 2 catalytic subunit alpha [Source:HGNC Symbol;Acc:HGNC:9299]	-	3285	3628	3696	10083	11209	12500	16.4397	17.3913	14.705	55.2078	64.2237	55.7454
ENSG00000167460	1174.51	1992.1	1540.01	7966.18	6964.9	6294.8	1568.88	7075.29	-2.17293	2.50608e-20	9.19882e-19	TPM4	19	16067021	16103005	+	8632	protein_coding	tropomyosin 4 [Source:HGNC Symbol;Acc:HGNC:12013]	-	1116	2010	1896	7278	6070	7072	3.66273	6.31891	4.94712	26.1339	22.8086	20.6835
ENSG00000114026	2180.63	1796.85	1643.98	398.418	499.132	487.776	1873.82	461.775	2.02026	2.5515e-20	9.35352e-19	OGG1	3	9749944	9788219	+	8733	protein_coding	8-oxoguanine DNA glycosylase [Source:HGNC Symbol;Acc:HGNC:8125]	-	2072	1813	2024	364	435	548	6.7217	5.63368	5.22002	1.29194	1.61565	1.5842
ENSG00000116791	916.666	1160.57	1192.37	5578.95	4430.23	3783.82	1089.87	4597.67	-2.07633	2.5598e-20	9.37196e-19	CRYZ	1	74705482	74733408	-	4085	protein_coding	crystallin zeta [Source:HGNC Symbol;Acc:HGNC:2419]	-	871	1171	1468	5097	3861	4251	6.04058	7.77898	8.09393	38.6747	30.657	26.2719
ENSG00000285796	264.16	411.304	544.204	33.9312	43.6024	63.1972	406.556	46.9103	3.10836	2.6106e-20	9.54572e-19	AL162458.1	20	45926518	45935055	-	8538	antisense	novel transcript	-	251	415	670	31	38	71	0.832857	1.31901	1.76744	0.112541	0.144361	0.20994
ENSG00000146802	2154.32	1757.21	1704.9	443.295	517.491	498.457	1872.14	486.414	1.94417	2.62622e-20	9.59057e-19	TMEM168	7	112762382	112790592	-	7995	protein_coding	transmembrane protein 168 [Source:HGNC Symbol;Acc:HGNC:25826]	-	2047	1773	2099	405	451	560	7.25357	6.01794	5.91315	1.57015	1.8297	1.76832
ENSG00000176624	436.758	400.402	320.024	1488.6	1471.01	1636.9	385.728	1532.17	-1.99148	2.65085e-20	9.66815e-19	MEX3C	18	51174550	51218304	-	7481	protein_coding	mex-3 RNA binding family member C [Source:HGNC Symbol;Acc:HGNC:28040]	-	415	404	394	1360	1282	1839	1.5716	1.46548	1.18621	5.63486	5.5584	6.20604
ENSG00000189164	222.063	232.907	172.196	27.3639	25.2435	21.3625	209.055	24.6566	3.08835	2.68258e-20	9.77144e-19	ZNF527	19	37371061	37393066	+	6436	protein_coding	zinc finger protein 527 [Source:HGNC Symbol;Acc:HGNC:29385]	zf-C2H2	211	235	212	25	22	24	0.928793	0.990854	0.7419	0.1204	0.110874	0.0941429
ENSG00000112419	491.484	469.779	392.314	1938.46	1660.33	1620.88	451.192	1739.89	-1.94802	2.86323e-20	1.04162e-18	PHACTR2	6	143536845	143831185	+	11224	protein_coding	phosphatase and actin regulator 2 [Source:HGNC Symbol;Acc:HGNC:20956]	-	467	474	483	1771	1447	1821	1.17875	1.14601	0.969225	4.89074	4.1816	4.09595
ENSG00000166073	676.712	632.318	509.277	121.496	114.743	143.306	606.102	126.515	2.2569	3.02175e-20	1.09789e-18	GPR176	15	39799032	39920892	-	5119	protein_coding	G protein-coupled receptor 176 [Source:HGNC Symbol;Acc:HGNC:32370]	-	643	638	627	111	100	161	3.5586	3.38215	2.75872	0.672112	0.633631	0.794023
ENSG00000103522	1.05243	2.97328	2.43673	152.143	138.839	114.823	2.15415	135.268	-5.94876	3.08317e-20	1.11878e-18	IL21R	16	27402162	27452042	+	5467	protein_coding	interleukin 21 receptor [Source:HGNC Symbol;Acc:HGNC:6006]	-	1	3	3	139	121	129	0.00518207	0.0148912	0.0123594	0.788079	0.71789	0.595708
ENSG00000147647	0	2.97328	6.49795	100.699	136.544	202.053	3.15708	146.432	-5.44597	3.1055e-20	1.12546e-18	DPYS	8	104330324	104467053	-	3818	protein_coding	dihydropyrimidinase [Source:HGNC Symbol;Acc:HGNC:3013]	-	0	3	8	92	119	227	0	0.0213227	0.0471932	0.746889	1.01096	1.50101
ENSG00000100711	906.142	564.924	701.779	156.521	128.512	139.746	724.281	141.593	2.35434	3.20372e-20	1.15958e-18	ZFYVE21	14	103715730	103733668	+	8390	protein_coding	zinc finger FYVE-type containing 21 [Source:HGNC Symbol;Acc:HGNC:20760]	-	861	570	864	143	112	157	2.90733	1.84362	2.31941	0.528297	0.43299	0.472422
ENSG00000134321	247.321	468.788	386.628	39.404	60.8138	39.1645	367.579	46.4608	2.99044	3.25386e-20	1.17624e-18	RSAD2	2	6865806	6898239	+	4834	protein_coding	radical S-adenosyl methionine domain containing 2 [Source:HGNC Symbol;Acc:HGNC:30908]	-	235	473	476	36	53	44	1.37725	2.65529	2.21782	0.230834	0.355624	0.229794
ENSG00000237452	4.20972	1.98219	0	143.387	201.948	118.384	2.06397	154.573	-6.33633	3.40442e-20	1.22912e-18	BHMG1	19	45733251	45764534	+	2749	protein_coding	basic helix-loop-helix and HMG-box containing 1 [Source:HGNC Symbol;Acc:HGNC:44318]	HMG	4	2	0	131	176	133	0.0412228	0.019743	0	1.47707	2.07663	1.22143
ENSG00000100376	4987.46	4473.8	6259.97	1166.8	1337.9	1470.45	5240.41	1325.05	1.9835	3.47712e-20	1.25378e-18	FAM118A	22	45308968	45341955	+	6512	protein_coding	family with sequence similarity 118 member A [Source:HGNC Symbol;Acc:HGNC:1313]	-	4739	4514	7707	1066	1166	1652	20.617	18.8107	26.6561	5.07396	5.80772	6.40454
ENSG00000167766	3978.18	4314.23	4685.84	1317.84	1141.69	1275.52	4326.08	1245.02	1.79685	3.50711e-20	1.263e-18	ZNF83	19	52594060	52690496	-	8028	protein_coding	zinc finger protein 83 [Source:HGNC Symbol;Acc:HGNC:13158]	zf-C2H2	3780	4353	5769	1204	995	1433	13.3394	14.7143	16.1852	4.64861	4.0201	4.50642
ENSG00000274602	3560.37	3039.69	5271.46	789.175	648.298	931.937	3957.17	789.803	2.32447	3.5185e-20	1.26551e-18	PI4KAP1	22	18533646	18577968	-	4812	transcribed_unprocessed_pseudogene	phosphatidylinositol 4-kinase alpha pseudogene 1 [Source:HGNC Symbol;Acc:HGNC:33576]	-	3383	3067	6490	721	565	1047	19.9172	17.296	30.377	4.64423	3.80841	5.49305
ENSG00000100744	336.777	445.992	393.938	1420.73	1580.01	1548.78	392.236	1516.51	-1.95064	3.6061e-20	1.29539e-18	GSKIP	14	96363452	96387288	+	4567	protein_coding	GSK3B interacting protein [Source:HGNC Symbol;Acc:HGNC:20343]	-	320	450	485	1298	1377	1740	1.98505	2.67386	2.39186	8.80943	9.77967	9.61858
ENSG00000183520	1714.41	1654.14	1385.69	5771.59	5951.72	5141.23	1584.74	5621.51	-1.82694	3.61626e-20	1.29741e-18	UTP11	1	38009258	38024824	+	3385	protein_coding	UTP11, small subunit processome component [Source:HGNC Symbol;Acc:HGNC:24329]	-	1629	1669	1706	5273	5187	5776	13.6337	13.38	11.3513	48.284	49.7026	43.0785
ENSG00000141574	95.7711	163.531	193.314	7.66189	8.03201	6.23071	150.872	7.30821	4.38061	3.84364e-20	1.37726e-18	SECTM1	17	82321024	82334074	-	2961	protein_coding	secreted and transmembrane 1 [Source:HGNC Symbol;Acc:HGNC:10707]	-	91	165	238	7	7	7	0.870674	1.51218	1.81036	0.0732763	0.0766798	0.0596832
ENSG00000231868	733.543	650.158	1072.16	0	0	0.890102	818.621	0.296701	11.105	4.01316e-20	1.4362e-18	AL031848.1	1	6443034	6447006	-	351	antisense	novel transcript, antisense to ESPN	-	697	656	1320	0	0	1	56.2572	50.7171	84.7017	0	0	0.0719259
ENSG00000130700	366.245	290.391	250.171	53.6332	41.3075	36.4942	302.269	43.8116	2.78984	4.06048e-20	1.45132e-18	GATA5	20	62463497	62475970	-	2595	protein_coding	GATA binding protein 5 [Source:HGNC Symbol;Acc:HGNC:15802]	zf-GATA	348	293	308	49	36	41	3.79922	3.06399	2.67324	0.585279	0.449973	0.398877
ENSG00000205238	231.534	258.676	290.783	43.7822	25.2435	37.3843	260.331	35.47	2.87237	4.08377e-20	1.45782e-18	SPDYE2	7	102551232	102562308	+	2072	protein_coding	speedy/RINGO cell cycle regulator family member E2 [Source:HGNC Symbol;Acc:HGNC:33841]	-	220	261	358	40	22	42	3.00805	3.41829	3.89151	0.598376	0.344393	0.511743
ENSG00000109674	1370.26	1336.99	960.885	239.708	313.248	214.515	1222.71	255.824	2.25831	4.22282e-20	1.50558e-18	NEIL3	4	177309836	177362943	+	2959	protein_coding	nei like DNA glycosylase 3 [Source:HGNC Symbol;Acc:HGNC:24573]	-	1302	1349	1183	219	273	241	12.4658	12.3716	9.00461	2.29405	2.99253	2.0562
ENSG00000183734	398.871	231.916	116.151	16.4183	11.4743	15.1317	248.979	14.3415	4.11139	4.26507e-20	1.51875e-18	ASCL2	11	2268495	2270952	-	1852	protein_coding	achaete-scute family bHLH transcription factor 2 [Source:HGNC Symbol;Acc:HGNC:739]	bHLH	379	234	143	15	10	17	5.79764	3.42872	1.73908	0.251047	0.175138	0.23174
ENSG00000141738	86.2992	75.3232	118.588	517.725	520.933	449.502	93.4033	496.053	-2.40333	4.30281e-20	1.53028e-18	GRB7	17	39737927	39747291	+	3597	protein_coding	growth factor receptor bound protein 7 [Source:HGNC Symbol;Acc:HGNC:4567]	-	82	76	146	473	454	505	0.645842	0.573365	0.914193	4.07591	4.0939	3.54441
ENSG00000228109	435.706	562.942	584.816	122.59	84.9098	90.7904	527.821	99.4302	2.40985	4.35648e-20	1.54744e-18	MELTF-AS1	3	196999460	197004744	+	1139	antisense	MELTF antisense RNA 1 [Source:HGNC Symbol;Acc:HGNC:40373]	-	414	568	720	112	74	102	10.2974	13.5326	14.2375	3.04788	2.10731	2.26084
ENSG00000266456	182.07	164.522	150.265	17.5129	11.4743	16.9119	165.619	15.2997	3.42709	4.52944e-20	1.60688e-18	AP001178.3	18	650229	652843	+	2106	antisense	novel transcript, antisense to C18orf56	-	173	166	185	16	10	19	2.32724	2.13898	1.97851	0.235486	0.154015	0.227765
ENSG00000185596	2404.8	1909.84	2010.3	602.006	570.273	534.061	2108.31	568.78	1.89036	4.57825e-20	1.62219e-18	WASH3P	15	101961603	101976543	+	2351	transcribed_unprocessed_pseudogene	WAS protein family homolog 3, pseudogene [Source:HGNC Symbol;Acc:HGNC:24362]	-	2285	1927	2475	550	497	600	27.5351	22.2427	23.7109	7.25127	6.85686	6.44304
ENSG00000065154	24234.3	20386.8	16460.1	4846.69	5746.33	4170.13	20360.4	4921.05	2.04881	5.01372e-20	1.77429e-18	OAT	10	124397303	124418976	-	3388	protein_coding	ornithine aminotransferase [Source:HGNC Symbol;Acc:HGNC:8091]	-	23027	20570	20265	4428	5008	4685	192.551	164.759	134.719	40.5106	47.9449	34.9107
ENSG00000114446	53.6739	51.5369	48.7347	301.003	509.459	284.833	51.3152	365.098	-2.83086	5.02826e-20	1.77723e-18	IFT57	3	108160812	108222570	-	3766	protein_coding	intraflagellar transport 57 [Source:HGNC Symbol;Acc:HGNC:17367]	-	51	52	60	275	444	320	0.383657	0.374697	0.358836	2.26337	3.82405	2.14517
ENSG00000163734	32.6253	90.1896	107.216	490.361	952.367	823.344	76.677	755.358	-3.29358	5.05643e-20	1.78498e-18	CXCL3	4	74036589	74038807	-	2219	protein_coding	C-X-C motif chemokine ligand 3 [Source:HGNC Symbol;Acc:HGNC:4604]	-	31	91	132	448	830	925	0.395783	1.11286	1.33981	6.25784	12.1323	10.5239
ENSG00000180185	1065.06	779	681.473	132.441	118.185	194.042	841.844	148.223	2.50097	5.36049e-20	1.88999e-18	FAHD1	16	1826941	1840207	+	3039	protein_coding	fumarylacetoacetate hydrolase domain containing 1 [Source:HGNC Symbol;Acc:HGNC:14169]	-	1012	786	839	121	103	218	9.43414	7.01858	6.21808	1.23412	1.09933	1.811
ENSG00000181873	2342.71	1934.62	1584.69	445.484	372.915	513.589	1954	443.996	2.13643	5.90759e-20	2.08032e-18	IBA57	1	228165815	228182257	+	10219	protein_coding	IBA57, iron-sulfur cluster assembly [Source:HGNC Symbol;Acc:HGNC:27302]	-	2226	1952	1951	407	325	577	6.1712	5.18357	4.30006	1.2345	1.03156	1.42548
ENSG00000183423	2.10486	1.98219	11.3714	154.332	112.448	179.801	5.15282	148.86	-4.77351	6.04142e-20	2.12483e-18	LRIT3	4	109848202	109872315	+	3897	protein_coding	leucine rich repeat, Ig-like and transmembrane domains 3 [Source:HGNC Symbol;Acc:HGNC:24783]	-	2	2	14	141	98	202	0.0145396	0.013927	0.0809139	1.12148	0.815675	1.30862
ENSG00000172331	3404.61	2911.84	1912.02	571.358	600.106	599.039	2742.82	590.168	2.21613	6.10495e-20	2.14453e-18	BPGM	7	134646808	134679813	+	2539	protein_coding	bisphosphoglycerate mutase [Source:HGNC Symbol;Acc:HGNC:1093]	-	3235	2938	2354	522	523	673	36.0964	31.4012	20.8819	6.37253	6.68129	6.69183
ENSG00000139722	1006.12	842.43	782.191	2900.57	3355.09	3530.14	876.915	3261.93	-1.89579	6.40665e-20	2.24775e-18	VPS37B	12	122865328	122896444	-	5953	protein_coding	VPS37B, ESCRT-I subunit [Source:HGNC Symbol;Acc:HGNC:25754]	-	956	850	963	2650	2924	3966	4.54962	3.87472	3.64347	13.7979	15.9317	16.8194
ENSG00000108830	46.3069	39.6438	42.2367	271.45	276.531	237.657	42.7291	261.879	-2.61596	6.6723e-20	2.33809e-18	RND2	17	43025241	43032036	+	4353	protein_coding	Rho family GTPase 2 [Source:HGNC Symbol;Acc:HGNC:18315]	-	44	40	52	248	241	267	0.286363	0.249361	0.269054	1.7659	1.79577	1.54851
ENSG00000171617	13.6816	27.7506	30.8653	177.318	346.524	244.778	24.0992	256.207	-3.39666	6.82706e-20	2.38939e-18	ENC1	5	74627406	74641424	-	5858	protein_coding	ectodermal-neural cortex 1 [Source:HGNC Symbol;Acc:HGNC:3345]	-	13	28	38	162	302	275	0.0628705	0.129708	0.146103	0.857175	1.67216	1.18516
ENSG00000279145	15.7864	46.5814	96.6571	714.745	590.927	679.148	53.0083	661.606	-3.6277	6.89276e-20	2.40943e-18	AC011912.1	15	55171378	55176739	-	5362	lincRNA	TEC	-	15	47	119	653	515	763	0.0792533	0.237864	0.499857	3.77477	3.11531	3.59245
ENSG00000166478	596.727	919.736	904.028	3467.55	3889.79	3095.78	806.83	3484.37	-2.10988	6.92432e-20	2.41751e-18	ZNF143	11	9460319	9528524	+	4233	protein_coding	zinc finger protein 143 [Source:HGNC Symbol;Acc:HGNC:12928]	zf-C2H2	567	928	1113	3168	3390	3478	3.79479	5.94918	5.92205	23.1975	25.976	20.7431
ENSG00000055813	2.10486	4.95547	2.43673	100.699	135.397	129.955	3.16569	122.017	-5.27916	7.01043e-20	2.44459e-18	CCDC85A	2	56184123	56386173	+	3982	protein_coding	coiled-coil domain containing 85A [Source:HGNC Symbol;Acc:HGNC:29400]	-	2	5	3	92	118	146	0.0142292	0.0340743	0.0169686	0.716128	0.961174	0.925644
ENSG00000274642	5.26215	12.8842	7.3102	102.888	162.935	179.801	8.48552	148.541	-4.13238	7.53037e-20	2.6209e-18	AC244669.2	1	120197085	120319680	+	853	unprocessed_pseudogene	phosphodiesterase 4D interacting protein (PDE4DIP) pseudogene	-	5	13	9	94	142	202	0.166063	0.413573	0.23764	3.41572	5.39959	5.97854
ENSG00000154265	672.502	682.864	651.42	148.86	169.82	171.79	668.929	163.49	2.03189	7.53438e-20	2.6209e-18	ABCA5	17	69244311	69327244	-	13158	protein_coding	ATP binding cassette subfamily A member 5 [Source:HGNC Symbol;Acc:HGNC:35]	-	639	689	802	136	148	193	1.37583	1.42098	1.37281	0.320371	0.364832	0.370305
ENSG00000188419	188.385	185.335	151.077	861.415	709.112	696.95	174.932	755.826	-2.11302	7.78383e-20	2.70438e-18	CHM	X	85861180	86047562	-	8645	protein_coding	CHM, Rab escort protein 1 [Source:HGNC Symbol;Acc:HGNC:1940]	-	179	187	186	787	618	783	0.586598	0.586995	0.484589	2.82172	2.3187	2.2866
ENSG00000112234	1553.39	1320.14	1018.55	321.799	286.858	236.767	1297.36	281.808	2.20366	7.80537e-20	2.70858e-18	FBXL4	6	98868538	98948006	-	8115	protein_coding	F-box and leucine rich repeat protein 4 [Source:HGNC Symbol;Acc:HGNC:13601]	-	1476	1332	1254	294	250	266	5.15289	4.45424	3.48044	1.12296	0.999247	0.827534
ENSG00000138379	0	4.95547	11.3714	149.954	148.019	135.296	5.4423	144.423	-4.64926	8.07442e-20	2.79854e-18	MSTN	2	190055697	190062729	-	2822	protein_coding	myostatin [Source:HGNC Symbol;Acc:HGNC:4223]	-	0	5	14	137	129	152	0	0.0480807	0.111737	1.50476	1.4827	1.35981
ENSG00000196427	72.6176	77.3054	95.8448	507.874	383.242	406.777	81.9226	432.631	-2.39659	8.22669e-20	2.84787e-18	NBPF4	1	108223341	108244081	-	2586	protein_coding	NBPF member 4 [Source:HGNC Symbol;Acc:HGNC:26550]	-	69	78	118	464	334	457	0.755916	0.81851	1.02773	5.56152	4.18928	4.46149
ENSG00000110958	13828.9	20829.8	19177.1	68073.7	101713	72129.4	17945.3	80638.6	-2.16784	8.76157e-20	3.02936e-18	PTGES3	12	56663341	56688408	-	3399	protein_coding	prostaglandin E synthase 3 [Source:HGNC Symbol;Acc:HGNC:16049]	-	13140	21017	23610	62193	88644	81035	109.521	167.794	156.448	567.145	845.901	601.886
ENSG00000273329	816.685	1098.13	1760.13	201.398	112.448	202.943	1224.98	172.263	2.82854	9.23737e-20	3.19002e-18	AC078846.1	7	129604548	129611630	-	7083	lincRNA	novel transcript	-	776	1108	2167	184	98	228	3.10382	4.24502	6.89076	0.805202	0.448777	0.812662
ENSG00000224805	173.651	233.898	191.69	19.702	27.5383	11.5713	199.746	19.6039	3.37079	9.28724e-20	3.20337e-18	LINC00853	1	47179250	47180339	+	661	antisense	long intergenic non-protein coding RNA 853 [Source:HGNC Symbol;Acc:HGNC:43716]	-	165	236	236	18	24	13	7.07189	9.68876	8.04148	0.844063	1.17769	0.496517
ENSG00000182890	586.203	494.556	441.049	95.2263	81.4676	117.493	507.269	98.0625	2.36568	9.37889e-20	3.23108e-18	GLUD2	X	121047588	121050080	+	2493	protein_coding	glutamate dehydrogenase 2 [Source:HGNC Symbol;Acc:HGNC:4336]	-	557	499	543	87	71	132	6.32974	5.4317	4.90572	1.08169	0.923756	1.33673
ENSG00000151388	4.20972	8.91985	1.62449	100.699	191.621	129.065	4.91802	140.462	-4.87528	9.48323e-20	3.2631e-18	ADAMTS12	5	33523535	33892192	-	9778	protein_coding	ADAM metallopeptidase with thrombospondin type 1 motif 12 [Source:HGNC Symbol;Acc:HGNC:14605]	-	4	9	2	92	167	145	0.0115894	0.0249776	0.00460686	0.291636	0.553972	0.374378
ENSG00000162065	2944.7	2479.72	2518.77	722.407	434.876	641.764	2647.73	599.682	2.14184	1.00227e-19	3.44458e-18	TBC1D24	16	2475051	2509560	+	12213	protein_coding	TBC1 domain family member 24 [Source:HGNC Symbol;Acc:HGNC:29203]	-	2798	2502	3101	660	379	721	6.4905	5.55933	5.7188	1.67504	1.00656	1.49041
ENSG00000136878	8451.01	7314.28	7310.2	2483.55	2167.5	2050.8	7691.83	2233.95	1.78382	1.01495e-19	3.48398e-18	USP20	9	129834698	129881838	+	5521	protein_coding	ubiquitin specific peptidase 20 [Source:HGNC Symbol;Acc:HGNC:12619]	-	8030	7380	9000	2269	1889	2304	41.2051	36.2741	36.7155	12.7386	11.0978	10.5356
ENSG00000146731	7880.59	8009.03	7995.73	26411.6	28079.9	23360.7	7961.79	25950.8	-1.70459	1.02308e-19	3.50768e-18	CCT6A	7	56051630	56063989	+	3901	protein_coding	chaperonin containing TCP1 subunit 6A [Source:HGNC Symbol;Acc:HGNC:1620]	-	7488	8081	9844	24130	24472	26245	54.3804	56.2143	56.8357	191.728	203.477	169.849
ENSG00000224186	376.77	323.097	343.579	67.8624	71.1407	53.4061	347.815	64.1364	2.44408	1.05805e-19	3.62323e-18	C5orf66	5	135033280	135358219	+	6650	antisense	chromosome 5 open reading frame 66 [Source:HGNC Symbol;Acc:HGNC:48332]	-	358	326	423	62	62	60	1.52516	1.33031	1.43266	0.288984	0.302407	0.227783
ENSG00000152503	9.47186	8.91985	12.9959	114.928	162.935	148.647	10.4625	142.17	-3.75029	1.0932e-19	3.73912e-18	TRIM36	5	115124762	115180546	-	6113	protein_coding	tripartite motif containing 36 [Source:HGNC Symbol;Acc:HGNC:16280]	-	9	9	16	105	142	167	0.0417101	0.0399527	0.058951	0.532401	0.753451	0.689691
ENSG00000175938	952.449	1174.45	1045.36	135.725	258.172	218.965	1057.42	204.287	2.37186	1.14481e-19	3.91096e-18	ORAI3	16	30949066	30956461	+	2643	protein_coding	ORAI calcium release-activated calcium modulator 3 [Source:HGNC Symbol;Acc:HGNC:28185]	-	905	1185	1287	124	225	246	9.70072	12.1669	10.9675	1.45421	2.76126	2.3498
ENSG00000228253	3079.41	2766.14	2291.34	598.722	432.581	732.554	2712.3	587.952	2.20438	1.19542e-19	4.07898e-18	MT-ATP8	MT	8366	8572	+	207	protein_coding	mitochondrially encoded ATP synthase membrane subunit 8 [Source:HGNC Symbol;Acc:HGNC:7415]	-	2926	2791	2821	547	377	823	400.458	365.887	306.943	81.907	59.0735	100.374
ENSG00000285737	3.15729	5.94657	11.3714	147.765	112.448	142.416	6.82509	134.21	-4.25092	1.22044e-19	4.15938e-18	AL138920.1	10	27564430	27594588	+	3626	lincRNA	novel transcript	-	3	6	14	135	98	160	0.0234394	0.0449036	0.0869612	1.15401	0.876637	1.114
ENSG00000283654	5.26215	5.94657	21.1183	217.817	128.512	297.294	10.7757	214.541	-4.27289	1.24139e-19	4.22576e-18	LMLN2	14	23099065	23104992	-	3229	protein_coding	leishmanolysin like peptidase 2 [Source:HGNC Symbol;Acc:HGNC:53647]	-	5	6	26	199	112	334	0.0438687	0.0504244	0.181355	1.91025	1.12505	2.61139
ENSG00000099910	3514.06	2888.05	2858.29	917.238	608.138	726.323	3086.8	750.566	2.03991	1.25743e-19	4.27526e-18	KLHL22	22	20441519	20495883	-	4646	protein_coding	kelch like family member 22 [Source:HGNC Symbol;Acc:HGNC:25888]	-	3339	2914	3519	838	530	816	20.3606	17.0203	17.0595	5.59073	3.70014	4.43408
ENSG00000237438	1034.54	985.148	921.897	275.828	169.82	188.702	980.528	211.45	2.21368	1.28911e-19	4.37777e-18	CECR7	22	17036570	17060825	+	4453	transcribed_unprocessed_pseudogene	cat eye syndrome chromosome region, candidate 7 [Source:HGNC Symbol;Acc:HGNC:1845]	-	983	994	1135	252	148	212	6.25394	6.05747	5.74075	1.75409	1.07803	1.20192
ENSG00000154917	2527.94	2510.44	2071.22	645.788	618.465	710.301	2369.87	658.185	1.84759	1.33383e-19	4.52427e-18	RAB6B	3	133824239	133895836	-	6005	protein_coding	RAB6B, member RAS oncogene family [Source:HGNC Symbol;Acc:HGNC:14902]	-	2402	2533	2550	590	539	798	11.3322	11.4467	9.56428	3.04539	2.91137	3.35492
ENSG00000130827	6469.28	7539.26	10430.8	1824.62	1694.75	2164.73	8146.46	1894.7	2.10407	1.3583e-19	4.6018e-18	PLXNA3	X	154458281	154477779	+	11710	protein_coding	plexin A3 [Source:HGNC Symbol;Acc:HGNC:9101]	-	6147	7607	12842	1667	1477	2432	14.8716	17.6285	24.7002	4.41248	4.09115	5.24323
ENSG00000148483	38.9399	59.4657	119.4	890.968	473.889	678.258	72.6018	681.038	-3.21999	1.41983e-19	4.80456e-18	TMEM236	10	17752252	17800868	+	5464	protein_coding	transmembrane protein 236 [Source:HGNC Symbol;Acc:HGNC:23473]	-	37	60	147	814	413	762	0.191842	0.297988	0.605943	4.61762	2.45166	3.52076
ENSG00000276550	7473.3	7543.22	10784.2	2374.09	2142.25	1974.25	8600.23	2163.53	1.99118	1.50523e-19	5.08755e-18	HERC2P2	15	22495570	22590815	+	6965	transcribed_unprocessed_pseudogene	hect domain and RLD 2 pseudogene 2 [Source:HGNC Symbol;Acc:HGNC:4870]	-	7101	7611	13277	2169	1867	2218	28.8836	29.6537	42.9343	9.65256	8.6945	8.03957
ENSG00000117016	2818.41	2651.18	2144.32	751.96	574.863	540.292	2537.97	622.371	2.02813	1.52195e-19	5.13798e-18	RIMS3	1	40620679	40665657	-	7235	protein_coding	regulating synaptic membrane exocytosis 3 [Source:HGNC Symbol;Acc:HGNC:21292]	-	2678	2675	2640	687	501	607	10.4864	10.0333	8.21846	2.94322	2.24606	2.11808
ENSG00000165392	6026.21	4918.8	4334.95	1395.56	1264.47	1457.99	5093.32	1372.67	1.89132	1.6852e-19	5.68238e-18	WRN	8	31033801	31173769	+	5634	protein_coding	Werner syndrome RecQ like helicase [Source:HGNC Symbol;Acc:HGNC:12791]	-	5726	4963	5337	1275	1102	1638	28.793	23.9048	21.3356	7.01451	6.34433	7.33989
ENSG00000259479	340.987	338.954	283.473	64.5788	57.3715	48.0655	321.138	56.6719	2.5061	1.69125e-19	5.69606e-18	SORD2P	15	44825747	44884694	-	2925	transcribed_unprocessed_pseudogene	sorbitol dehydrogenase 2, pseudogene [Source:HGNC Symbol;Acc:HGNC:49919]	-	324	342	349	59	50	54	3.13814	3.17291	2.68735	0.625216	0.554454	0.46608
ENSG00000272501	1135.57	2068.41	1888.47	320.705	257.024	378.293	1697.48	318.674	2.41208	1.71343e-19	5.76399e-18	AL662844.4	6	31195200	31198037	-	2838	antisense	novel transcript, antisense to HCG27	-	1079	2087	2325	293	224	425	10.7711	19.9557	18.4517	3.20007	2.5601	3.78067
ENSG00000136826	11.5767	29.7328	28.4285	180.602	281.12	234.097	23.246	231.94	-3.30588	1.72323e-19	5.79013e-18	KLF4	9	107484852	107490482	-	3659	protein_coding	Kruppel like factor 4 [Source:HGNC Symbol;Acc:HGNC:6348]	zf-C2H2	11	30	35	165	245	263	0.0851693	0.222493	0.215442	1.39774	2.17183	1.81462
ENSG00000215012	7281.76	4591.74	3694.09	1173.36	681.574	717.422	5189.2	857.453	2.59747	1.76058e-19	5.90367e-18	RTL10	22	19846138	19854896	-	6803	protein_coding	retrotransposon Gag like 10 [Source:HGNC Symbol;Acc:HGNC:26112]	-	6919	4633	4548	1072	594	806	28.8135	18.4807	15.0572	4.88426	2.83209	2.99107
ENSG00000171798	168.389	229.934	367.947	21.8911	16.064	31.1536	255.423	23.0362	3.45851	1.76264e-19	5.90367e-18	KNDC1	10	133160447	133226412	+	7985	protein_coding	kinase non-catalytic C-lobe domain containing 1 [Source:HGNC Symbol;Acc:HGNC:29374]	-	160	232	453	20	14	35	0.567672	0.788444	1.27776	0.0776353	0.0568689	0.110659
ENSG00000104312	509.376	491.583	310.277	1904.53	2080.29	1830.05	437.079	1938.29	-2.15037	1.76321e-19	5.90367e-18	RIPK2	8	89757747	89791063	+	3117	protein_coding	receptor interacting serine/threonine kinase 2 [Source:HGNC Symbol;Acc:HGNC:10020]	-	484	496	382	1740	1813	2056	4.39907	4.3182	2.76027	17.3028	18.8661	16.6525
ENSG00000168259	2648.96	2972.29	3274.97	11116.3	10730.8	9120.88	2965.41	10322.7	-1.79933	1.79362e-19	5.99845e-18	DNAJC7	17	41976433	42021376	-	9373	protein_coding	DnaJ heat shock protein family (Hsp40) member C7 [Source:HGNC Symbol;Acc:HGNC:12392]	-	2517	2999	4032	10156	9352	10247	7.60777	8.68271	9.68874	33.5852	32.3629	27.6001
ENSG00000088888	7184.93	7329.14	6757.87	2138.76	1277.09	1724.13	7090.65	1713.33	2.04899	1.95244e-19	6.52196e-18	MAVS	20	3846799	3876123	+	11771	protein_coding	mitochondrial antiviral signaling protein [Source:HGNC Symbol;Acc:HGNC:29233]	-	6827	7395	8320	1954	1113	1937	16.4312	17.0484	15.9197	5.14535	3.06692	4.1544
ENSG00000120875	17.8913	31.715	48.7347	336.029	245.55	278.602	32.7803	286.727	-3.11177	1.98956e-19	6.63822e-18	DUSP4	8	29333064	29350668	-	7257	protein_coding	dual specificity phosphatase 4 [Source:HGNC Symbol;Acc:HGNC:3070]	-	17	32	60	307	214	313	0.0663658	0.11966	0.186217	1.31125	0.956485	1.08888
ENSG00000198569	151.55	182.361	211.996	15.3238	16.064	24.0328	181.969	18.4735	3.28671	2.20227e-19	7.33937e-18	SLC34A3	9	137230757	137236554	+	2303	protein_coding	solute carrier family 34 member 3 [Source:HGNC Symbol;Acc:HGNC:20305]	-	144	184	261	14	14	27	1.77142	2.16811	2.55254	0.188425	0.197177	0.29598
ENSG00000140564	24096.4	21481	19135.7	6618.78	6487.57	6466.59	21571	6524.31	1.72518	2.22093e-19	7.39292e-18	FURIN	15	90868592	90883458	+	4728	protein_coding	furin, paired basic amino acid cleaving enzyme [Source:HGNC Symbol;Acc:HGNC:8568]	-	22896	21674	23559	6047	5654	7265	137.194	124.4	112.229	39.643	38.7882	38.7928
ENSG00000204592	637.772	1259.68	1375.94	5727.81	6145.64	5574.71	1091.13	5816.05	-2.41359	2.22868e-19	7.41011e-18	HLA-E	6	30489467	30494205	+	2975	protein_coding	major histocompatibility complex, class I, E [Source:HGNC Symbol;Acc:HGNC:4962]	-	606	1271	1694	5233	5356	6263	5.77083	11.5935	12.8248	54.5215	58.3949	53.1481
ENSG00000132429	142.078	158.575	138.894	612.951	577.157	606.16	146.516	598.756	-2.03166	2.23612e-19	7.4262e-18	POPDC3	6	105158280	105179995	-	1881	protein_coding	popeye domain containing 3 [Source:HGNC Symbol;Acc:HGNC:17649]	-	135	160	171	560	503	681	2.03328	2.30828	2.04754	9.22791	8.67362	9.1401
ENSG00000146587	935.61	1064.44	993.375	3627.36	3042.99	3882.63	997.807	3517.66	-1.81787	2.27854e-19	7.5583e-18	RBAK	7	5045821	5069488	+	6960	protein_coding	RB associated KRAB zinc finger [Source:HGNC Symbol;Acc:HGNC:17680]	zf-C2H2	889	1074	1223	3314	2652	4362	3.61864	4.18748	3.9577	14.7587	12.3591	15.8223
ENSG00000143891	263.107	346.883	262.355	1020.13	1675.25	1466.89	290.782	1387.42	-2.25482	2.28225e-19	7.56184e-18	GALM	2	38665910	38741237	+	2790	protein_coding	galactose mutarotase [Source:HGNC Symbol;Acc:HGNC:24063]	-	250	350	323	932	1460	1648	2.53857	3.40425	2.6075	10.3542	16.9734	14.9123
ENSG00000104814	28.4156	39.6438	40.6122	323.988	257.024	207.394	36.2239	262.802	-2.85217	2.29497e-19	7.5952e-18	MAP4K1	19	38587641	38618882	-	3953	protein_coding	mitogen-activated protein kinase kinase kinase kinase 1 [Source:HGNC Symbol;Acc:HGNC:6863]	-	27	40	50	296	224	233	0.193504	0.274594	0.284884	2.32097	1.83799	1.48806
ENSG00000156239	1321.85	1049.57	921.085	241.897	261.614	280.382	1097.5	261.298	2.06927	2.33346e-19	7.71363e-18	N6AMT1	21	28872191	28885371	-	4865	protein_coding	N-6 adenine-specific DNA methyltransferase 1 [Source:HGNC Symbol;Acc:HGNC:16021]	-	1256	1059	1134	221	228	315	7.31408	5.90705	5.24995	1.40804	1.5201	1.63463
ENSG00000206149	1894.37	1592.69	2158.95	502.401	524.376	478.875	1882	501.884	1.90739	2.40405e-19	7.93782e-18	HERC2P9	15	28589492	28685264	+	8310	transcribed_unprocessed_pseudogene	hect domain and RLD 2 pseudogene 9 [Source:HGNC Symbol;Acc:HGNC:30495]	-	1800	1607	2658	459	457	538	6.13655	5.24774	7.20409	1.71205	1.78376	1.63446
ENSG00000248527	21745.3	11672.1	7781.3	2243.84	1251.85	1950.21	13732.9	1815.3	2.91919	2.4347e-19	8.02973e-18	MTATP6P1	1	633696	634376	+	681	unprocessed_pseudogene	MT-ATP6 pseudogene 1 [Source:HGNC Symbol;Acc:HGNC:44575]	-	20662	11777	9580	2050	1091	2191	859.564	469.294	316.843	93.3063	51.9636	81.2246
ENSG00000138698	748.277	837.475	656.293	3217.99	3257.55	2367.67	747.348	2947.74	-1.97994	2.55716e-19	8.4156e-18	RAP1GDS1	4	98261384	98443861	+	5424	protein_coding	Rap1 GTPase-GDP dissociation stimulator 1 [Source:HGNC Symbol;Acc:HGNC:9859]	-	711	845	808	2940	2839	2660	3.71366	4.22761	3.35519	16.8009	16.9772	12.381
ENSG00000164111	2084.86	2998.06	2850.98	10773.7	10800.8	8952.65	2644.63	10175.7	-1.94381	2.55759e-19	8.4156e-18	ANXA5	4	121667955	121697113	-	3034	protein_coding	annexin A5 [Source:HGNC Symbol;Acc:HGNC:543]	-	1981	3025	3510	9843	9413	10058	18.4979	27.0562	26.0565	100.558	100.631	83.6929
ENSG00000143882	33.6777	46.5814	77.9754	362.298	345.377	425.469	52.7449	377.714	-2.82838	2.61108e-19	8.58176e-18	ATP6V1C2	2	10721100	10785110	+	3483	protein_coding	ATPase H+ transporting V1 subunit C2 [Source:HGNC Symbol;Acc:HGNC:18264]	-	32	47	96	331	301	478	0.260285	0.366186	0.620788	2.94563	2.80307	3.46471
ENSG00000234616	4142.36	3152.67	2802.24	816.538	452.088	735.224	3365.76	667.95	2.33244	2.64128e-19	8.67104e-18	JRK	8	142657460	142681968	-	11229	protein_coding	Jrk helix-turn-helix protein [Source:HGNC Symbol;Acc:HGNC:6199]	-	3936	3181	3450	746	394	826	9.9304	7.68741	6.91996	2.05922	1.13809	1.85708
ENSG00000245060	570.417	672.953	567.759	157.616	128.512	129.065	603.709	138.398	2.12571	2.6708e-19	8.75789e-18	LINC00847	5	180830957	180835726	+	2453	lincRNA	long intergenic non-protein coding RNA 847 [Source:HGNC Symbol;Acc:HGNC:45050]	-	542	679	699	144	112	145	6.25971	7.51156	6.41808	1.81957	1.48095	1.49232
ENSG00000070761	813.528	941.54	900.779	2919.18	3639.65	2921.32	885.282	3160.05	-1.83547	2.73978e-19	8.9738e-18	CFAP20	16	58113588	58129450	-	2375	protein_coding	cilia and flagella associated protein 20 [Source:HGNC Symbol;Acc:HGNC:29523]	-	773	950	1109	2667	3172	3282	9.2208	10.8547	10.517	34.8067	43.3202	34.8873
ENSG00000113742	1432.36	2240.86	2560.19	9841.15	8175.44	10173.9	2077.8	9396.82	-2.17681	3.14665e-19	1.02946e-17	CPEB4	5	173888280	173961976	+	10272	protein_coding	cytoplasmic polyadenylation element binding protein 4 [Source:HGNC Symbol;Acc:HGNC:21747]	-	1361	2261	3152	8991	7125	11430	3.75367	5.97315	6.91125	27.1305	22.4984	28.0921
ENSG00000218510	224.167	187.317	138.082	18.6074	16.064	20.4723	183.189	18.3813	3.30852	3.1959e-19	1.04438e-17	LINC00339	1	22024558	22031223	+	3764	processed_transcript	long intergenic non-protein coding RNA 339 [Source:HGNC Symbol;Acc:HGNC:25011]	-	213	189	170	17	14	23	1.60318	1.3626	1.01724	0.139992	0.120642	0.154266
ENSG00000129173	2459.53	1493.58	1160.7	296.625	274.236	337.349	1704.6	302.736	2.49207	3.2073e-19	1.04691e-17	E2F8	11	19224063	19241620	-	4140	protein_coding	E2F transcription factor 8 [Source:HGNC Symbol;Acc:HGNC:24727]	E2F	2337	1507	1429	271	239	379	15.9923	9.87804	7.77423	2.02896	1.87249	2.31117
ENSG00000135838	3513.01	3854.37	3657.54	1188.69	882.374	822.454	3674.97	964.505	1.93026	3.23236e-19	1.05389e-17	NPL	1	182789293	182830384	+	4975	protein_coding	N-acetylneuraminate pyruvate lyase [Source:HGNC Symbol;Acc:HGNC:16781]	-	3338	3889	4503	1086	769	924	19.0084	21.213	20.3861	6.76614	5.01366	4.6889
ENSG00000231317	0	1.98219	4.87347	116.023	117.038	137.076	2.28522	123.379	-5.64733	3.31529e-19	1.0797e-17	AC091812.1	7	55656768	55678490	-	1948	unprocessed_pseudogene	coiled-coil domain containing 144C (CCDC144C) pseudogene	-	0	2	6	106	102	154	0	0.0278611	0.0693725	1.68663	1.69837	1.99583
ENSG00000197933	166.284	79.2876	82.0367	755.243	603.548	710.301	109.203	689.698	-2.66413	3.33518e-19	1.08494e-17	ZNF823	19	11721265	11739009	-	2459	protein_coding	zinc finger protein 823 [Source:HGNC Symbol;Acc:HGNC:30936]	zf-C2H2	158	80	101	690	526	798	1.82033	0.882855	0.925099	8.6975	6.93823	8.19289
ENSG00000119508	4.20972	4.95547	4.06122	77.7134	154.903	146.867	4.4088	126.494	-4.84769	3.34538e-19	1.08702e-17	NR4A3	9	99821855	99866891	+	6314	protein_coding	nuclear receptor subfamily 4 group A member 3 [Source:HGNC Symbol;Acc:HGNC:7982]	NGFIB-like	4	5	5	71	135	165	0.0179477	0.0214893	0.0178357	0.348544	0.693506	0.659739
ENSG00000186480	16010.6	14228.2	14661.8	4125.38	4962.64	4610.73	14966.9	4566.25	1.71269	3.35984e-19	1.09011e-17	INSIG1	7	155297776	155310235	+	3650	protein_coding	insulin induced gene 1 [Source:HGNC Symbol;Acc:HGNC:6083]	-	15213	14356	18051	3769	4325	5180	118.08	106.733	111.387	32.0064	38.4339	35.8286
ENSG00000134317	384.137	366.705	372.008	1262.02	1707.38	1341.38	374.283	1436.93	-1.94065	3.36251e-19	1.09011e-17	GRHL1	2	9951693	10002277	+	7952	protein_coding	grainyhead like transcription factor 1 [Source:HGNC Symbol;Acc:HGNC:17923]	CP2	365	370	458	1153	1488	1507	1.30038	1.26265	1.29722	4.49425	6.06943	4.78442
ENSG00000197312	12385	9318.27	7181.05	2537.18	1710.82	1734.81	9628.1	1994.27	2.27142	3.54582e-19	1.14824e-17	DDI2	1	15617500	15669044	+	12136	protein_coding	DNA damage inducible 1 homolog 2 [Source:HGNC Symbol;Acc:HGNC:24578]	-	11768	9402	8841	2318	1491	1949	27.4713	21.0234	16.4078	5.92028	3.98495	4.05442
ENSG00000167536	3686.66	2801.82	2429.42	824.2	626.497	573.226	2972.64	674.641	2.13982	3.55279e-19	1.14919e-17	DHRS13	17	28897781	28903071	-	2944	protein_coding	dehydrogenase/reductase 13 [Source:HGNC Symbol;Acc:HGNC:28326]	-	3503	2827	2991	753	546	644	33.7097	26.0583	22.8825	7.92796	6.01556	5.52256
ENSG00000143127	5.26215	2.97328	10.5592	106.172	130.807	151.317	6.26487	129.432	-4.32706	3.58171e-19	1.15724e-17	ITGA10	1	145891208	145910189	-	6320	protein_coding	integrin subunit alpha 10 [Source:HGNC Symbol;Acc:HGNC:6135]	-	5	3	13	97	114	170	0.0224133	0.0128814	0.0463289	0.475728	0.585072	0.679085
ENSG00000152953	174.703	193.263	196.563	16.4183	28.6858	11.5713	188.177	18.8918	3.3391	3.61612e-19	1.16703e-17	STK32B	4	5051442	5500998	+	5324	protein_coding	serine/threonine kinase 32B [Source:HGNC Symbol;Acc:HGNC:14217]	-	166	195	242	15	25	13	0.88333	0.993926	1.02377	0.0873288	0.152308	0.061645
ENSG00000256417	113.662	147.673	160.824	10.9456	8.03201	11.5713	140.72	10.183	3.77964	3.65195e-19	1.17727e-17	AC006206.2	12	5290480	5383653	+	1604	lincRNA	novel transcript	-	108	149	198	10	7	13	1.90753	2.52081	2.78026	0.193241	0.141552	0.204612
ENSG00000239219	123.134	366.705	436.175	18.6074	10.3269	27.5932	308.671	18.8425	4.01778	3.69331e-19	1.18926e-17	AC008040.1	3	169939353	169966734	-	7977	antisense	four and a half LIM domains 1 pseudogene [Source:NCBI gene;Acc:100128164]	-	117	370	537	17	9	31	0.415527	1.25869	1.51621	0.0660562	0.0365952	0.0981103
ENSG00000205220	544.106	588.71	640.861	121.496	156.051	131.735	591.226	136.427	2.1172	3.71879e-19	1.19612e-17	PSMB10	16	67934502	67937087	-	1853	protein_coding	proteasome subunit beta 10 [Source:HGNC Symbol;Acc:HGNC:9538]	-	517	594	789	111	136	148	7.90438	8.69899	9.59018	1.85674	2.38059	2.01641
ENSG00000130813	981.917	747.285	1094.91	213.438	226.044	225.196	941.369	221.559	2.08731	3.84459e-19	1.23519e-17	C19orf66	19	10086122	10093252	+	4341	protein_coding	chromosome 19 open reading frame 66 [Source:HGNC Symbol;Acc:HGNC:25649]	-	933	754	1348	195	197	253	6.08898	4.71345	6.994	1.39235	1.47197	1.47137
ENSG00000163141	78.9322	84.243	188.441	895.346	686.163	937.278	117.205	839.596	-2.83398	4.18133e-19	1.34187e-17	BNIPL	1	151036321	151047720	+	3809	protein_coding	BCL2 interacting protein like [Source:HGNC Symbol;Acc:HGNC:16976]	-	75	85	232	818	598	1053	0.557831	0.605572	1.37184	6.65651	5.09227	6.97927
ENSG00000141934	45.2545	79.2876	104.779	510.063	432.581	533.171	76.4405	491.938	-2.67826	4.22516e-19	1.35442e-17	PLPP2	19	281040	291504	-	7059	protein_coding	phospholipid phosphatase 2 [Source:HGNC Symbol;Acc:HGNC:9230]	-	43	80	129	466	377	599	0.172575	0.307542	0.411597	2.04619	1.73229	2.14228
ENSG00000273117	664.083	1061.46	752.138	141.198	198.505	144.197	825.894	161.3	2.35807	4.52594e-19	1.44921e-17	AC144652.1	7	155295918	155297541	-	1624	lincRNA	novel transcript	-	631	1071	926	129	173	162	11.0077	17.8962	12.8425	2.46211	3.45527	2.51838
ENSG00000259236	169.441	150.646	149.453	13.1347	4.58972	16.9119	156.513	11.5454	3.7292	4.6277e-19	1.48014e-17	GOLGA8VP	15	101771758	101781989	-	1798	unprocessed_pseudogene	golgin A8 family member V, pseudogene [Source:HGNC Symbol;Acc:HGNC:49920]	-	161	152	184	12	4	19	2.53682	2.2941	2.30491	0.206869	0.0721592	0.266782
ENSG00000112167	740.91	614.479	416.681	112.739	104.416	111.263	590.69	109.473	2.43026	4.72355e-19	1.50911e-17	SAYSD1	6	39104064	39115189	-	2925	protein_coding	SAYSVFN motif domain containing 1 [Source:HGNC Symbol;Acc:HGNC:21025]	-	704	620	513	103	91	125	6.81867	5.75206	3.95018	1.09148	1.00911	1.07889
ENSG00000197140	4.20972	10.902	5.68571	105.077	123.922	151.317	6.93249	126.772	-4.19816	5.07066e-19	1.6182e-17	ADAM32	8	39106990	39284911	+	10044	protein_coding	ADAM metallopeptidase domain 32 [Source:HGNC Symbol;Acc:HGNC:15479]	-	4	11	7	96	108	170	0.0112825	0.0297196	0.015697	0.296257	0.348769	0.427302
ENSG00000188643	3.15729	7.92876	12.1837	168.562	269.646	91.6805	7.75657	176.629	-4.47105	5.35589e-19	1.70732e-17	S100A16	1	153606886	153613145	-	1701	protein_coding	S100 calcium binding protein A16 [Source:HGNC Symbol;Acc:HGNC:20441]	-	3	8	15	154	235	103	0.0499654	0.127627	0.198615	2.80621	4.4811	1.52871
ENSG00000123685	15.7864	2.97328	6.49795	129.158	201.948	129.955	8.41923	153.687	-4.21392	5.63012e-19	1.79273e-17	BATF3	1	212686418	212699985	-	2713	protein_coding	basic leucine zipper ATF-like transcription factor 3 [Source:HGNC Symbol;Acc:HGNC:28915]	TF_bZIP	15	3	8	118	176	146	0.156637	0.0300075	0.0664149	1.34814	2.10419	1.35861
ENSG00000153132	188.385	164.522	157.575	699.421	724.029	627.522	170.161	683.657	-2.00742	5.6981e-19	1.81236e-17	CLGN	4	140388455	140427968	-	3127	protein_coding	calmegin [Source:HGNC Symbol;Acc:HGNC:2060]	-	179	166	194	639	631	705	1.62173	1.44058	1.39733	6.33398	6.5452	5.69185
ENSG00000132952	706.18	749.267	838.236	2383.94	3803.73	3227.51	764.561	3138.39	-2.03694	5.84224e-19	1.85614e-17	USPL1	13	30617693	30660770	+	5125	protein_coding	ubiquitin specific peptidase like 1 [Source:HGNC Symbol;Acc:HGNC:20294]	-	671	756	1032	2178	3315	3626	3.70921	4.003	4.53535	13.1725	20.9803	17.8618
ENSG00000231966	1.05243	13.8753	17.8694	139.009	237.518	219.855	10.9324	198.794	-4.14811	6.0199e-19	1.91047e-17	AL359853.2	1	179829609	179836124	-	353	lincRNA	novel transcript	-	1	14	22	127	207	247	0.0802561	1.07624	1.4037	11.1515	19.0203	17.665
ENSG00000145919	278.894	159.566	157.575	1025.6	942.04	1020.06	198.678	995.899	-2.32857	6.05959e-19	1.91924e-17	BOD1	5	173607514	173616660	-	2018	protein_coding	biorientation of chromosomes in cell division 1 [Source:HGNC Symbol;Acc:HGNC:25114]	-	265	161	194	937	821	1146	3.7203	2.16502	2.16524	14.392	13.196	14.3369
ENSG00000140543	248.373	233.898	288.347	47.0659	40.1601	39.1645	256.873	42.1301	2.61097	6.06096e-19	1.91924e-17	DET1	15	88494440	88546675	-	6853	protein_coding	DET1, COP1 ubiquitin ligase partner [Source:HGNC Symbol;Acc:HGNC:25477]	-	236	236	355	43	35	44	0.975627	0.934521	1.16674	0.194488	0.165657	0.162093
ENSG00000235207	0	1.98219	6.49795	148.86	88.3521	156.658	2.82671	131.29	-5.42931	6.24244e-19	1.97452e-17	TUBBP6	7	55645620	55646951	+	1332	processed_pseudogene	tubulin beta class I pseudogene 6 [Source:HGNC Symbol;Acc:HGNC:42175]	-	0	2	8	136	77	176	0	0.0407459	0.135273	3.16475	1.87503	3.33581
ENSG00000164070	1160.83	2481.7	3528.39	14012.5	17882.7	17038.3	2390.31	16311.2	-2.77026	6.25751e-19	1.9771e-17	HSPA4L	4	127781821	127840733	+	11621	protein_coding	heat shock protein family A (Hsp70) member 4 like [Source:HGNC Symbol;Acc:HGNC:17041]	-	1103	2504	4344	12802	15585	19142	2.68896	5.84721	8.41921	34.1459	43.4995	41.585
ENSG00000166965	5810.46	5711.68	5104.95	1235.75	1740.65	1588.83	5542.36	1521.75	1.86471	6.51219e-19	2.05529e-17	RCCD1	15	90954870	90963125	+	4969	protein_coding	RCC1 domain containing 1 [Source:HGNC Symbol;Acc:HGNC:30457]	-	5521	5763	6285	1129	1517	1785	31.4776	31.4729	28.488	7.04253	9.90234	9.06905
ENSG00000198286	193.647	351.839	442.673	1871.69	1705.08	1815.81	329.386	1797.53	-2.44592	6.52941e-19	2.05846e-17	CARD11	7	2906141	3043945	-	4707	protein_coding	caspase recruitment domain family member 11 [Source:HGNC Symbol;Acc:HGNC:16393]	-	184	355	545	1710	1486	2040	1.10746	2.04664	2.60782	11.2605	10.2399	10.9415
ENSG00000227082	1.05243	4.95547	11.3714	163.089	120.48	122.834	5.79311	135.468	-4.47843	6.90292e-19	2.17381e-17	AC244021.1	1	121396754	121463429	+	4658	lincRNA	novel transcript	-	1	5	14	149	105	138	0.0060821	0.0291292	0.0676946	0.991496	0.731158	0.747949
ENSG00000163877	1253.44	1250.76	1207.81	3653.63	4178.94	4146.99	1237.34	3993.18	-1.6904	7.1263e-19	2.24068e-17	SNIP1	1	37534449	37554344	-	5769	protein_coding	Smad nuclear interacting protein 1 [Source:HGNC Symbol;Acc:HGNC:30587]	-	1191	1262	1487	3338	3642	4659	5.84876	5.93631	5.80545	17.9345	20.4767	20.3885
ENSG00000258701	257.845	199.21	128.335	12.0401	17.2115	21.3625	195.13	16.8713	3.51834	7.13092e-19	2.24068e-17	LINC00638	14	104821201	104823718	+	2518	lincRNA	long intergenic non-protein coding RNA 638 [Source:HGNC Symbol;Acc:HGNC:28325]	-	245	201	158	11	15	24	2.75653	2.1662	1.41327	0.135407	0.193222	0.240629
ENSG00000236423	205.224	293.364	436.987	41.5931	14.9166	33.8239	311.858	30.1112	3.36732	7.66841e-19	2.40692e-17	LINC01134	1	3900372	3917225	+	4064	lincRNA	long intergenic non-protein coding RNA 1134 [Source:HGNC Symbol;Acc:HGNC:49449]	-	195	296	538	38	13	38	1.35936	1.97649	2.98163	0.289824	0.103755	0.23606
ENSG00000213551	5564.19	4425.24	3867.09	1290.48	1067.11	1284.42	4618.84	1214	1.92742	7.78679e-19	2.4414e-17	DNAJC9	10	73183362	73248862	-	3955	protein_coding	DnaJ heat shock protein family (Hsp40) member C9 [Source:HGNC Symbol;Acc:HGNC:19123]	-	5287	4465	4761	1179	930	1443	37.8718	30.636	27.113	9.23999	7.62707	9.21112
ENSG00000148339	2036.45	1660.08	1729.27	5505.61	7793.35	6877.82	1808.6	6725.59	-1.8949	7.82101e-19	2.44944e-17	SLC25A25	9	128068201	128109245	+	4936	protein_coding	solute carrier family 25 member 25 [Source:HGNC Symbol;Acc:HGNC:20663]	-	1935	1675	2129	5030	6792	7727	11.106	9.20868	9.71462	31.5862	44.6317	39.521
ENSG00000130943	508.323	342.919	275.351	59.106	24.096	49.8457	375.531	44.3493	3.07533	7.96134e-19	2.49066e-17	PKDREJ	22	46255663	46263355	-	7693	protein_coding	polycystin family receptor for egg jelly [Source:HGNC Symbol;Acc:HGNC:9015]	-	483	346	339	54	21	56	1.77871	1.2205	0.992497	0.217572	0.0885411	0.183774
ENSG00000235703	365.193	592.674	1117.65	77.7134	53.9292	93.4607	691.838	75.0345	3.20175	8.19769e-19	2.56006e-17	LINC00894	X	149938628	150224580	+	6323	antisense	long intergenic non-protein coding RNA 894 [Source:HGNC Symbol;Acc:HGNC:48579]	-	347	598	1376	71	47	105	1.55474	2.56647	4.9014	0.348048	0.241099	0.419236
ENSG00000136244	3.15729	7.92876	9.74693	119.307	128.512	118.384	6.94432	122.067	-4.10228	8.20108e-19	2.56006e-17	IL6	7	22725884	22732002	+	2069	protein_coding	interleukin 6 [Source:HGNC Symbol;Acc:HGNC:6018]	-	3	8	12	109	112	133	0.0410784	0.104927	0.130631	1.63294	1.75582	1.62287
ENSG00000175063	25.2583	12.8842	20.3061	130.252	242.108	251.899	19.4829	208.086	-3.41962	8.30973e-19	2.59115e-17	UBE2C	20	45812576	45816957	+	1286	protein_coding	ubiquitin conjugating enzyme E2 C [Source:HGNC Symbol;Acc:HGNC:15937]	-	24	13	25	119	211	283	0.528717	0.274322	0.437849	2.8682	5.32185	5.55569
ENSG00000086598	3125.72	3758.23	3776.94	12126.6	12147.8	10833.4	3553.63	11702.6	-1.71935	8.36276e-19	2.60484e-17	TMED2	12	123584531	123598577	+	3830	protein_coding	transmembrane p24 trafficking protein 2 [Source:HGNC Symbol;Acc:HGNC:16996]	-	2970	3792	4650	11079	10587	12171	21.969	26.8675	27.3451	89.6615	89.6593	80.2269
ENSG00000150457	303.1	334.99	330.583	1206.2	1153.17	1073.46	322.891	1144.28	-1.82475	8.40664e-19	2.61566e-17	LATS2	13	20973032	21061547	-	5578	protein_coding	large tumor suppressor kinase 2 [Source:HGNC Symbol;Acc:HGNC:6515]	-	288	338	407	1102	1005	1206	1.46274	1.64436	1.64339	6.1236	5.84398	5.45835
ENSG00000142867	515.69	677.909	584.004	2030.4	2152.58	2085.51	592.534	2089.5	-1.81803	9.49228e-19	2.95024e-17	BCL10	1	85265776	85276904	-	4618	protein_coding	B cell CLL/lymphoma 10 [Source:HGNC Symbol;Acc:HGNC:989]	-	490	684	719	1855	1876	2343	3.00604	4.01939	3.50671	12.4507	13.1765	12.8089
ENSG00000104805	5211.63	6361.84	6514.2	20783.4	20631.9	18554.2	6029.22	19989.8	-1.72914	9.77568e-19	3.03503e-17	NUCB1	19	48900050	48923372	+	3937	protein_coding	nucleobindin 1 [Source:HGNC Symbol;Acc:HGNC:8043]	-	4952	6419	8020	18988	17981	20845	35.6343	44.2445	45.8811	149.492	148.139	133.668
ENSG00000018408	4.20972	4.95547	8.12244	94.1318	125.07	133.515	5.76254	117.572	-4.32146	1.01618e-18	3.15148e-17	WWTR1	3	149517235	149736714	-	8413	protein_coding	WW domain containing transcription regulator 1 [Source:HGNC Symbol;Acc:HGNC:24042]	-	4	5	10	86	109	150	0.0134698	0.0161279	0.0267716	0.316848	0.42024	0.450125
ENSG00000134375	2184.84	1888.03	1803.18	6370.31	6532.32	6147.05	1958.69	6349.89	-1.69702	1.0763e-18	3.33432e-17	TIMM17A	1	201955491	201970661	+	3513	protein_coding	translocase of inner mitochondrial membrane 17A [Source:HGNC Symbol;Acc:HGNC:17315]	-	2076	1905	2220	5820	5693	6906	16.7418	14.7155	14.2331	51.351	52.5635	49.6296
ENSG00000157404	55.7788	75.3232	56.0448	264.882	561.093	481.545	62.3823	435.84	-2.80589	1.08303e-18	3.35153e-17	KIT	4	54657918	54740715	+	5563	protein_coding	KIT proto-oncogene receptor tyrosine kinase [Source:HGNC Symbol;Acc:HGNC:6342]	-	53	76	69	242	489	541	0.26991	0.370734	0.279361	1.34837	2.85116	2.45517
ENSG00000266445	148.393	107.038	133.208	2.18911	10.3269	7.12082	129.546	6.5456	4.30919	1.15857e-18	3.58143e-17	NARF-AS1	17	82476597	82477924	-	838	antisense	NARF antisense RNA 1 [Source:HGNC Symbol;Acc:HGNC:53622]	-	141	108	164	2	9	8	4.76681	3.49734	4.40783	0.0739759	0.348353	0.241012
ENSG00000141338	2945.75	2917.78	2939.51	966.493	884.669	766.378	2934.35	872.513	1.75028	1.16523e-18	3.59813e-17	ABCA8	17	68867292	68955392	-	11243	protein_coding	ATP binding cassette subfamily A member 8 [Source:HGNC Symbol;Acc:HGNC:38]	-	2799	2944	3619	883	771	861	7.05299	7.1058	7.24989	2.43435	2.2243	1.93336
ENSG00000110906	678.817	647.185	687.159	2513.1	2554.18	1993.83	671.053	2353.7	-1.8101	1.20035e-18	3.70257e-17	KCTD10	12	109448656	109477544	-	9865	protein_coding	potassium channel tetramerization domain containing 10 [Source:HGNC Symbol;Acc:HGNC:23236]	-	645	653	846	2296	2226	2240	1.85232	1.79628	1.93152	7.21404	7.31896	5.73249
ENSG00000147044	195.752	160.557	207.122	730.069	858.278	708.521	187.81	765.623	-2.02595	1.2682e-18	3.90764e-17	CASK	X	41514934	41923645	-	19939	protein_coding	calcium/calmodulin dependent serine protein kinase [Source:HGNC Symbol;Acc:HGNC:1497]	-	186	162	255	667	748	796	0.264279	0.22048	0.288046	1.03688	1.2168	1.00786
ENSG00000103316	723.019	1582.78	1546.51	174.034	248.992	200.273	1284.1	207.767	2.62873	1.27593e-18	3.92721e-17	CRYM	16	21238874	21303083	-	3782	protein_coding	crystallin mu [Source:HGNC Symbol;Acc:HGNC:2418]	-	687	1597	1904	159	217	225	5.14622	11.4589	11.3389	1.30311	1.86106	1.50194
ENSG00000231925	9564.48	10462	10914.1	3385.46	3319.52	2853.67	10313.5	3186.21	1.69478	1.32635e-18	4.07804e-17	TAPBP	6	33299694	33314387	-	5056	protein_coding	TAP binding protein [Source:HGNC Symbol;Acc:HGNC:11566]	-	9088	10556	13437	3093	2893	3206	50.923	56.6565	59.8578	18.9617	18.5593	16.0084
ENSG00000229648	117.872	229.934	289.159	20.7966	10.3269	18.6921	212.322	16.6052	3.67024	1.37462e-18	4.2219e-17	RPSAP22	2	85490930	85491780	-	851	processed_pseudogene	ribosomal protein SA pseudogene 22 [Source:HGNC Symbol;Acc:HGNC:36435]	-	112	232	356	19	9	21	3.72856	7.39803	9.42206	0.692035	0.343032	0.622992
ENSG00000139044	0	0.991094	4.87347	98.51	145.724	135.296	1.95485	126.51	-5.88012	1.39341e-18	4.27501e-17	B4GALNT3	12	460364	563509	+	6867	protein_coding	beta-1,4-N-acetyl-galactosaminyltransferase 3 [Source:HGNC Symbol;Acc:HGNC:24137]	-	0	1	6	90	127	152	0	0.00395176	0.0196793	0.406237	0.599871	0.558816
ENSG00000196220	7.36701	29.7328	23.5551	221.1	277.678	178.02	20.2183	225.6	-3.4668	1.48626e-18	4.55499e-17	SRGAP3	3	8980591	9363053	-	18924	protein_coding	SLIT-ROBO Rho GTPase activating protein 3 [Source:HGNC Symbol;Acc:HGNC:19744]	-	7	30	29	202	242	200	0.0104794	0.0430196	0.0345152	0.330859	0.414786	0.266815
ENSG00000100767	710.39	679.891	830.926	194.831	175.557	194.932	740.402	188.44	1.97396	1.50826e-18	4.61746e-17	PAPLN	14	73237497	73274640	+	7699	protein_coding	papilin, proteoglycan like sulfated glycoprotein [Source:HGNC Symbol;Acc:HGNC:19262]	-	675	686	1023	178	153	219	2.48383	2.41795	2.99272	0.716621	0.644582	0.718129
ENSG00000137522	1378.68	1200.22	1277.66	361.203	254.73	357.821	1285.52	324.585	1.98437	1.52364e-18	4.65956e-17	RNF121	11	71928701	71997597	+	3567	protein_coding	ring finger protein 121 [Source:HGNC Symbol;Acc:HGNC:21070]	-	1310	1211	1573	330	222	402	10.4045	9.21295	9.93232	2.86758	2.0187	2.84522
ENSG00000142875	385.189	467.797	350.889	1779.75	1651.15	1321.8	401.292	1584.23	-1.9814	1.52527e-18	4.65958e-17	PRKACB	1	84078062	84238498	+	6730	protein_coding	protein kinase cAMP-activated catalytic subunit beta [Source:HGNC Symbol;Acc:HGNC:9381]	-	366	472	432	1626	1439	1485	1.5407	1.9032	1.44575	7.48875	6.93533	5.57062
ENSG00000170006	2.10486	3.96438	1.62449	125.874	129.66	90.7904	2.56457	115.441	-5.51546	1.54272e-18	4.70785e-17	TMEM154	4	152618632	152680165	-	11587	protein_coding	transmembrane protein 154 [Source:HGNC Symbol;Acc:HGNC:26489]	-	2	4	2	115	113	102	0.00489003	0.009368	0.00388762	0.307632	0.316322	0.22224
ENSG00000100523	2367.97	2169.51	2626.8	738.825	504.869	629.302	2388.09	624.332	1.93533	1.63591e-18	4.98691e-17	DDHD1	14	53036745	53153282	-	17944	protein_coding	DDHD domain containing 1 [Source:HGNC Symbol;Acc:HGNC:19714]	-	2250	2189	3234	675	440	707	3.55235	3.31043	4.05925	1.16597	0.795344	0.994701
ENSG00000234745	18.9437	29.7328	12.9959	193.736	205.39	164.669	20.5575	187.932	-3.20446	1.65673e-18	5.04499e-17	HLA-B	6	31269491	31357188	-	3051	protein_coding	major histocompatibility complex, class I, B [Source:HGNC Symbol;Acc:HGNC:4932]	-	18	30	16	177	179	185	0.167141	0.266831	0.118114	1.79819	1.90297	1.53081
ENSG00000112033	1086.11	1009.93	1051.86	4768.98	3414.75	3428.67	1049.3	3870.8	-1.88317	1.67829e-18	5.10523e-17	PPARD	6	35342558	35428191	+	4457	protein_coding	peroxisome proliferator activated receptor delta [Source:HGNC Symbol;Acc:HGNC:9235]	THR-like	1032	1019	1295	4357	2976	3852	6.55979	6.20425	6.54414	30.3004	21.6577	21.8191
ENSG00000146757	709.337	730.437	589.689	3025.35	2099.8	2686.33	676.488	2603.83	-1.9451	1.68451e-18	5.1187e-17	ZNF92	7	65373799	65401135	+	3512	protein_coding	zinc finger protein 92 [Source:HGNC Symbol;Acc:HGNC:13168]	zf-C2H2	674	737	726	2764	1830	3018	5.43698	5.6947	4.65594	24.3943	16.9012	21.6949
ENSG00000261150	1828.07	1547.1	1491.28	432.349	254.73	404.106	1622.15	363.728	2.15568	1.69418e-18	5.14261e-17	EPPK1	8	143857324	143878464	-	16002	protein_coding	epiplakin 1 [Source:HGNC Symbol;Acc:HGNC:15577]	-	1737	1561	1836	395	222	454	3.07523	2.6472	2.58419	0.765115	0.449987	0.716266
ENSG00000237424	1449.2	1746.31	1275.22	420.309	398.158	345.36	1490.24	387.942	1.94222	1.70503e-18	5.17007e-17	FOXD2-AS1	1	47432133	47434641	-	2509	lincRNA	FOXD2 adjacent opposite strand RNA 1 [Source:HGNC Symbol;Acc:HGNC:44256]	-	1377	1762	1570	384	347	388	15.5484	19.0574	14.0937	4.74389	4.48591	3.90412
ENSG00000166888	2584.77	2865.25	2699.9	804.498	900.733	783.29	2716.64	829.507	1.71184	1.75007e-18	5.30102e-17	STAT6	12	57095408	57132139	-	7298	protein_coding	signal transducer and activator of transcription 6 [Source:HGNC Symbol;Acc:HGNC:11368]	STAT	2456	2891	3324	735	785	880	9.53405	10.7498	10.2585	3.12167	3.48889	3.04419
ENSG00000110925	572.522	559.968	536.893	1693.28	1921.95	1988.49	556.461	1867.9	-1.74741	1.77653e-18	5.37545e-17	CSRNP2	12	51061205	51083664	-	5230	protein_coding	cysteine and serine rich nuclear protein 2 [Source:HGNC Symbol;Acc:HGNC:16006]	-	544	565	661	1547	1675	2234	2.9468	2.9316	2.84659	9.16838	10.3881	10.7839
ENSG00000272221	383.084	458.877	420.742	102.888	71.1407	85.4498	420.901	86.4929	2.28229	1.78596e-18	5.39828e-17	AL645933.2	6	31394289	31395495	-	1207	lincRNA	novel transcript	-	364	463	518	94	62	96	8.54372	10.4095	9.66602	2.41393	1.66612	2.00797
ENSG00000198131	1249.23	1163.54	1266.29	354.636	270.794	356.931	1226.36	327.454	1.90392	1.82957e-18	5.52426e-17	ZNF544	19	58228594	58277495	+	7130	protein_coding	zinc finger protein 544 [Source:HGNC Symbol;Acc:HGNC:16759]	zf-C2H2	1187	1174	1559	324	236	401	4.71644	4.46824	4.92472	1.40851	1.0736	1.41987
ENSG00000023330	478.855	559.968	591.314	1861.84	2283.39	1798.9	543.379	1981.37	-1.86565	1.88587e-18	5.68826e-17	ALAS1	3	52198086	52214327	+	2536	protein_coding	5'-aminolevulinate synthase 1 [Source:HGNC Symbol;Acc:HGNC:396]	-	455	565	728	1701	1990	2021	5.08294	6.04584	6.46558	20.7902	25.4522	20.1191
ENSG00000253301	384.137	340.936	281.849	73.3352	48.1921	53.4061	335.641	58.3111	2.52512	1.98986e-18	5.99558e-17	LINC01606	8	57142689	57240298	+	4218	lincRNA	long intergenic non-protein coding RNA 1606 [Source:HGNC Symbol;Acc:HGNC:51656]	-	365	344	347	67	42	60	2.45154	2.21314	1.85288	0.492348	0.322971	0.359118
ENSG00000184922	189.437	259.667	297.281	1129.58	1187.59	929.267	248.795	1082.15	-2.1183	2.01148e-18	6.05436e-17	FMNL1	17	45221444	45247320	+	7576	protein_coding	formin like 1 [Source:HGNC Symbol;Acc:HGNC:1212]	-	180	262	366	1032	1035	1044	0.673109	0.938467	1.08809	4.22225	4.4312	3.47899
ENSG00000175727	15056.1	12412.5	12861.9	4270.96	3858.81	4344.59	13443.5	4158.12	1.69283	2.04125e-18	6.13749e-17	MLXIP	12	122078722	122147347	+	13905	protein_coding	MLX interacting protein [Source:HGNC Symbol;Acc:HGNC:17055]	bHLH	14306	12524	15835	3902	3363	4881	29.1474	24.4416	25.6491	8.69802	7.84472	8.86197
ENSG00000197324	9310.84	9519.46	9250.65	3276	2827.27	2923.1	9360.32	3008.79	1.63739	2.06545e-18	6.20373e-17	LRP10	14	22871613	22881580	+	7112	protein_coding	LDL receptor related protein 10 [Source:HGNC Symbol;Acc:HGNC:14553]	-	8847	9605	11389	2993	2464	3284	35.2417	36.6491	36.0678	13.0442	11.2375	11.6575
ENSG00000141655	7.36701	4.95547	15.4326	159.805	133.102	123.724	9.25171	138.877	-3.87042	2.09242e-18	6.27815e-17	TNFRSF11A	18	62325287	62391292	+	8999	protein_coding	TNF receptor superfamily member 11a [Source:HGNC Symbol;Acc:HGNC:11908]	-	7	5	19	146	116	139	0.0220372	0.0150776	0.0475537	0.502878	0.418105	0.389954
ENSG00000174137	122.082	107.038	93.4081	394.04	737.798	717.422	107.509	616.42	-2.52203	2.11451e-18	6.33776e-17	FAM53A	4	1617915	1684302	-	4239	protein_coding	family with sequence similarity 53 member A [Source:HGNC Symbol;Acc:HGNC:31860]	-	116	108	115	360	643	806	0.77526	0.691382	0.611026	2.63235	4.92004	4.80025
ENSG00000135046	3956.08	6955.5	5008.3	31688.5	26417.3	19030.4	5306.63	25712	-2.27655	2.18358e-18	6.53701e-17	ANXA1	9	73151757	73170393	+	4561	protein_coding	annexin A1 [Source:HGNC Symbol;Acc:HGNC:533]	-	3759	7018	6166	28951	23023	21380	23.3488	41.7552	30.4487	196.747	163.728	118.342
ENSG00000285919	103.138	136.771	133.208	1.09456	2.29486	3.56041	124.372	2.31661	5.70211	2.18556e-18	6.53701e-17	AC087639.2	15	68880663	68928941	-	3555	antisense	novel transcript, antisense to SPESP1	-	98	138	164	1	2	4	0.780979	1.05341	1.03903	0.00871896	0.0182479	0.0284062
ENSG00000138592	2072.23	2389.53	2195.5	7322.58	6518.55	7270.35	2219.09	7037.16	-1.66504	2.33248e-18	6.96917e-17	USP8	15	50424380	50514419	+	20639	protein_coding	ubiquitin specific peptidase 8 [Source:HGNC Symbol;Acc:HGNC:12631]	-	1969	2411	2703	6690	5681	8168	2.70277	3.17005	2.94973	10.0471	8.92807	9.99124
ENSG00000271254	526.215	264.622	565.322	2151.9	2296.01	2786.91	452.053	2411.6	-2.41489	2.37279e-18	7.0822e-17	AC240274.1	KI270711.1	4612	29626	-	4520	protein_coding	neuroblastoma breakpoint family member 1 [Source:NCBI gene;Acc:102724250]	-	500	267	696	1966	2001	3131	3.13389	1.60299	3.46814	13.4818	14.3592	17.4879
ENSG00000141736	1294.49	1364.74	874.787	282.395	278.826	273.261	1178	278.161	2.08197	2.38831e-18	7.12109e-17	ERBB2	17	39687914	39730426	+	10321	protein_coding	erb-b2 receptor tyrosine kinase 2 [Source:HGNC Symbol;Acc:HGNC:3430]	-	1230	1377	1077	258	243	307	3.37626	3.62051	2.35028	0.774822	0.76367	0.750947
ENSG00000280187	340.987	425.18	287.534	74.4298	57.3715	51.6259	351.234	61.1424	2.52484	2.40531e-18	7.16431e-17	AC022107.1	5	69186359	69189452	-	3094	TEC	TEC	-	324	429	354	68	50	58	2.96673	3.76266	2.57696	0.681228	0.524169	0.47326
ENSG00000260698	13.6816	9.91094	19.4939	181.696	122.775	167.339	14.3621	157.27	-3.43754	2.45465e-18	7.30368e-17	AL591848.3	1	246682108	246685075	+	2968	lincRNA	novel transcript	-	13	10	24	166	107	188	0.124089	0.0914311	0.182126	1.7336	1.16934	1.59914
ENSG00000114626	462.016	895.949	1224.86	128.063	134.249	122.834	860.943	128.382	2.7469	2.52398e-18	7.50215e-17	ABTB1	3	127672935	127680920	+	6149	protein_coding	ankyrin repeat and BTB domain containing 1 [Source:HGNC Symbol;Acc:HGNC:18275]	-	439	904	1508	117	117	138	2.02261	3.98953	5.5236	0.589774	0.617167	0.566588
ENSG00000011332	150.497	106.047	104.779	521.008	549.619	548.303	120.441	539.643	-2.16699	2.54598e-18	7.5597e-17	DPF1	19	38211006	38229714	-	4800	protein_coding	double PHD fingers 1 [Source:HGNC Symbol;Acc:HGNC:20225]	-	143	107	129	476	479	616	0.84401	0.604923	0.605304	3.07376	3.2368	3.2399
ENSG00000048740	280.999	365.714	286.722	1177.74	1577.72	1118.86	311.145	1291.44	-2.05326	2.57204e-18	7.62915e-17	CELF2	10	10798397	11336675	+	10978	protein_coding	CUGBP Elav-like family member 2 [Source:HGNC Symbol;Acc:HGNC:2550]	-	267	369	353	1076	1375	1257	0.689034	0.912139	0.72423	3.03804	4.06257	2.89071
ENSG00000196428	1201.87	1373.66	1528.64	4558.82	4438.26	5872.89	1368.06	4956.66	-1.85706	2.66797e-18	7.90549e-17	TSC22D2	3	150408335	150466431	+	11676	protein_coding	TSC22 domain family member 2 [Source:HGNC Symbol;Acc:HGNC:29095]	TSC22	1142	1386	1882	4165	3868	6598	2.77092	3.22127	3.63037	11.0567	10.7452	14.2663
ENSG00000244462	5217.94	4525.34	3273.34	1067.19	869.752	1188.29	4338.88	1041.74	2.05774	2.74206e-18	8.1166e-17	RBM12	20	35648925	35664956	-	6702	protein_coding	RNA binding motif protein 12 [Source:HGNC Symbol;Acc:HGNC:9898]	-	4958	4566	4030	975	758	1335	20.9582	18.488	13.5433	4.50925	3.66848	5.02886
ENSG00000156675	1377.63	1506.46	1763.38	5302.03	4827.24	5324.59	1549.16	5151.29	-1.73314	3.00232e-18	8.87779e-17	RAB11FIP1	8	37858618	37899467	-	9602	protein_coding	RAB11 family interacting protein 1 [Source:HGNC Symbol;Acc:HGNC:30265]	-	1309	1520	2171	4844	4207	5982	3.86216	4.29576	5.09241	15.6367	14.2112	15.7281
ENSG00000113811	460.964	593.666	579.13	1975.67	1890.97	1831.83	544.587	1899.49	-1.80174	3.28555e-18	9.70527e-17	SELENOK	3	53884410	53891988	-	2165	protein_coding	selenoprotein K [Source:HGNC Symbol;Acc:HGNC:30394]	-	438	599	713	1805	1648	2058	5.73151	7.50804	7.41749	25.8418	24.69	23.9983
ENSG00000204410	907.194	527.262	709.089	120.401	146.871	160.218	714.515	142.497	2.32429	3.31102e-18	9.7704e-17	MSH5	6	31739948	31762834	+	6234	protein_coding	mutS homolog 5 [Source:HGNC Symbol;Acc:HGNC:7328]	-	862	532	873	110	128	180	3.91736	2.31581	3.15408	0.546928	0.665985	0.728951
ENSG00000238243	337.83	400.402	333.832	48.1604	69.9932	78.329	357.355	65.4942	2.44336	3.31472e-18	9.77126e-17	OR2W3	1	247895587	247896531	+	945	protein_coding	olfactory receptor family 2 subfamily W member 3 [Source:HGNC Symbol;Acc:HGNC:15021]	-	321	404	411	44	61	88	9.62334	11.6013	9.7957	1.44319	2.09372	2.35095
ENSG00000158109	1889.11	2049.58	1824.3	632.653	487.658	514.479	1921	544.93	1.81781	3.31824e-18	9.77156e-17	TPRG1L	1	3625002	3630127	+	2414	protein_coding	tumor protein p63 regulated 1 like [Source:HGNC Symbol;Acc:HGNC:27007]	-	1795	2068	2246	578	425	578	21.0659	23.2472	20.9555	7.42155	5.71049	6.04482
ENSG00000212719	128.396	84.243	137.269	769.473	470.446	656.895	116.636	632.271	-2.43704	3.49978e-18	1.02955e-16	C17orf51	17	21428381	21574517	-	14794	protein_coding	chromosome 17 open reading frame 51 [Source:HGNC Symbol;Acc:HGNC:27904]	-	122	85	169	703	410	738	0.233629	0.155916	0.257292	1.4729	0.898917	1.2594
ENSG00000271780	218.905	460.859	380.943	50.3496	50.4869	51.6259	353.569	50.8208	2.79885	3.50559e-18	1.0302e-16	AL118558.3	14	101948347	101949425	+	1079	lincRNA	novel transcript	-	208	465	469	46	44	58	5.46128	11.6947	9.78986	1.32142	1.32267	1.35706
ENSG00000175793	12.6292	8.91985	3.24898	110.55	156.051	128.175	8.26599	131.592	-4.03393	3.61236e-18	1.06049e-16	SFN	1	26863138	26864457	+	1320	protein_coding	stratifin [Source:HGNC Symbol;Acc:HGNC:10773]	-	12	9	4	101	136	144	0.257549	0.185023	0.0682514	2.37165	3.34185	2.75411
ENSG00000011105	25.2583	69.3766	69.853	676.435	345.377	424.579	54.8293	482.13	-3.12921	3.67206e-18	1.07691e-16	TSPAN9	12	3077355	3286564	+	6905	protein_coding	tetraspanin 9 [Source:HGNC Symbol;Acc:HGNC:21640]	-	24	70	86	618	301	477	0.0984692	0.275101	0.280518	2.77414	1.41392	1.744
ENSG00000260725	1241.87	714.579	724.522	147.765	175.557	192.262	893.656	171.861	2.37671	3.87584e-18	1.13551e-16	AC005307.1	19	28418483	28429490	-	1570	lincRNA	novel transcript	-	1180	721	892	135	153	216	21.2929	12.4622	12.7965	2.66525	3.16092	3.47333
ENSG00000031698	5316.87	7717.65	7561.99	23227.6	26304.8	24831.2	6865.51	24787.9	-1.85213	4.24515e-18	1.24243e-16	SARS	1	109213918	109238169	+	3836	protein_coding	seryl-tRNA synthetase [Source:HGNC Symbol;Acc:HGNC:10537]	-	5052	7787	9310	21221	22925	27897	37.311	55.087	54.6634	171.471	193.844	183.599
ENSG00000169442	122.082	282.462	190.065	1542.23	1963.25	844.707	198.203	1450.06	-2.87014	4.25222e-18	1.24323e-16	CD52	1	26317957	26320523	+	935	protein_coding	CD52 molecule [Source:HGNC Symbol;Acc:HGNC:1804]	-	116	285	234	1409	1711	949	3.51479	8.27163	5.63676	46.7093	59.3553	25.624
ENSG00000147443	35.7826	58.4746	39.8	283.49	313.248	235.877	44.6857	277.538	-2.63488	4.57254e-18	1.33552e-16	DOK2	8	21908873	21913860	-	2211	protein_coding	docking protein 2 [Source:HGNC Symbol;Acc:HGNC:2991]	-	34	59	49	259	273	265	0.435655	0.724137	0.499152	3.63091	4.00493	3.02587
ENSG00000254605	305.204	261.649	260.73	0	0	0	275.861	0	10.4964	4.61459e-18	1.34642e-16	AP003555.2	11	70014858	70021059	-	679	lincRNA	novel transcript	-	290	264	321	0	0	0	12.0999	10.551	10.6478	0	0	0
ENSG00000026297	459.912	603.576	626.24	2134.38	4386.63	2467.36	563.243	2996.12	-2.41062	4.67371e-18	1.36228e-16	RNASET2	6	166929504	166957191	-	7643	protein_coding	ribonuclease T2 [Source:HGNC Symbol;Acc:HGNC:21686]	-	437	609	771	1950	3823	2772	1.61983	2.16228	2.27204	7.90815	16.2241	9.15634
ENSG00000069482	224.167	214.076	203.873	840.619	1442.32	836.696	214.039	1039.88	-2.28039	4.74398e-18	1.38136e-16	GAL	11	68683779	68691175	+	1300	protein_coding	galanin and GMAP prepropeptide [Source:HGNC Symbol;Acc:HGNC:4114]	-	213	216	251	768	1257	940	4.64183	4.50887	4.34866	18.3114	31.3627	18.2548
ENSG00000205683	523.057	496.538	535.269	71.1461	122.775	119.274	518.288	104.398	2.31005	4.80945e-18	1.399e-16	DPF3	14	72619296	72894116	-	6889	protein_coding	double PHD fingers 3 [Source:HGNC Symbol;Acc:HGNC:17427]	-	497	501	659	65	107	134	2.04387	1.97351	2.15454	0.292456	0.503789	0.491067
ENSG00000115657	514.638	483.654	830.114	124.779	83.7624	116.603	609.469	108.382	2.49057	4.83999e-18	1.40553e-16	ABCB6	2	219209766	219219017	-	5234	protein_coding	ATP binding cassette subfamily B member 6 (Langereis blood group) [Source:HGNC Symbol;Acc:HGNC:47]	-	489	488	1022	114	73	131	2.64684	2.53014	4.39787	0.675111	0.452387	0.631873
ENSG00000270036	3.15729	1.98219	2.43673	68.957	128.512	190.482	2.5254	129.317	-5.68898	4.84175e-18	1.40553e-16	AC027243.2	15	76343642	76344365	+	724	lincRNA	novel transcript	-	3	2	3	63	112	214	0.117391	0.0749634	0.0933271	2.69716	5.01765	7.46221
ENSG00000133056	8.41943	7.92876	21.1183	178.413	172.115	128.175	12.4888	159.567	-3.63989	4.92684e-18	1.42762e-16	PIK3C2B	1	204422628	204494724	-	9414	protein_coding	phosphatidylinositol-4-phosphate 3-kinase catalytic subunit type 2 beta [Source:HGNC Symbol;Acc:HGNC:8972]	-	8	8	26	163	150	144	0.0240751	0.0230608	0.0622049	0.536683	0.516819	0.386172
ENSG00000105676	2445.85	2331.05	2340.89	660.017	808.938	639.983	2372.6	702.98	1.75548	4.93658e-18	1.42762e-16	ARMC6	19	19033575	19060311	+	4052	protein_coding	armadillo repeat containing 6 [Source:HGNC Symbol;Acc:HGNC:25049]	-	2324	2352	2882	603	705	719	16.2487	15.7516	16.0195	4.61267	5.6434	4.47973
ENSG00000080824	51315.4	94529.6	114353	485372	440341	389278	86732.5	438330	-2.33737	4.93663e-18	1.42762e-16	HSP90AA1	14	102080738	102139699	-	5248	protein_coding	heat shock protein 90 alpha family class A member 1 [Source:HGNC Symbol;Acc:HGNC:5253]	-	48759	95379	140786	443442	383763	437341	263.217	493.193	604.214	2619.07	2371.87	2103.87
ENSG00000137135	1375.53	1285.45	1005.56	298.814	351.114	253.679	1222.18	301.202	2.02186	4.9378e-18	1.42762e-16	ARHGEF39	9	35658875	35675866	-	6496	protein_coding	Rho guanine nucleotide exchange factor 39 [Source:HGNC Symbol;Acc:HGNC:25909]	-	1307	1297	1238	273	306	285	5.7001	5.41816	4.2924	1.30263	1.52791	1.10762
ENSG00000236516	436.758	373.643	553.138	76.6189	68.8458	106.812	454.513	84.0923	2.4291	5.0665e-18	1.46335e-16	KLF2P4	2	131299220	131300444	-	1225	processed_pseudogene	Kruppel like factor 2 pseudogene 4 [Source:HGNC Symbol;Acc:HGNC:49283]	-	415	377	681	70	60	120	9.59765	8.35147	12.5209	1.77119	1.58868	2.47308
ENSG00000073008	406.238	333.008	281.849	1311.28	1333.31	1215.88	340.365	1286.82	-1.92017	5.1986e-18	1.49999e-16	PVR	19	44643798	44663583	+	3519	protein_coding	poliovirus receptor [Source:HGNC Symbol;Acc:HGNC:9705]	-	386	336	347	1198	1162	1366	3.10757	2.59106	2.22093	10.5522	10.7105	9.79995
ENSG00000237094	609.357	571.861	601.061	158.711	118.185	85.4498	594.093	120.782	2.30266	5.42006e-18	1.56231e-16	AL732372.2	1	365389	522928	-	6204	transcribed_unprocessed_pseudogene	pseudogene similar to part of septin 14 SEPT14	-	579	577	740	145	103	96	2.64399	2.52384	2.68649	0.724436	0.538501	0.390654
ENSG00000196365	4306.54	5357.86	6062.59	18182.8	19539.6	16754.4	5242.33	18158.9	-1.79227	5.45747e-18	1.57151e-16	LONP1	19	5691834	5720572	-	5085	protein_coding	lon peptidase 1, mitochondrial [Source:HGNC Symbol;Acc:HGNC:9479]	-	4092	5406	7464	16612	17029	18823	22.798	28.8498	33.0602	101.259	108.622	93.4524
ENSG00000185222	1169.25	1508.45	1354.01	4542.41	4365.97	4309.87	1343.9	4406.08	-1.71294	5.47437e-18	1.57479e-16	TCEAL9	X	103356489	103358462	+	1974	protein_coding	transcription elongation factor A like 9 [Source:HGNC Symbol;Acc:HGNC:30084]	-	1111	1522	1667	4150	3805	4842	15.9448	20.9231	19.0201	65.1636	62.5214	61.9256
ENSG00000145990	579.889	429.144	445.11	1908.9	1576.57	2091.74	484.714	1859.07	-1.94033	6.01066e-18	1.72633e-16	GFOD1	6	13357830	13487662	-	10686	protein_coding	glucose-fructose oxidoreductase domain containing 1 [Source:HGNC Symbol;Acc:HGNC:21096]	-	551	433	548	1744	1374	2350	1.46079	1.09959	1.15502	5.05866	4.17055	5.55195
ENSG00000260231	1207.14	1681.89	1396.25	382	300.627	399.656	1428.42	360.761	1.98431	6.01324e-18	1.72633e-16	KDM7A-DT	7	140177184	140179640	+	2457	bidirectional_promoter_lncRNA	KDM7A divergent transcript [Source:HGNC Symbol;Acc:HGNC:48959]	-	1147	1697	1719	349	262	449	13.2255	18.7428	15.7578	4.40275	3.45874	4.61353
ENSG00000245849	1541.81	2728.48	4178.18	440.011	308.659	518.93	2816.16	422.533	2.73592	6.18152e-18	1.77286e-16	RAD51-AS1	15	40686243	40695107	-	2177	processed_transcript	RAD51 antisense RNA 1 [Source:HGNC Symbol;Acc:HGNC:48621]	-	1465	2753	5144	402	269	583	19.0648	34.3167	53.2191	5.72363	4.00788	6.76087
ENSG00000101210	1388.15	1325.09	1153.39	4425.29	4487.6	3798.96	1288.88	4237.28	-1.71723	6.30004e-18	1.80504e-16	EEF1A2	20	63488012	63499322	-	4910	protein_coding	eukaryotic translation elongation factor 1 alpha 2 [Source:HGNC Symbol;Acc:HGNC:3192]	-	1319	1337	1420	4043	3911	4268	7.61055	7.38937	6.51377	25.5227	25.8361	21.945
ENSG00000141503	4003.44	3420.27	3313.14	789.175	1161.2	946.179	3578.95	965.518	1.89029	6.47023e-18	1.85195e-16	MINK1	17	4833388	4898061	+	7817	protein_coding	misshapen like kinase 1 [Source:HGNC Symbol;Acc:HGNC:17565]	-	3804	3451	4079	721	1012	1063	13.7865	11.9802	11.7527	2.8589	4.19915	3.43309
ENSG00000063438	509.376	460.859	553.951	105.077	78.0253	130.845	508.062	104.649	2.27428	7.04269e-18	2.01379e-16	AHRR	5	304176	438291	+	7678	protein_coding	aryl-hydrocarbon receptor repressor [Source:HGNC Symbol;Acc:HGNC:346]	-	484	465	682	96	68	147	1.78587	1.64347	2.00061	0.387549	0.287265	0.48335
ENSG00000198695	30582.5	17285.7	9837.9	3157.79	1838.18	2922.21	19235.4	2639.39	2.86536	7.07167e-18	2.02005e-16	MT-ND6	MT	14149	14673	-	525	protein_coding	mitochondrially encoded NADH:ubiquinone oxidoreductase core subunit 6 [Source:HGNC Symbol;Acc:HGNC:7462]	-	29059	17441	12112	2885	1602	3283	1568.1	901.508	519.615	170.33	98.9748	157.872
ENSG00000100350	3064.67	2253.75	1758.51	618.424	516.344	503.798	2358.98	546.188	2.11065	7.49139e-18	2.13781e-16	FOXRED2	22	36487190	36507101	-	5577	protein_coding	FAD dependent oxidoreductase domain containing 2 [Source:HGNC Symbol;Acc:HGNC:26264]	-	2912	2274	2165	565	450	566	14.7926	11.0649	8.74344	3.14016	2.61718	2.56217
ENSG00000226383	353.616	385.536	440.236	59.106	89.4996	85.4498	393.129	78.0185	2.33252	7.83383e-18	2.23331e-16	LINC01876	2	156011530	156254950	-	2716	lincRNA	long intergenic non-protein coding RNA 1876 [Source:HGNC Symbol;Acc:HGNC:52695]	-	336	389	542	54	78	96	3.50479	3.88667	4.49464	0.616266	0.931507	0.892347
ENSG00000130513	4506.5	5176.49	5397.36	14319	17188.5	17280.4	5026.78	16262.6	-1.6938	7.95228e-18	2.26482e-16	GDF15	19	18374731	18389176	+	2087	protein_coding	growth differentiation factor 15 [Source:HGNC Symbol;Acc:HGNC:30142]	-	4282	5223	6645	13082	14980	19414	58.1269	67.9134	71.713	194.292	232.815	234.847
ENSG00000197128	245.216	178.397	123.461	19.702	19.5063	14.2416	182.358	17.8166	3.3624	8.71001e-18	2.47815e-16	ZNF772	19	57466663	57477570	-	6096	protein_coding	zinc finger protein 772 [Source:HGNC Symbol;Acc:HGNC:33106]	zf-C2H2	233	180	152	18	17	16	1.08284	0.801282	0.561596	0.0915233	0.0904535	0.0662625
ENSG00000126878	78.9322	92.1718	87.7224	336.029	424.549	437.93	86.2754	399.503	-2.21077	8.72091e-18	2.47878e-16	AIF1L	9	131096476	131123152	+	5299	protein_coding	allograft inflammatory factor 1 like [Source:HGNC Symbol;Acc:HGNC:28904]	-	75	93	108	307	370	492	0.400978	0.476263	0.459045	1.79576	2.2648	2.34403
ENSG00000178252	5745.21	3607.58	3763.94	1003.71	736.65	1156.24	4372.24	965.533	2.17831	8.93391e-18	2.5368e-16	WDR6	3	49007062	49015953	+	5304	protein_coding	WD repeat domain 6 [Source:HGNC Symbol;Acc:HGNC:12758]	-	5459	3640	4634	917	642	1299	29.1583	18.6233	19.6779	5.35883	3.92602	6.18298
ENSG00000235245	131.554	155.602	219.306	20.7966	13.7692	16.9119	168.82	17.1592	3.29946	9.18675e-18	2.60601e-16	AL360181.2	10	133295187	133295977	-	626	antisense	novel transcript	-	125	157	270	19	12	19	5.65703	6.80586	9.71437	0.94077	0.621768	0.766252
ENSG00000235316	772.483	1425.19	2073.66	249.559	176.704	234.987	1423.78	220.417	2.69124	9.23747e-18	2.6178e-16	DUSP8P5	10	73731824	73733638	+	1815	processed_pseudogene	dual specificity phosphatase 8 pseudogene 5 [Source:HGNC Symbol;Acc:HGNC:45003]	-	734	1438	2553	228	154	264	11.457	21.5001	31.681	3.8937	2.75211	3.67214
ENSG00000167994	5473.68	4141.78	3424.42	731.163	1046.46	1162.47	4346.63	980.031	2.14849	9.40447e-18	2.66249e-16	RAB3IL1	11	61897301	61920269	-	3006	protein_coding	RAB3A interacting protein like 1 [Source:HGNC Symbol;Acc:HGNC:9780]	-	5201	4179	4216	668	912	1306	49.0174	37.726	31.5891	6.88797	9.84073	10.9685
ENSG00000135976	475.698	558.977	503.591	107.266	126.217	134.405	512.756	122.63	2.06238	9.48716e-18	2.68324e-16	ANKRD36	2	97113496	97250199	+	9479	protein_coding	ankyrin repeat domain 36 [Source:HGNC Symbol;Acc:HGNC:24079]	-	452	564	620	98	110	151	1.35092	1.61463	1.47318	0.320455	0.376402	0.402167
ENSG00000162511	466.226	493.565	498.718	2088.41	3470.98	1662.71	486.17	2407.37	-2.30745	9.50768e-18	2.68639e-16	LAPTM5	1	30732469	30757820	-	3274	protein_coding	lysosomal protein transmembrane 5 [Source:HGNC Symbol;Acc:HGNC:29612]	-	443	498	614	1908	3025	1868	3.83334	4.1277	4.22391	18.0636	29.9687	14.4043
ENSG00000144597	1119.78	1258.69	1160.7	3893.33	4097.47	3388.62	1179.72	3793.14	-1.68482	9.7346e-18	2.74779e-16	EAF1	3	15427355	15450635	+	5152	protein_coding	ELL associated factor 1 [Source:HGNC Symbol;Acc:HGNC:20907]	-	1064	1270	1429	3557	3571	3807	5.85084	6.68938	6.24715	21.3999	22.482	18.6552
ENSG00000143126	7257.55	6051.62	5252.78	1937.36	1531.82	1772.19	6187.32	1747.13	1.82416	1.02784e-17	2.89843e-16	CELSR2	1	109250019	109275750	+	12349	protein_coding	cadherin EGF LAG seven-pass G-type receptor 2 [Source:HGNC Symbol;Acc:HGNC:3231]	-	6896	6106	6467	1770	1335	1991	15.8204	13.4178	11.795	4.44268	3.50648	4.07035
ENSG00000082126	3.15729	1.98219	7.3102	114.928	80.3201	156.658	4.14989	117.302	-4.77103	1.03469e-17	2.91487e-16	MPP4	2	201644870	201698694	-	4924	protein_coding	membrane palmitoylated protein 4 [Source:HGNC Symbol;Acc:HGNC:13680]	-	3	2	9	105	70	176	0.0172606	0.0110222	0.041167	0.66096	0.461107	0.902375
ENSG00000176749	311.519	324.088	401.249	1262.02	1199.06	1215.88	345.619	1225.66	-1.82485	1.08394e-17	3.05061e-16	CDK5R1	17	32486619	32491256	+	4325	protein_coding	cyclin dependent kinase 5 regulatory subunit 1 [Source:HGNC Symbol;Acc:HGNC:1775]	-	296	327	494	1153	1045	1366	1.93891	2.05173	2.57256	8.26318	7.83703	7.97365
ENSG00000100097	1118.73	2341.96	2089.9	10603	11623.5	7274.8	1850.2	9833.74	-2.40979	1.10211e-17	3.0987e-16	LGALS1	22	37675608	37679806	+	1099	protein_coding	galectin 1 [Source:HGNC Symbol;Acc:HGNC:6561]	-	1063	2363	2573	9687	10130	8173	27.4024	58.3477	52.7312	273.209	298.974	187.748
ENSG00000162998	6.31458	18.8308	38.1755	279.112	247.845	224.306	21.1069	250.421	-3.53879	1.12781e-17	3.16637e-16	FRZB	2	182833275	182867162	-	3162	protein_coding	frizzled related protein [Source:HGNC Symbol;Acc:HGNC:3959]	-	6	19	47	255	216	252	0.0537579	0.163061	0.334781	2.49967	2.21571	2.01201
ENSG00000276216	85.2468	177.406	147.016	2.18911	0	3.56041	136.556	1.91651	6.0681	1.1284e-17	3.16637e-16	AC245014.3	1	145281116	145281462	+	347	lincRNA	novel transcript	-	81	179	181	2	0	4	6.61315	13.9985	11.7483	0.178651	0	0.29102
ENSG00000111424	37.8875	62.4389	32.4898	340.407	259.319	267.921	44.2721	289.216	-2.71285	1.14136e-17	3.19961e-16	VDR	12	47841537	47943048	-	5674	protein_coding	vitamin D receptor [Source:HGNC Symbol;Acc:HGNC:12679]	THR-like	36	63	40	311	226	301	0.179749	0.301307	0.15878	1.69893	1.29193	1.33927
ENSG00000129675	348.354	468.788	363.885	1845.42	2345.35	1281.75	393.676	1824.17	-2.2119	1.15255e-17	3.22781e-16	ARHGEF6	X	136665547	136782088	-	6434	protein_coding	Rac/Cdc42 guanine nucleotide exchange factor 6 [Source:HGNC Symbol;Acc:HGNC:685]	-	331	473	448	1686	2044	1440	1.45747	1.99498	1.56828	8.12233	10.3044	5.65033
ENSG00000090339	299.942	415.269	480.849	1565.21	1570.83	1547	398.686	1561.01	-1.96753	1.17918e-17	3.29918e-16	ICAM1	19	10270835	10286615	+	3706	protein_coding	intercellular adhesion molecule 1 [Source:HGNC Symbol;Acc:HGNC:5344]	-	285	419	592	1430	1369	1738	2.17867	3.06808	3.59784	11.9601	11.9817	11.8396
ENSG00000186908	4674.89	4501.55	4828.79	1452.48	872.047	1279.97	4668.41	1201.5	1.95782	1.20693e-17	3.37351e-16	ZDHHC17	12	76763588	76853696	+	8800	protein_coding	zinc finger DHHC-type containing 17 [Source:HGNC Symbol;Acc:HGNC:18412]	-	4442	4542	5945	1327	760	1438	14.3004	14.0063	15.2158	4.67404	2.80125	4.12543
ENSG00000253394	36.835	72.3499	116.963	574.642	589.779	477.095	75.3827	547.172	-2.84965	1.21872e-17	3.40314e-16	LINC00534	8	90221488	90569318	+	1354	lincRNA	long intergenic non-protein coding RNA 534 [Source:HGNC Symbol;Acc:HGNC:43643]	-	35	73	144	525	514	536	0.732322	1.46306	2.39535	12.0183	12.3131	9.99398
ENSG00000223745	2264.83	3444.05	5100.08	523.198	590.927	824.235	3602.99	646.12	2.4788	1.26553e-17	3.53041e-16	CCDC18-AS1	1	93262186	93346025	-	4786	processed_transcript	CCDC18 antisense RNA 1 [Source:HGNC Symbol;Acc:HGNC:52262]	-	2152	3475	6279	478	515	926	12.7386	19.7033	29.549	3.0957	3.49024	4.88462
ENSG00000163257	6534.53	6006.03	5206.49	1996.47	1687.87	1726.8	5915.68	1803.71	1.71355	1.27296e-17	3.54767e-16	DCAF16	4	17800655	17810758	-	4816	protein_coding	DDB1 and CUL4 associated factor 16 [Source:HGNC Symbol;Acc:HGNC:25987]	-	6209	6060	6410	1824	1471	1940	36.5248	34.1463	29.9776	11.7393	9.90712	10.1697
ENSG00000145916	4352.85	3874.19	3936.14	1397.75	1261.03	1233.68	4054.39	1297.48	1.64384	1.2979e-17	3.61364e-16	RMND5B	5	178130996	178150565	+	7701	protein_coding	required for meiotic nuclear division 5 homolog B [Source:HGNC Symbol;Acc:HGNC:26181]	-	4136	3909	4846	1277	1099	1386	15.2155	13.7745	14.173	5.13982	4.62884	4.54369
ENSG00000242689	26.3107	21.8041	32.4898	271.45	143.429	254.569	26.8682	223.149	-3.04875	1.31609e-17	3.66072e-16	CNTF	11	58622673	58625733	+	1894	protein_coding	ciliary neurotrophic factor [Source:HGNC Symbol;Acc:HGNC:2169]	-	25	22	40	248	125	286	0.373949	0.31521	0.475669	4.0586	2.14068	3.81223
ENSG00000103740	262.055	307.239	329.771	50.3496	65.4035	56.9665	299.688	57.5732	2.38204	1.39581e-17	3.87871e-16	ACSBG1	15	78167468	78245688	-	8230	protein_coding	acyl-CoA synthetase bubblegum family member 1 [Source:HGNC Symbol;Acc:HGNC:29567]	-	249	310	406	46	57	64	0.857141	1.02216	1.1111	0.173246	0.224645	0.196324
ENSG00000069493	397.818	344.901	489.783	87.5644	88.3521	87.23	410.834	87.7155	2.22877	1.45034e-17	4.02631e-16	CLEC2D	12	9664969	9699555	+	6957	protein_coding	C-type lectin domain family 2 member D [Source:HGNC Symbol;Acc:HGNC:14351]	-	378	348	603	80	77	98	1.5393	1.35742	1.95218	0.356428	0.358996	0.355629
ENSG00000136527	7971.1	5886.11	5406.3	21508	27401.8	22492.9	6421.17	23800.9	-1.89019	1.46636e-17	4.06685e-16	TRA2B	3	185915906	185938136	-	11769	protein_coding	transformer 2 beta homolog [Source:HGNC Symbol;Acc:HGNC:10781]	-	7574	5939	6656	19650	23881	25270	18.2322	13.694	12.7379	51.752	65.8164	54.2074
ENSG00000176383	94.7186	67.3944	116.151	384.189	531.26	589.248	92.7547	501.566	-2.43185	1.47711e-17	4.09269e-16	B3GNT4	12	122203543	122208952	+	4690	protein_coding	UDP-GlcNAc:betaGal beta-1,3-N-acetylglucosaminyltransferase 4 [Source:HGNC Symbol;Acc:HGNC:15683]	-	90	68	143	351	463	662	0.543654	0.393454	0.686734	2.31973	3.20206	3.56351
ENSG00000152475	226.272	186.326	143.767	8.75644	14.9166	26.7031	185.455	16.792	3.43845	1.53827e-17	4.25803e-16	ZNF837	19	58367618	58381060	-	2076	protein_coding	zinc finger protein 837 [Source:HGNC Symbol;Acc:HGNC:25164]	zf-C2H2	215	188	177	8	13	30	2.93403	2.45747	1.92031	0.119445	0.203113	0.364827
ENSG00000112659	3426.71	2476.74	2130.52	562.602	748.125	647.104	2677.99	652.61	2.03679	1.58111e-17	4.37237e-16	CUL9	6	43182175	43224587	+	12251	protein_coding	cullin 9 [Source:HGNC Symbol;Acc:HGNC:15982]	-	3256	2499	2623	514	652	727	7.52949	5.53544	4.82228	1.30046	1.72622	1.49815
ENSG00000143369	474.646	400.402	338.706	2107.02	2530.08	1287.98	404.585	1975.03	-2.28784	1.59346e-17	4.40225e-16	ECM1	1	150508062	150513789	+	3360	protein_coding	extracellular matrix protein 1 [Source:HGNC Symbol;Acc:HGNC:3153]	-	451	404	417	1925	2205	1447	3.80268	3.26287	2.79526	17.7581	21.2858	10.8723
ENSG00000101447	2928.91	2372.68	1902.28	649.071	321.28	319.547	2401.29	429.966	2.48205	1.68339e-17	4.64622e-16	FAM83D	20	38926312	38953106	+	2475	protein_coding	family with sequence similarity 83 member D [Source:HGNC Symbol;Acc:HGNC:16122]	-	2783	2394	2342	593	280	359	31.856	26.2486	21.3126	7.42649	3.66948	3.66194
ENSG00000121653	185.228	272.551	274.539	1045.3	900.733	1000.47	244.106	982.169	-2.00681	1.71711e-17	4.73473e-16	MAPK8IP1	11	45885651	45906465	+	3498	protein_coding	mitogen-activated protein kinase 8 interacting protein 1 [Source:HGNC Symbol;Acc:HGNC:6882]	-	176	275	338	955	785	1124	1.42543	2.13339	2.17632	8.46228	7.27899	8.11221
ENSG00000124313	239.954	396.438	432.114	1559.74	1530.67	1520.29	356.169	1536.9	-2.10764	1.72284e-17	4.74594e-16	IQSEC2	X	53225828	53321350	-	13115	protein_coding	IQ motif and Sec7 domain 2 [Source:HGNC Symbol;Acc:HGNC:29059]	-	228	400	532	1425	1334	1708	0.492515	0.827655	0.913626	3.36783	3.2992	3.28785
ENSG00000273203	214.696	195.246	230.677	41.5931	27.5383	24.0328	213.54	31.0547	2.78928	1.74879e-17	4.81279e-16	AC006946.2	22	17067821	17070675	+	2855	lincRNA	novel transcript	-	204	197	284	38	24	27	2.02431	1.87248	2.24046	0.412555	0.272663	0.238754
ENSG00000130449	244.164	277.506	198.188	1246.7	923.681	866.959	239.953	1012.45	-2.07821	1.7681e-17	4.86126e-16	ZSWIM6	5	61332273	61546170	+	5501	protein_coding	zinc finger SWIM-type containing 6 [Source:HGNC Symbol;Acc:HGNC:29316]	-	232	280	244	1139	805	974	1.19481	1.38126	0.999018	6.4178	4.74652	4.47002
ENSG00000163959	57.8836	77.3054	104.779	403.891	406.19	697.84	79.9895	502.64	-2.64713	1.77696e-17	4.88092e-16	SLC51A	3	196211487	196243178	+	5293	protein_coding	solute carrier family 51 alpha subunit [Source:HGNC Symbol;Acc:HGNC:29955]	-	55	78	129	369	354	784	0.294384	0.399899	0.548925	2.16087	2.16932	3.73944
ENSG00000120899	4133.94	4310.27	4397.49	1427.3	1469.86	1248.81	4280.57	1381.99	1.63138	1.84901e-17	5.07396e-16	PTK2B	8	27311482	27459391	+	7933	protein_coding	protein tyrosine kinase 2 beta [Source:HGNC Symbol;Acc:HGNC:9612]	-	3928	4349	5414	1304	1281	1403	14.0277	14.8768	15.3711	5.095	5.23761	4.46491
ENSG00000184785	756.697	768.098	609.995	160.9	176.704	201.163	711.597	179.589	1.98416	1.85266e-17	5.079e-16	SMIM10	X	134990938	134992473	+	1536	protein_coding	small integral membrane protein 10 [Source:HGNC Symbol;Acc:HGNC:41913]	-	719	775	751	147	154	226	13.2614	13.692	11.0122	2.9664	3.252	3.71458
ENSG00000166793	406.238	654.122	706.652	83.1862	112.448	129.065	589.004	108.233	2.44229	1.8544e-17	5.079e-16	YPEL4	11	57645087	57649944	-	4460	protein_coding	yippee like 4 [Source:HGNC Symbol;Acc:HGNC:18328]	-	386	660	870	76	98	145	2.45191	4.01575	4.39349	0.528181	0.71271	0.820778
ENSG00000197816	184.175	114.967	151.077	13.1347	14.9166	16.0218	150.073	14.691	3.34793	1.86858e-17	5.11293e-16	CCDC180	9	97307304	97378524	+	14155	protein_coding	coiled-coil domain containing 180 [Source:HGNC Symbol;Acc:HGNC:29303]	-	175	116	186	12	13	18	0.350252	0.222385	0.295957	0.026277	0.0297889	0.0321037
ENSG00000163156	420.972	606.55	617.306	1877.16	2236.34	2089.96	548.276	2067.82	-1.91426	1.89795e-17	5.18834e-16	SCNM1	1	151156664	151170297	+	3265	protein_coding	sodium channel modifier 1 [Source:HGNC Symbol;Acc:HGNC:23136]	-	400	612	760	1715	1949	2348	3.4708	5.08658	5.24271	16.2811	19.362	18.1555
ENSG00000164687	19.9962	20.813	9.74693	158.711	185.884	137.076	16.852	160.557	-3.27042	1.95145e-17	5.32892e-16	FABP5	8	81280363	81284777	+	2077	protein_coding	fatty acid binding protein 5 [Source:HGNC Symbol;Acc:HGNC:3560]	-	19	21	12	145	162	154	0.259161	0.274372	0.130128	2.16389	2.52988	1.87187
ENSG00000189030	2.10486	2.97328	9.74693	77.7134	136.544	178.02	4.94169	130.759	-4.6631	1.9531e-17	5.32892e-16	VHLL	1	156298624	156299299	-	676	protein_coding	VHL like [Source:HGNC Symbol;Acc:HGNC:30666]	-	2	3	12	71	119	200	0.0838178	0.120429	0.399816	3.25548	5.70981	7.46923
ENSG00000084073	1175.56	982.175	768.383	4291.75	3569.66	3304.95	975.374	3722.12	-1.93269	2.02328e-17	5.51513e-16	ZMPSTE24	1	40258107	40294184	+	3572	protein_coding	zinc metallopeptidase STE24 [Source:HGNC Symbol;Acc:HGNC:12877]	-	1117	991	946	3921	3111	3713	8.8592	7.5287	5.96492	34.0243	28.2494	26.2425
ENSG00000246090	338.882	306.248	281.036	71.1461	50.4869	58.7467	308.722	60.1266	2.3591	2.05339e-17	5.59186e-16	AP002026.1	4	99088857	99301356	+	7021	antisense	uncharacterized LOC100507053 [Source:NCBI gene;Acc:100507053]	-	322	309	346	65	44	66	1.2993	1.19431	1.10995	0.286958	0.203271	0.237322
ENSG00000130032	0	3.96438	8.12244	83.1862	131.954	145.087	4.02894	120.076	-4.81788	2.08151e-17	5.66306e-16	PRRG3	X	151695124	151705924	+	6364	protein_coding	proline rich and Gla domain 3 [Source:HGNC Symbol;Acc:HGNC:30798]	-	0	4	10	76	115	163	0	0.0170564	0.0353912	0.370158	0.586123	0.646621
ENSG00000163132	226.272	250.747	237.988	910.67	798.611	812.663	238.336	840.648	-1.81827	2.15004e-17	5.84393e-16	MSX1	4	4859666	4863936	+	2120	protein_coding	msh homeobox 1 [Source:HGNC Symbol;Acc:HGNC:7391]	Homeobox	215	253	293	832	696	913	2.87313	3.23849	3.11284	12.1644	10.6487	10.8724
ENSG00000084453	801.951	1112.01	1294.72	241.897	284.563	218.075	1069.56	248.178	2.10949	2.16967e-17	5.88886e-16	SLCO1A2	12	21264600	21419594	-	11520	protein_coding	solute carrier organic anion transporter family member 1A2 [Source:HGNC Symbol;Acc:HGNC:10956]	-	762	1122	1594	221	248	245	1.87394	2.64301	3.11646	0.594626	0.698265	0.536916
ENSG00000180398	3765.59	4808.79	4666.34	16302.3	13653.3	13665.7	4413.57	14540.4	-1.71997	2.17068e-17	5.88886e-16	MCFD2	2	46901870	46941855	-	5994	protein_coding	multiple coagulation factor deficiency 2 [Source:HGNC Symbol;Acc:HGNC:18451]	-	3578	4852	5745	14894	11899	15353	16.9113	21.9665	21.5873	77.0191	64.3895	64.665
ENSG00000243978	259.95	137.762	68.2285	7.66189	2.29486	1.7802	155.314	3.91232	5.33807	2.23535e-17	6.05854e-16	RTL9	X	110358816	110456334	+	5529	protein_coding	retrotransposon Gag like 9 [Source:HGNC Symbol;Acc:HGNC:29245]	-	247	139	84	7	2	2	1.26562	0.682222	0.342183	0.0392424	0.0117329	0.00913221
ENSG00000284976	2582.66	1765.14	1771.5	460.808	487.658	590.138	2039.77	512.868	1.99073	2.24126e-17	6.0688e-16	BX255925.3	9	137217452	137219361	+	1910	protein_coding	novel RING finger protein	-	2454	1781	2181	421	425	663	36.3994	25.3039	25.7186	6.83208	7.21734	8.7634
ENSG00000225830	1678.62	1316.17	1089.22	383.094	247.845	298.184	1361.34	309.708	2.13556	2.302e-17	6.22738e-16	ERCC6	10	49455368	49539538	-	16737	protein_coding	ERCC excision repair 6, chromatin remodeling factor [Source:HGNC Symbol;Acc:HGNC:3438]	-	1595	1328	1341	350	216	335	2.69983	2.15317	1.80458	0.648178	0.418598	0.505312
ENSG00000183508	6273.53	7782.07	5874.96	1860.74	1895.55	2187.87	6643.52	1981.39	1.74521	2.49949e-17	6.75523e-16	TENT5C	1	117605934	117628372	+	5751	protein_coding	terminal nucleotidyltransferase 5C [Source:HGNC Symbol;Acc:HGNC:24712]	-	5961	7852	7233	1700	1652	2458	29.3649	37.0505	28.327	9.16241	9.31726	10.7902
ENSG00000131236	2136.43	2480.71	2339.26	7946.47	10523.1	6845.78	2318.8	8438.44	-1.86348	2.57314e-17	6.94771e-16	CAP1	1	40040233	40072649	+	3814	protein_coding	cyclase associated actin cytoskeleton regulatory protein 1 [Source:HGNC Symbol;Acc:HGNC:20040]	-	2030	2503	2880	7260	9171	7691	15.0788	17.8089	17.0074	59.0011	77.9933	50.909
ENSG00000168439	9807.59	16513.6	21009.5	72952.1	85620.1	65929.9	15776.9	74834	-2.24583	2.5978e-17	7.00768e-16	STIP1	11	64185272	64204543	+	4657	protein_coding	stress induced phosphoprotein 1 [Source:HGNC Symbol;Acc:HGNC:11387]	-	9319	16662	25866	66650	74619	74070	56.6912	97.0909	125.097	443.607	519.714	401.54
ENSG00000243970	17.8913	3.96438	17.8694	109.456	211.127	296.404	13.2417	205.662	-3.95035	2.60106e-17	7.00987e-16	PPIEL	1	39522280	39559671	-	5416	transcribed_unprocessed_pseudogene	peptidylprolyl isomerase E like pseudogene [Source:HGNC Symbol;Acc:HGNC:33195]	-	17	4	22	100	184	333	0.0889248	0.0200419	0.0914891	0.572302	1.10195	1.55224
ENSG00000175564	25.2583	25.7685	23.5551	131.347	222.601	273.261	24.8606	209.07	-3.07564	2.75843e-17	7.42698e-16	UCP3	11	74000281	74009435	-	3684	protein_coding	uncoupling protein 3 [Source:HGNC Symbol;Acc:HGNC:12519]	-	24	26	29	120	194	307	0.184563	0.191519	0.177298	1.00964	1.70806	2.10383
ENSG00000138175	197.857	166.504	199.812	634.842	821.56	724.543	188.058	726.982	-1.95009	2.78715e-17	7.49725e-16	ARL3	10	102673731	102714407	-	3844	protein_coding	ADP ribosylation factor like GTPase 3 [Source:HGNC Symbol;Acc:HGNC:694]	-	188	168	246	580	716	814	1.38557	1.186	1.44138	4.6768	6.04159	5.34606
ENSG00000115977	878.778	1131.83	1111.96	6326.53	3215.1	4643.66	1040.86	4728.43	-2.18341	2.85799e-17	7.68059e-16	AAK1	2	69457997	69674349	-	23608	protein_coding	AP2 associated kinase 1 [Source:HGNC Symbol;Acc:HGNC:19679]	-	835	1142	1369	5780	2802	5217	1.00203	1.3127	1.30608	7.58879	3.84973	5.57897
ENSG00000120254	1910.16	2174.46	2292.15	6800.47	7727.94	6119.45	2125.59	6882.62	-1.69487	2.87365e-17	7.71542e-16	MTHFD1L	6	150865549	151101887	+	5021	protein_coding	methylenetetrahydrofolate dehydrogenase (NADP+ dependent) 1 like [Source:HGNC Symbol;Acc:HGNC:21055]	-	1815	2194	2822	6213	6735	6875	10.2409	11.8578	12.6588	38.3544	43.508	34.5681
ENSG00000121210	2905.76	2556.03	1996.5	695.043	734.355	659.566	2486.1	696.321	1.83607	2.90361e-17	7.78853e-16	TMEM131L	4	153466346	153636711	+	6393	protein_coding	transmembrane 131 like [Source:HGNC Symbol;Acc:HGNC:29146]	-	2761	2579	2458	635	640	741	12.2353	10.9472	8.65969	3.07874	3.24711	2.92621
ENSG00000100625	440.968	623.398	919.46	3329.64	2713.67	3318.3	661.276	3120.54	-2.23725	2.92733e-17	7.84482e-16	SIX4	14	60709528	60724348	-	6658	protein_coding	SIX homeobox 4 [Source:HGNC Symbol;Acc:HGNC:10890]	Homeobox	419	629	1132	3042	2365	3728	1.78288	2.56368	3.82938	14.1618	11.5215	14.1359
ENSG00000264575	412.552	555.013	424.804	110.55	107.858	97.0211	464.123	105.143	2.14353	2.93344e-17	7.85381e-16	LINC00526	18	5236724	5238598	-	1875	lincRNA	long intergenic non-protein coding RNA 526 [Source:HGNC Symbol;Acc:HGNC:28278]	-	392	560	523	101	94	109	5.92294	8.10484	6.2824	1.66965	1.6261	1.46763
ENSG00000132109	1262.92	1016.86	774.881	253.937	180.147	245.668	1018.22	226.584	2.16613	2.99172e-17	8.00237e-16	TRIM21	11	4384897	4393696	-	1929	protein_coding	tripartite motif containing 21 [Source:HGNC Symbol;Acc:HGNC:11312]	-	1200	1026	954	232	157	276	17.6239	14.4335	11.1389	3.72786	2.63991	3.61218
ENSG00000108219	9826.53	7019.92	5953.75	2174.88	1745.24	1889.69	7600.07	1936.6	1.97239	3.09633e-17	8.27443e-16	TSPAN14	10	80454166	80533123	+	17888	protein_coding	tetraspanin 14 [Source:HGNC Symbol;Acc:HGNC:23303]	-	9337	7083	7330	1987	1521	2123	14.7876	10.7452	9.22927	3.44302	2.75797	2.99627
ENSG00000121989	71.5652	75.3232	74.7265	397.324	282.268	401.436	73.8716	360.343	-2.2868	3.17411e-17	8.47436e-16	ACVR2A	2	147844517	147930826	+	6770	protein_coding	activin A receptor type 2A [Source:HGNC Symbol;Acc:HGNC:173]	-	68	76	92	363	246	451	0.284559	0.304637	0.306073	1.66197	1.1786	1.68182
ENSG00000231453	178.913	203.174	225.804	33.9312	29.8332	32.0437	202.63	31.936	2.66603	3.22584e-17	8.60445e-16	LINC01305	2	174326027	174330643	+	3435	lincRNA	long intergenic non-protein coding RNA 1305 [Source:HGNC Symbol;Acc:HGNC:27690]	-	170	205	278	31	26	36	1.40209	1.61951	1.82282	0.27973	0.245509	0.264587
ENSG00000274536	5.26215	16.8486	9.74693	117.117	131.954	149.537	10.6192	132.87	-3.64289	3.3862e-17	9.02377e-16	AL034397.3	X	66015461	66020422	+	1815	antisense	novel transcript, antisense VSIG4	-	5	17	12	107	115	168	0.0780452	0.254173	0.148912	1.82731	2.05515	2.33682
ENSG00000119661	105.243	111.003	88.5346	442.2	414.222	417.458	101.593	424.627	-2.06593	3.41148e-17	9.08266e-16	DNAL1	14	73644875	73703732	+	8884	protein_coding	dynein axonemal light chain 1 [Source:HGNC Symbol;Acc:HGNC:23247]	-	100	112	109	404	361	469	0.318892	0.342111	0.27634	1.40954	1.31801	1.33277
ENSG00000258056	379.927	297.328	193.314	44.8768	34.4229	46.2853	290.19	41.8617	2.78738	3.44879e-17	9.17347e-16	AC009779.2	12	55729104	55730852	+	1443	antisense	uncharacterized LOC105369779 [Source:NCBI gene;Acc:105369779]	-	361	300	238	41	30	52	7.08751	5.64173	3.7148	0.880687	0.674336	0.909766
ENSG00000162869	960.868	779.991	930.832	257.221	238.666	252.789	890.564	249.558	1.83513	3.52022e-17	9.35476e-16	PPP1R21	2	48440598	48515391	+	3995	protein_coding	protein phosphatase 1 regulatory subunit 21 [Source:HGNC Symbol;Acc:HGNC:30595]	-	913	787	1146	235	208	284	6.47451	5.34584	6.4609	1.82329	1.68876	1.79471
ENSG00000158863	2548.98	2173.47	2683.65	776.04	559.946	736.114	2468.7	690.7	1.83723	3.55493e-17	9.43823e-16	FAM160B2	8	22089159	22104898	+	8278	protein_coding	family with sequence similarity 160 member B2 [Source:HGNC Symbol;Acc:HGNC:16492]	-	2422	2193	3304	709	488	827	8.28899	7.18904	8.98959	2.65476	1.91212	2.52216
ENSG00000162642	803.004	781.973	691.22	2476.98	2574.83	2219.02	758.732	2423.61	-1.67578	3.75412e-17	9.95783e-16	C1orf52	1	85249953	85259672	-	3420	protein_coding	chromosome 1 open reading frame 52 [Source:HGNC Symbol;Acc:HGNC:24871]	-	763	789	851	2263	2244	2493	6.3205	6.26049	5.60439	20.5099	21.2823	18.403
ENSG00000136011	9.47186	19.8219	23.5551	122.59	193.916	275.042	17.6163	197.182	-3.47019	3.77611e-17	1.00069e-15	STAB2	12	103587273	103766727	+	9288	protein_coding	stabilin 2 [Source:HGNC Symbol;Acc:HGNC:18629]	-	9	20	29	112	169	309	0.0274519	0.058434	0.0703236	0.373766	0.590182	0.839902
ENSG00000189319	3306.73	3812.74	3391.93	1130.68	977.611	1185.62	3503.8	1097.97	1.67374	3.82525e-17	1.01277e-15	FAM53B	10	124619292	124744269	-	6424	protein_coding	family with sequence similarity 53 member B [Source:HGNC Symbol;Acc:HGNC:28968]	-	3142	3847	4176	1033	852	1332	13.8565	16.2508	14.6413	4.98424	4.30185	5.23469
ENSG00000175691	139.973	110.011	86.9101	470.659	543.882	499.347	112.298	504.629	-2.17245	3.95573e-17	1.04635e-15	ZNF77	19	2933218	2944971	-	2437	protein_coding	zinc finger protein 77 [Source:HGNC Symbol;Acc:HGNC:13150]	zf-C2H2	133	111	107	430	474	561	1.54614	1.23602	0.988903	5.46911	6.30876	5.81166
ENSG00000067221	1112.42	754.223	399.624	96.3209	102.121	130.845	755.422	109.762	2.77964	3.98548e-17	1.05324e-15	STOML1	15	73978923	73994622	-	10461	protein_coding	stomatin like 1 [Source:HGNC Symbol;Acc:HGNC:14560]	-	1057	761	492	88	89	147	2.86256	1.9741	1.0593	0.260744	0.275955	0.354762
ENSG00000168646	96.8235	92.1718	90.9713	333.839	534.703	469.084	93.3222	445.875	-2.25698	4.06261e-17	1.07263e-15	AXIN2	17	65528563	65561647	-	5226	protein_coding	axin 2 [Source:HGNC Symbol;Acc:HGNC:904]	-	92	93	112	305	466	527	0.498736	0.482916	0.482696	1.80898	2.89226	2.54586
ENSG00000172752	186.28	245.791	210.371	715.839	985.643	844.707	214.148	848.73	-1.98631	4.08025e-17	1.0763e-15	COL6A5	3	130345516	130484844	+	9586	protein_coding	collagen type VI alpha 5 chain [Source:HGNC Symbol;Acc:HGNC:26674]	-	177	248	259	654	859	949	0.523105	0.702056	0.608538	2.11468	2.90655	2.49932
ENSG00000097021	1275.54	947.486	808.183	4014.83	5188.68	3413.54	1010.4	4205.68	-2.05784	4.13031e-17	1.0885e-15	ACOT7	1	6264269	6394391	-	4124	protein_coding	acyl-CoA thioesterase 7 [Source:HGNC Symbol;Acc:HGNC:24157]	-	1212	956	995	3668	4522	3835	8.32601	6.29067	5.43413	27.5686	35.5659	23.4768
ENSG00000197019	352.564	401.393	410.996	1386.8	1168.08	1522.96	388.318	1359.28	-1.8073	4.46115e-17	1.17461e-15	SERTAD1	19	40421592	40426025	-	2114	protein_coding	SERTA domain containing 1 [Source:HGNC Symbol;Acc:HGNC:17932]	-	335	405	506	1267	1018	1711	4.48944	5.19886	5.39102	18.577	15.6194	20.4333
ENSG00000067191	54.7263	70.3677	102.343	410.458	414.222	369.392	75.8123	398.024	-2.38393	4.50785e-17	1.18581e-15	CACNB1	17	39173456	39197703	-	7094	protein_coding	calcium voltage-gated channel auxiliary subunit beta 1 [Source:HGNC Symbol;Acc:HGNC:1401]	-	52	71	126	375	361	415	0.207666	0.271597	0.400041	1.63849	1.65058	1.47689
ENSG00000113615	1820.7	3138.8	3568.19	12273.3	13395.1	11426.2	2842.56	12364.9	-2.12072	4.62642e-17	1.21588e-15	SEC24A	5	134648789	134727823	+	7201	protein_coding	SEC24 homolog A, COPII coat complex component [Source:HGNC Symbol;Acc:HGNC:10703]	-	1730	3167	4393	11213	11674	12837	6.80622	11.9347	13.7402	48.2651	52.5833	45.0053
ENSG00000205542	6281.95	7448.07	7183.49	19774.2	28520.5	23198.7	6971.17	23831.2	-1.77334	4.65544e-17	1.22239e-15	TMSB4X	X	12975108	12977227	+	1705	protein_coding	thymosin beta 4 X-linked [Source:HGNC Symbol;Acc:HGNC:11881]	-	5969	7515	8844	18066	24856	26063	99.1813	119.609	116.829	328.429	472.855	385.916
ENSG00000273342	15.7864	14.8664	22.7428	123.685	159.493	253.679	17.7986	178.952	-3.32109	4.85277e-17	1.27303e-15	AP000553.3	22	21640844	21641284	+	441	lincRNA	novel transcript	-	15	15	28	113	139	285	0.963619	0.923018	1.43003	7.94226	10.2235	16.3154
ENSG00000047597	7977.41	9029.86	7332.13	1622.13	2701.05	1987.6	8113.13	2103.59	1.94753	4.86097e-17	1.27316e-15	XK	X	37685756	37732130	+	5209	protein_coding	X-linked Kx blood group [Source:HGNC Symbol;Acc:HGNC:12811]	-	7580	9111	9027	1482	2354	2233	41.2257	47.4646	39.0314	8.81856	14.658	10.8225
ENSG00000080823	68.4079	68.3855	76.351	360.109	322.428	298.184	71.0481	326.907	-2.19947	4.86218e-17	1.27316e-15	MOK	14	102224500	102305200	-	10996	protein_coding	MOK protein kinase [Source:HGNC Symbol;Acc:HGNC:9833]	-	65	69	94	329	281	335	0.167468	0.170283	0.192539	0.927396	0.828882	0.769135
ENSG00000075399	961.92	777.018	948.701	184.98	273.088	216.295	895.88	224.788	1.99578	5.00337e-17	1.30893e-15	VPS9D1	16	89707134	89720986	-	3428	protein_coding	VPS9 domain containing 1 [Source:HGNC Symbol;Acc:HGNC:13526]	-	914	784	1168	169	238	243	7.55367	6.2063	7.6741	1.52809	2.25194	1.78961
ENSG00000155158	25.2583	50.5458	42.2367	221.1	284.563	251.899	39.3469	252.521	-2.67683	5.21834e-17	1.36392e-15	TTC39B	9	15163622	15307360	-	12208	protein_coding	tetratricopeptide repeat domain 39B [Source:HGNC Symbol;Acc:HGNC:23704]	-	24	51	52	202	248	283	0.0556954	0.113366	0.0959365	0.512874	0.658914	0.585241
ENSG00000214491	250.478	266.604	229.053	54.7278	39.0126	32.9338	248.712	42.2247	2.56406	5.68896e-17	1.48557e-15	SEC14L6	22	30522799	30546682	-	3392	protein_coding	SEC14 like lipid binding 6 [Source:HGNC Symbol;Acc:HGNC:40047]	-	238	269	282	50	34	37	1.98781	2.15206	1.87249	0.456897	0.325121	0.275384
ENSG00000246451	538.844	546.093	807.371	153.238	65.4035	83.6696	630.769	100.77	2.64776	5.81655e-17	1.51731e-15	AL049840.1	14	103682362	103684015	-	1404	antisense	novel transcript, antisense to KLC1	-	512	551	994	140	57	94	10.3313	10.6498	15.9457	3.09076	1.31683	1.69026
ENSG00000138621	1040.85	893.967	564.51	151.049	203.095	152.207	833.11	168.784	2.30406	5.82112e-17	1.51731e-15	PPCDC	15	75023555	75117462	+	3781	protein_coding	phosphopantothenoylcysteine decarboxylase [Source:HGNC Symbol;Acc:HGNC:28107]	-	989	902	695	138	177	171	7.41041	6.47377	4.14003	1.1313	1.51841	1.14178
ENSG00000241634	433.601	287.417	274.539	68.957	53.9292	52.516	331.852	58.4674	2.50556	5.86139e-17	1.52642e-15	AC069499.1	3	108543367	108543875	-	509	processed_pseudogene	ribosomal protein L13 (RPL13) pseudogene	-	412	290	338	63	47	59	22.9315	15.461	14.9563	3.83643	2.99503	2.92635
ENSG00000157856	4.20972	10.902	13.8082	118.212	123.922	131.735	9.63997	124.623	-3.66278	5.88981e-17	1.53242e-15	DRC1	2	26401916	26456711	+	3048	protein_coding	dynein regulatory complex subunit 1 [Source:HGNC Symbol;Acc:HGNC:24245]	-	4	11	17	108	108	148	0.037179	0.0979344	0.12562	1.09828	1.14929	1.22586
ENSG00000079819	1070.32	1143.72	952.762	3330.73	5110.65	3502.55	1055.6	3981.31	-1.91527	6.00131e-17	1.56001e-15	EPB41L2	6	130839347	131063322	-	10320	protein_coding	erythrocyte membrane protein band 4.1 like 2 [Source:HGNC Symbol;Acc:HGNC:3379]	-	1017	1154	1173	3043	4454	3935	2.79186	3.03448	2.56002	9.13958	13.9988	9.62626
ENSG00000110092	22.101	11.8931	39.8	155.427	351.114	303.525	24.598	270.022	-3.44009	6.14601e-17	1.59618e-15	CCND1	11	69641087	69654474	+	4830	protein_coding	cyclin D1 [Source:HGNC Symbol;Acc:HGNC:1582]	-	21	12	49	142	306	341	0.123176	0.0674205	0.228494	0.911266	2.05492	1.78238
ENSG00000260400	117.872	120.914	187.628	630.464	598.959	955.08	142.138	728.167	-2.35402	6.24396e-17	1.62014e-15	AL513534.1	10	68698500	68700794	+	2295	sense_overlapping	novel transcript, overlapping to TET1	-	112	122	231	576	522	1073	1.38257	1.44256	2.26702	7.77936	7.3775	11.8035
ENSG00000104388	1708.09	1927.68	1893.34	5818.66	6127.28	5096.72	1843.04	5680.89	-1.62386	6.38191e-17	1.65444e-15	RAB2A	8	60516857	60623627	+	5654	protein_coding	RAB2A, member RAS oncogene family [Source:HGNC Symbol;Acc:HGNC:9763]	-	1623	1945	2331	5316	5340	5726	8.13234	9.33515	9.28564	29.1429	30.6342	25.5675
ENSG00000262001	276.789	550.057	601.061	3069.13	2248.96	2126.45	475.969	2481.52	-2.38096	6.44868e-17	1.67023e-15	DLGAP1-AS2	18	3603000	3608336	+	3171	antisense	DLGAP1 antisense RNA 2 [Source:HGNC Symbol;Acc:HGNC:28146]	-	263	555	740	2804	1960	2389	2.3497	4.74957	5.25607	27.4085	20.0485	19.0201
ENSG00000223812	212.591	252.729	246.11	749.771	915.649	912.355	237.143	859.258	-1.85677	6.58576e-17	1.70419e-15	AC073365.1	3	191425526	191591097	+	2535	lincRNA	novel transcript	-	202	255	303	685	798	1025	2.25749	2.72973	2.69209	8.37561	10.2105	10.2079
ENSG00000065717	263.107	239.845	281.849	789.175	1397.57	1257.71	261.6	1148.15	-2.13344	6.66914e-17	1.72421e-15	TLE2	19	2997638	3047635	-	4038	protein_coding	transducin like enhancer of split 2 [Source:HGNC Symbol;Acc:HGNC:11838]	-	250	242	347	721	1218	1413	1.75399	1.62632	1.93548	5.53443	9.78368	8.83422
ENSG00000116748	0	0	4.06122	84.2808	146.871	153.988	1.35374	128.38	-6.38902	6.77699e-17	1.75051e-15	AMPD1	1	114673090	114695618	-	3082	protein_coding	adenosine monophosphate deaminase 1 [Source:HGNC Symbol;Acc:HGNC:468]	-	0	0	5	77	128	173	0	0	0.0365395	0.774394	1.3471	1.41712
ENSG00000124243	21.0486	15.8575	15.4326	126.968	148.019	166.449	17.4462	147.145	-3.08502	6.9538e-17	1.79456e-15	BCAS4	20	50794894	50882676	+	7583	protein_coding	breast carcinoma amplified sequence 4 [Source:HGNC Symbol;Acc:HGNC:14367]	-	20	16	19	116	129	187	0.0747208	0.0572581	0.0564336	0.474156	0.551785	0.622577
ENSG00000237429	179.965	316.159	302.967	39.404	43.6024	40.9447	266.364	41.317	2.69048	7.02422e-17	1.8111e-15	BX293535.1	1	27525805	27530561	+	283	antisense	novel transcript	-	171	319	373	36	38	46	17.1184	30.5888	29.6857	3.94294	4.3553	4.10359
ENSG00000061938	4283.39	3740.39	4353.63	1204.01	1249.55	1458.88	4125.8	1304.15	1.66126	7.09743e-17	1.82832e-15	TNK2	3	195863364	195911945	-	12015	protein_coding	tyrosine kinase non receptor 2 [Source:HGNC Symbol;Acc:HGNC:19297]	-	4070	3774	5360	1100	1089	1639	9.59673	8.52385	10.0477	2.83774	2.93985	3.44388
ENSG00000275896	5.26215	12.8842	24.3673	160.9	391.274	141.526	14.1712	231.233	-3.99797	7.11591e-17	1.83143e-15	PRSS2	7	142760398	142774564	+	1259	protein_coding	serine protease 2 [Source:HGNC Symbol;Acc:HGNC:9483]	-	5	13	30	147	341	159	0.112512	0.280205	0.536687	3.61906	8.78517	3.18833
ENSG00000119862	11.5767	4.95547	4.87347	116.023	100.974	111.263	7.13522	109.42	-3.96829	7.24813e-17	1.86379e-15	LGALSL	2	64453969	64461381	+	4003	protein_coding	galectin like [Source:HGNC Symbol;Acc:HGNC:25012]	-	11	5	6	106	88	125	0.0778502	0.0338955	0.0337591	0.820775	0.713047	0.788346
ENSG00000142188	2924.7	2445.03	2865.6	773.851	773.368	949.739	2745.11	832.319	1.72107	7.26422e-17	1.86625e-15	TMEM50B	21	33432485	33480011	-	4495	protein_coding	transmembrane protein 50B [Source:HGNC Symbol;Acc:HGNC:1280]	-	2779	2467	3528	707	674	1067	17.5151	14.8935	17.6776	4.87521	4.86353	5.99276
ENSG00000139800	71.5652	61.4479	72.2897	314.137	286.858	401.436	68.4343	334.144	-2.28822	7.42148e-17	1.90493e-15	ZIC5	13	99962964	99971909	-	4639	protein_coding	Zic family member 5 [Source:HGNC Symbol;Acc:HGNC:20322]	zf-C2H2	68	62	89	287	250	451	0.415276	0.362681	0.432107	1.91762	1.74798	2.4544
ENSG00000250312	740.91	761.161	774.881	227.668	156.051	207.394	758.984	197.037	1.94441	7.48462e-17	1.91942e-15	ZNF718	4	124480	202303	+	4921	protein_coding	zinc finger protein 718 [Source:HGNC Symbol;Acc:HGNC:26889]	-	704	768	954	208	136	233	4.05296	4.23512	4.36637	1.31013	0.89641	1.19535
ENSG00000244682	24.2059	44.5992	25.9918	269.261	239.813	176.24	31.599	228.438	-2.85539	7.55761e-17	1.9364e-15	FCGR2C	1	161581339	161605662	+	3580	polymorphic_pseudogene	Fc fragment of IgG receptor IIc (gene/pseudogene) [Source:HGNC Symbol;Acc:HGNC:15626]	-	23	45	32	246	209	198	0.182011	0.341104	0.201322	2.12988	1.89358	1.39629
ENSG00000151849	1133.47	844.412	923.522	3614.22	3002.83	3166.09	967.133	3261.05	-1.75383	7.69882e-17	1.97082e-15	CENPJ	13	24882284	24922889	-	5812	protein_coding	centromere protein J [Source:HGNC Symbol;Acc:HGNC:17272]	-	1077	852	1137	3302	2617	3557	5.2498	3.97806	4.40616	17.6098	14.6049	15.4508
ENSG00000141744	1892.27	1138.77	1075.41	178.413	344.229	179.801	1368.82	234.147	2.54926	7.77609e-17	1.98882e-15	PNMT	17	39667981	39670475	+	1457	protein_coding	phenylethanolamine N-methyltransferase [Source:HGNC Symbol;Acc:HGNC:9160]	-	1798	1149	1324	163	300	202	34.9609	21.4002	20.467	3.46762	6.67856	3.50013
ENSG00000100934	599.885	1076.33	991.75	4614.65	3892.08	3198.14	889.321	3901.62	-2.13274	8.10009e-17	2.06983e-15	SEC23A	14	39031919	39109646	-	8945	protein_coding	Sec23 homolog A, coat complex II component [Source:HGNC Symbol;Acc:HGNC:10701]	-	570	1086	1221	4216	3392	3593	1.80529	3.29463	3.0744	14.6091	12.2998	10.1407
ENSG00000144036	195.752	121.905	138.894	946.791	648.298	611.5	152.183	735.53	-2.27448	8.13436e-17	2.07673e-15	EXOC6B	2	72175984	72826041	-	10197	protein_coding	exocyst complex component 6B [Source:HGNC Symbol;Acc:HGNC:17085]	-	186	123	171	865	565	687	0.516765	0.327333	0.377702	2.62935	1.7972	1.70089
ENSG00000114268	2272.19	2135.81	2197.93	650.166	776.81	591.918	2201.98	672.965	1.71094	8.22245e-17	2.09735e-15	PFKFB4	3	48517684	48562015	-	6107	protein_coding	6-phosphofructo-2-kinase/fructose-2,6-biphosphatase 4 [Source:HGNC Symbol;Acc:HGNC:8875]	-	2159	2155	2706	594	677	665	10.0156	9.57584	9.97988	3.01483	3.59569	2.74907
ENSG00000015285	132.606	167.495	144.579	623.897	683.868	502.908	148.227	603.558	-2.02473	8.26765e-17	2.107e-15	WAS	X	48676596	48691427	+	2381	protein_coding	Wiskott-Aldrich syndrome [Source:HGNC Symbol;Acc:HGNC:12731]	-	126	169	178	570	596	565	1.49921	1.92613	1.68378	7.42027	8.11911	5.99075
ENSG00000197782	932.452	715.57	631.114	183.885	103.269	175.35	759.712	154.168	2.29795	8.35738e-17	2.12797e-15	ZNF780A	19	40069152	40090938	-	7972	protein_coding	zinc finger protein 780A [Source:HGNC Symbol;Acc:HGNC:27603]	zf-C2H2	886	722	777	168	90	197	3.14861	2.45769	2.19522	0.6532	0.366182	0.623866
ENSG00000171561	293.628	693.766	852.044	73.3352	72.2881	101.472	613.146	82.365	2.89369	8.65785e-17	2.20251e-15	OR2AT4	11	75081753	75096876	-	8795	protein_coding	olfactory receptor family 2 subfamily AT member 4 [Source:HGNC Symbol;Acc:HGNC:19620]	-	279	700	1049	67	63	114	0.898713	2.15983	2.68636	0.236126	0.232341	0.327236
ENSG00000170448	375.717	475.725	418.306	1621.04	1349.38	1376.1	423.249	1448.84	-1.77509	8.94526e-17	2.27361e-15	NFXL1	4	47847233	47914667	-	4484	protein_coding	nuclear transcription factor, X-box binding like 1 [Source:HGNC Symbol;Acc:HGNC:18726]	zf-NF-X1	357	480	515	1481	1176	1546	2.25556	2.90491	2.58682	10.2375	8.50674	8.70435
ENSG00000146094	1481.82	1261.66	1284.16	355.731	346.524	447.721	1342.55	383.325	1.80676	9.17694e-17	2.33042e-15	DOK3	5	177501907	177511274	-	4823	protein_coding	docking protein 3 [Source:HGNC Symbol;Acc:HGNC:24583]	-	1408	1273	1581	325	302	503	8.27062	7.16257	7.38312	2.08867	2.03101	2.63295
ENSG00000204428	12.6292	10.902	36.551	167.467	213.422	370.282	20.0274	250.391	-3.62015	9.21288e-17	2.33747e-15	LY6G5C	6	31676684	31684040	-	2621	protein_coding	lymphocyte antigen 6 family member G5C [Source:HGNC Symbol;Acc:HGNC:13932]	-	12	11	45	153	186	416	0.129708	0.113889	0.386697	1.80937	2.3018	4.007
ENSG00000233198	107.348	151.637	139.706	12.0401	6.88458	15.1317	132.897	11.3521	3.5282	9.23764e-17	2.34168e-15	RNF224	9	137227271	137229638	+	1798	protein_coding	ring finger protein 224 [Source:HGNC Symbol;Acc:HGNC:41912]	-	102	153	172	11	6	17	1.60718	2.30919	2.15459	0.18963	0.108239	0.2387
ENSG00000105722	1319.75	1153.63	1351.57	3642.68	3950.6	4443.39	1274.98	4012.22	-1.65391	9.61683e-17	2.43564e-15	ERF	19	42247572	42255157	-	3295	protein_coding	ETS2 repressor factor [Source:HGNC Symbol;Acc:HGNC:3444]	ETS	1254	1164	1664	3328	3443	4992	10.7819	9.58639	11.3743	31.3063	33.8924	38.2483
ENSG00000186907	68.4079	70.3677	121.024	499.117	417.665	429.029	86.6	448.604	-2.36543	9.64126e-17	2.43967e-15	RTN4RL2	11	57460549	57477534	+	2387	protein_coding	reticulon 4 receptor like 2 [Source:HGNC Symbol;Acc:HGNC:23053]	-	65	71	149	456	364	482	0.77146	0.807167	1.40592	5.92129	4.94618	5.09785
ENSG00000161405	31.5729	19.8219	28.4285	130.252	298.332	274.151	26.6078	234.245	-3.13833	9.90945e-17	2.50531e-15	IKZF3	17	39757715	39864188	-	10008	protein_coding	IKAROS family zinc finger 3 [Source:HGNC Symbol;Acc:HGNC:13178]	zf-C2H2	30	20	35	119	260	308	0.0849233	0.0542301	0.0787673	0.368556	0.84265	0.776955
ENSG00000105290	115.767	118.931	125.086	498.023	803.201	456.622	119.928	585.949	-2.28689	1.0185e-16	2.5727e-15	APLP1	19	35867899	35879791	+	3656	protein_coding	amyloid beta precursor like protein 1 [Source:HGNC Symbol;Acc:HGNC:597]	-	110	120	154	455	700	513	0.852392	0.890703	0.948724	3.85753	6.21031	3.54245
ENSG00000198380	2685.8	6689.89	6986.92	35563.2	29750.6	27416.9	5454.2	30910.2	-2.50253	1.02689e-16	2.5916e-15	GFPT1	2	69319769	69387254	-	8866	protein_coding	glutamine--fructose-6-phosphate transaminase 1 [Source:HGNC Symbol;Acc:HGNC:4241]	-	2552	6750	8602	32491	25928	30802	8.15466	20.6602	21.8523	113.59	94.8555	87.7089
ENSG00000285588	150.497	268.587	307.841	29.553	27.5383	37.3843	242.308	31.4919	2.93904	1.04078e-16	2.62435e-15	AL160254.1	13	67121081	67156624	+	752	antisense	novel transcript, antisense to PCDH9	-	143	271	379	27	24	42	5.3873	9.77933	11.3513	1.11288	1.03518	1.41002
ENSG00000181019	2320.61	4308.29	4199.3	21845.1	15010.7	14165.1	3609.4	17007	-2.23615	1.07354e-16	2.70456e-15	NQO1	16	69706996	69726951	-	3254	protein_coding	NAD(P)H quinone dehydrogenase 1 [Source:HGNC Symbol;Acc:HGNC:2874]	-	2205	4347	5170	19958	13082	15914	19.1975	36.2518	35.7848	190.109	130.4	123.468
ENSG00000116183	7.36701	5.94657	10.5592	105.077	119.333	102.362	7.95758	108.924	-3.7546	1.09499e-16	2.75618e-15	PAPPA2	1	176463171	176845605	+	10930	protein_coding	pappalysin 2 [Source:HGNC Symbol;Acc:HGNC:14615]	-	7	6	13	96	104	115	0.0181439	0.0148967	0.0267885	0.272242	0.308627	0.265626
ENSG00000087301	1823.86	1851.36	1526.21	369.96	567.978	451.282	1733.81	463.073	1.90491	1.11097e-16	2.79395e-15	TXNDC16	14	52430590	52552522	-	4739	protein_coding	thioredoxin domain containing 16 [Source:HGNC Symbol;Acc:HGNC:19965]	-	1733	1868	1879	338	495	507	10.3601	10.6967	8.93029	2.21072	3.38797	2.70093
ENSG00000173846	78.9322	134.789	184.379	1361.63	660.92	717.422	132.7	913.323	-2.77868	1.12039e-16	2.81515e-15	PLK3	1	44800225	44805990	+	3479	protein_coding	polo like kinase 3 [Source:HGNC Symbol;Acc:HGNC:2154]	-	75	136	227	1244	576	806	0.610744	1.06082	1.46959	11.0833	5.37019	5.84889
ENSG00000100528	1496.55	1647.2	1271.16	5435.56	5374.56	4167.46	1471.64	4992.53	-1.76249	1.1285e-16	2.83304e-15	CNIH1	14	54423560	54441431	-	5060	protein_coding	cornichon family AMPA receptor auxiliary protein 1 [Source:HGNC Symbol;Acc:HGNC:19431]	-	1422	1662	1565	4966	4684	4682	7.96163	8.91329	6.96609	30.4201	30.0253	23.36
ENSG00000080603	591.465	486.627	536.893	144.481	136.544	143.306	538.329	141.444	1.92773	1.22343e-16	3.06867e-15	SRCAP	16	30698209	30741409	+	13674	protein_coding	Snf2 related CREBBP activator protein [Source:HGNC Symbol;Acc:HGNC:16974]	-	562	491	661	132	119	161	1.16438	0.974414	1.08876	0.299214	0.282275	0.297251
ENSG00000166794	1242.92	1758.2	1982.69	5430.09	8368.21	6530.68	1661.27	6776.33	-2.02785	1.24456e-16	3.11893e-15	PPIB	15	64155812	64163205	-	1911	protein_coding	peptidylprolyl isomerase B [Source:HGNC Symbol;Acc:HGNC:9255]	-	1181	1774	2441	4961	7293	7337	17.5082	25.1913	28.7695	80.466	123.785	96.9282
ENSG00000072364	3441.44	4332.07	4551	13629.4	11905.7	14496.2	4108.17	13343.8	-1.69951	1.26502e-16	3.16743e-15	AFF4	5	132875379	132963634	-	11297	protein_coding	AF4/FMR2 family member 4 [Source:HGNC Symbol;Acc:HGNC:17869]	AF-4	3270	4371	5603	12452	10376	16286	8.20044	10.4997	11.1708	34.1649	29.7912	36.3952
ENSG00000273802	2619.5	3314.22	2798.18	677.53	893.848	928.376	2910.63	833.252	1.80418	1.29634e-16	3.243e-15	HIST1H2BG	6	26215159	26216692	-	1534	protein_coding	histone cluster 1 H2B family member g [Source:HGNC Symbol;Acc:HGNC:4746]	-	2489	3344	3445	619	779	1043	45.9676	59.156	50.5812	12.5075	16.4715	17.1653
ENSG00000159556	250.478	334.99	365.51	1312.37	1022.36	1491.81	316.993	1275.51	-2.00757	1.31033e-16	3.27515e-15	ISL2	15	76336724	76342476	+	2221	protein_coding	ISL LIM homeobox 2 [Source:HGNC Symbol;Acc:HGNC:18524]	Homeobox	238	338	450	1199	891	1676	3.03586	4.12977	4.56341	16.733	13.0122	19.051
ENSG00000182902	7.36701	15.8575	26.8041	132.441	251.287	185.141	16.6762	189.623	-3.48007	1.3128e-16	3.27843e-15	SLC25A18	22	17563439	17590994	+	4741	protein_coding	solute carrier family 25 member 18 [Source:HGNC Symbol;Acc:HGNC:10988]	-	7	16	33	121	219	208	0.0418293	0.0915815	0.156772	0.791078	1.49829	1.10761
ENSG00000215271	1999.62	1791.9	1488.03	527.576	515.196	378.293	1759.85	473.688	1.89438	1.38155e-16	3.44712e-15	HOMEZ	14	23272422	23299447	-	5534	protein_coding	homeobox and leucine zipper encoding [Source:HGNC Symbol;Acc:HGNC:20164]	Homeobox	1900	1808	1832	482	449	425	9.72674	8.86578	7.4561	2.69968	2.63165	1.93884
ENSG00000153179	611.461	484.645	505.216	1605.71	1904.73	1814.92	533.774	1775.12	-1.73414	1.42333e-16	3.54827e-15	RASSF3	12	64507001	64697567	+	4226	protein_coding	Ras association domain family member 3 [Source:HGNC Symbol;Acc:HGNC:14271]	-	581	489	622	1467	1660	2039	3.89493	3.14005	3.31502	10.7598	12.7409	12.1809
ENSG00000242861	213.643	196.237	252.608	17.5129	36.7178	38.2744	220.829	30.835	2.83471	1.42666e-16	3.55348e-15	AL591895.1	1	225840883	225846522	-	348	antisense	novel transcript	-	203	198	311	16	32	43	16.5261	15.4399	20.1283	1.4251	2.98258	3.11948
ENSG00000184113	171.546	149.655	133.208	20.7966	11.4743	19.5822	151.47	17.2844	3.12071	1.54985e-16	3.85696e-15	CLDN5	22	19523024	19527545	-	3429	protein_coding	claudin 5 [Source:HGNC Symbol;Acc:HGNC:2047]	-	163	151	164	19	10	22	1.34671	1.195	1.07721	0.171747	0.0945919	0.161975
ENSG00000236859	664.083	718.543	594.563	200.304	159.493	141.526	659.063	167.108	1.98123	1.56182e-16	3.88335e-15	NIFK-AS1	2	121649650	121728481	+	2551	antisense	NIFK antisense RNA 1 [Source:HGNC Symbol;Acc:HGNC:27385]	-	631	725	732	183	139	159	7.00764	7.71232	6.46288	2.22354	1.76736	1.57354
ENSG00000164039	38.9399	27.7506	26.8041	184.98	269.646	178.911	31.1649	211.179	-2.76563	1.57998e-16	3.9251e-15	BDH2	4	103079435	103099883	-	3383	protein_coding	3-hydroxybutyrate dehydrogenase 2 [Source:HGNC Symbol;Acc:HGNC:32389]	-	37	28	33	169	235	201	0.309851	0.224602	0.219704	1.54842	2.25313	1.49998
ENSG00000232098	1843.86	1701.71	1700.03	512.252	492.248	614.17	1748.53	539.557	1.69527	1.59918e-16	3.96934e-15	AC012313.1	19	58404238	58408484	-	3417	lincRNA	novel transcript	-	1752	1717	2093	468	429	690	14.5259	13.6359	13.7959	4.24527	4.07224	5.09796
ENSG00000198826	3859.26	3071.4	2259.66	822.011	795.169	795.751	3063.44	804.311	1.9291	1.60374e-16	3.97723e-15	ARHGAP11A	15	32615144	32639949	+	6428	protein_coding	Rho GTPase activating protein 11A [Source:HGNC Symbol;Acc:HGNC:15783]	-	3667	3099	2782	751	693	894	16.1617	13.0829	9.7478	3.62133	3.49686	3.51119
ENSG00000143878	63.1458	143.709	161.637	677.53	784.842	659.566	122.83	707.313	-2.52069	1.65356e-16	4.09722e-15	RHOB	2	20447074	20449445	+	2372	protein_coding	ras homolog family member B [Source:HGNC Symbol;Acc:HGNC:668]	-	60	145	199	619	684	741	0.716621	1.65886	1.88957	8.08872	9.35325	7.88671
ENSG00000205309	1428.15	1769.1	1752.01	356.825	542.735	422.799	1649.75	440.786	1.90482	1.77914e-16	4.40456e-15	NT5M	17	17303335	17347663	+	1961	protein_coding	5',3'-nucleotidase, mitochondrial [Source:HGNC Symbol;Acc:HGNC:15769]	-	1357	1785	2157	326	473	475	19.6045	24.7012	24.7741	5.15281	7.82357	6.11517
ENSG00000137094	7.36701	16.8486	38.1755	253.937	182.441	260.8	20.797	232.393	-3.4535	1.80908e-16	4.47482e-15	DNAJB5	9	34989641	34998900	+	5891	protein_coding	DnaJ heat shock protein family (Hsp40) member B5 [Source:HGNC Symbol;Acc:HGNC:14887]	-	7	17	47	232	159	293	0.0336637	0.0783101	0.179694	1.22068	0.875446	1.25566
ENSG00000146733	384.137	375.625	350.889	1384.61	1345.94	1061.89	370.217	1264.15	-1.77174	1.93656e-16	4.78599e-15	PSPH	7	56011051	56051604	-	2762	protein_coding	phosphoserine phosphatase [Source:HGNC Symbol;Acc:HGNC:9577]	-	365	379	432	1265	1173	1193	3.74388	3.72369	3.52278	14.1962	13.7751	10.9046
ENSG00000232926	112.61	92.1718	155.951	5.47278	5.73715	11.5713	120.244	7.59375	3.95391	1.94365e-16	4.79937e-15	AC000078.1	22	19887289	19887970	+	682	processed_pseudogene	ribosomal protein L8 (RPL8) pseudogene	-	107	93	192	5	5	13	4.4448	3.70046	6.34077	0.227243	0.237797	0.481229
ENSG00000183918	117.872	160.557	119.4	8.75644	14.9166	14.2416	132.61	12.6382	3.38647	1.96804e-16	4.8554e-15	SH2D1A	X	124227868	124373197	+	3062	protein_coding	SH2 domain containing 1A [Source:HGNC Symbol;Acc:HGNC:10820]	-	112	162	147	8	13	16	1.03625	1.43571	1.08128	0.0809821	0.137708	0.131919
ENSG00000188833	158.917	129.833	136.457	18.6074	6.88458	16.0218	141.736	13.838	3.34286	2.04279e-16	5.03548e-15	ENTPD8	9	137434364	137441816	-	2836	protein_coding	ectonucleoside triphosphate diphosphohydrolase 8 [Source:HGNC Symbol;Acc:HGNC:24860]	-	151	131	168	17	6	18	1.50842	1.2535	1.33422	0.1858	0.0686225	0.160236
ENSG00000066422	1188.19	1243.82	1291.47	3834.23	3596.05	3500.77	1241.16	3643.68	-1.55352	2.05958e-16	5.0725e-15	ZBTB11	3	101648889	101677495	-	7416	protein_coding	zinc finger and BTB domain containing 11 [Source:HGNC Symbol;Acc:HGNC:16740]	ZBTB	1129	1255	1590	3503	3134	3933	4.31298	4.59232	4.82895	14.6411	13.7073	13.389
ENSG00000210144	829.314	985.148	713.15	246.275	146.871	190.482	842.538	194.543	2.1139	2.0701e-16	5.0928e-15	MT-TY	MT	5826	5891	-	66	Mt_tRNA	mitochondrially encoded tRNA tyrosine [Source:HGNC Symbol;Acc:HGNC:7502]	-	788	994	878	225	128	214	338.248	408.696	299.623	105.668	62.9053	81.8582
ENSG00000135722	536.739	667.998	760.261	180.602	148.019	165.559	654.999	164.726	1.99174	2.07139e-16	5.0928e-15	FBXL8	16	67159931	67164570	+	3130	protein_coding	F-box and leucine rich repeat protein 8 [Source:HGNC Symbol;Acc:HGNC:17875]	-	510	674	936	165	129	186	4.61614	5.8435	6.7353	1.63397	1.3368	1.50024
ENSG00000246792	136.816	253.72	210.371	15.3238	33.2755	19.5822	200.302	22.7272	3.14934	2.16494e-16	5.31823e-15	AC106038.1	8	90646441	90656598	+	3808	antisense	novel transcript	-	130	256	259	14	29	22	0.967162	1.82432	1.53189	0.113955	0.247014	0.145854
ENSG00000070495	1147.15	1503.49	2470.03	6740.27	8443.94	8927.72	1706.89	8037.31	-2.23484	2.28932e-16	5.61894e-15	JMJD6	17	76712832	76726799	-	5969	protein_coding	jumonji domain containing 6, arginine demethylase and lysine hydroxylase [Source:HGNC Symbol;Acc:HGNC:19355]	-	1090	1517	3041	6158	7359	10030	5.17342	6.89671	11.4747	31.9773	39.9888	42.4221
ENSG00000173083	29.468	37.6616	44.6734	216.722	205.39	222.526	37.2677	214.879	-2.51989	2.29346e-16	5.6243e-15	HPSE	4	83292461	83335153	-	4721	protein_coding	heparanase [Source:HGNC Symbol;Acc:HGNC:5164]	-	28	38	55	198	179	250	0.168026	0.218427	0.262394	1.29998	1.22982	1.3369
ENSG00000182858	478.855	521.316	581.567	142.292	145.724	117.493	527.246	135.17	1.96678	2.43385e-16	5.96346e-15	ALG12	22	49900229	49918458	-	5350	protein_coding	ALG12, alpha-1,6-mannosyltransferase [Source:HGNC Symbol;Acc:HGNC:19358]	-	455	526	716	130	127	132	2.40941	2.66802	3.01429	0.753171	0.769966	0.622892
ENSG00000125447	4600.17	3473.79	3402.49	1278.44	977.611	1016.5	3825.48	1090.85	1.81018	2.49753e-16	6.11423e-15	GGA3	17	75236599	75262363	-	6640	protein_coding	golgi associated, gamma adaptin ear containing, ARF binding protein 3 [Source:HGNC Symbol;Acc:HGNC:17079]	-	4371	3505	4189	1168	852	1142	18.6494	14.3244	14.2091	5.45229	4.16191	4.34201
ENSG00000196323	2620.55	2299.34	2266.16	766.189	743.535	831.355	2395.35	780.36	1.61757	2.58864e-16	6.33187e-15	ZBTB44	11	130226677	130314908	-	11023	protein_coding	zinc finger and BTB domain containing 44 [Source:HGNC Symbol;Acc:HGNC:25001]	ZBTB	2490	2320	2790	700	648	934	6.39959	5.71144	5.70072	1.96835	1.90676	2.13914
ENSG00000262772	161.022	147.673	155.951	18.6074	21.8012	23.1427	154.882	21.1838	2.86631	2.61909e-16	6.40088e-15	LINC01977	17	79823452	79827704	+	1788	lincRNA	long intergenic non-protein coding RNA 1977 [Source:HGNC Symbol;Acc:HGNC:52804]	-	153	149	192	17	19	26	2.42425	2.2614	2.41857	0.294704	0.344673	0.367112
ENSG00000122257	4200.25	3996.09	4153.82	11382.3	11422.7	11921.1	4116.72	11575.4	-1.4915	2.62387e-16	6.40343e-15	RBBP6	16	24537693	24572863	+	10475	protein_coding	RB binding protein 6, ubiquitin ligase [Source:HGNC Symbol;Acc:HGNC:9889]	-	3991	4032	5114	10399	9955	13393	10.794	10.4454	10.9959	30.771	30.8254	32.2787
ENSG00000225506	169.441	160.557	122.649	16.4183	9.17944	21.3625	150.882	15.6534	3.24662	2.62461e-16	6.40343e-15	CYP4A22-AS1	1	47096653	47179271	-	921	lincRNA	CYP4A22 antisense RNA 1 [Source:HGNC Symbol;Acc:HGNC:43715]	-	161	162	151	15	8	24	4.95244	4.77324	3.69269	0.504819	0.281742	0.657876
ENSG00000125812	643.034	844.412	812.244	2773.6	2232.9	3163.42	766.564	2723.31	-1.82874	2.63056e-16	6.41247e-15	GZF1	20	23362182	23373063	+	5463	protein_coding	GDNF inducible zinc finger protein 1 [Source:HGNC Symbol;Acc:HGNC:15808]	ZBTB	611	852	1000	2534	1946	3554	3.16857	4.2322	4.12282	14.3774	11.554	16.424
ENSG00000143156	117.872	91.1807	70.6652	420.309	627.644	397.876	93.2393	481.943	-2.37374	2.72237e-16	6.63061e-15	NME7	1	169132531	169367967	-	5737	protein_coding	NME/NM23 family member 7 [Source:HGNC Symbol;Acc:HGNC:20461]	-	112	92	87	384	547	447	0.553077	0.435172	0.341554	2.07468	3.0926	1.96705
ENSG00000185164	711.442	613.487	618.118	2079.66	2635.65	1905.71	647.682	2207	-1.76879	2.74064e-16	6.66945e-15	NOMO2	16	18417325	18562211	-	6801	protein_coding	NODAL modulator 2 [Source:HGNC Symbol;Acc:HGNC:22652]	-	676	619	761	1900	2297	2141	2.81596	2.46988	2.52021	8.65934	10.9549	7.94761
ENSG00000100106	1673.36	1569.89	1217.55	459.713	369.473	287.503	1486.94	372.23	1.99913	2.7508e-16	6.68847e-15	TRIOBP	22	37696988	37776556	+	12254	protein_coding	TRIO and F-actin binding protein [Source:HGNC Symbol;Acc:HGNC:17009]	-	1590	1584	1499	420	322	323	3.67597	3.5078	2.75517	1.06237	0.852313	0.665453
ENSG00000130829	59.9885	64.4211	52.7959	250.653	554.209	321.327	59.0685	375.396	-2.66894	2.79318e-16	6.78574e-15	DUSP9	X	153642492	153651326	+	2776	protein_coding	dual specificity phosphatase 9 [Source:HGNC Symbol;Acc:HGNC:3076]	-	57	65	65	229	483	361	0.581712	0.635406	0.527375	2.55694	5.64351	3.28307
ENSG00000123975	1314.48	1478.71	1324.77	3810.15	5024.6	4227.09	1372.66	4353.95	-1.66534	2.85691e-16	6.93467e-15	CKS2	9	89311198	89316703	+	613	protein_coding	CDC28 protein kinase regulatory subunit 2 [Source:HGNC Symbol;Acc:HGNC:2000]	-	1249	1492	1631	3481	4379	4749	57.7238	66.049	59.9265	176.014	231.705	195.584
ENSG00000063587	1511.29	1522.32	1615.55	5448.7	4158.29	4835.03	1549.72	4814.01	-1.63516	2.86977e-16	6.95998e-15	ZNF275	X	153334147	153360110	+	8147	protein_coding	zinc finger protein 275 [Source:HGNC Symbol;Acc:HGNC:13069]	zf-C2H2	1436	1536	1989	4978	3624	5432	4.99355	5.11624	5.49873	18.9392	14.4282	16.8327
ENSG00000135525	166.284	190.29	129.147	824.2	666.657	568.775	161.907	686.544	-2.08598	2.92408e-16	7.0857e-15	MAP7	6	136342281	136550819	-	5447	protein_coding	microtubule associated protein 7 [Source:HGNC Symbol;Acc:HGNC:6869]	-	158	192	159	753	581	639	0.821774	0.956536	0.657453	4.28491	3.45971	2.96167
ENSG00000111339	299.942	354.812	402.873	1.09456	0	0	352.542	0.364852	9.88978	2.97272e-16	7.19746e-15	ART4	12	14825569	14843533	-	5252	protein_coding	ADP-ribosyltransferase 4 (Dombrock blood group) [Source:HGNC Symbol;Acc:HGNC:726]	-	285	358	496	1	0	0	1.53735	1.84976	2.12707	0.00590173	0	0
ENSG00000198003	21.0486	13.8753	15.4326	123.685	142.281	153.098	16.7855	139.688	-3.06454	3.12588e-16	7.56189e-15	CCDC151	19	11420604	11435782	-	2681	protein_coding	coiled-coil domain containing 151 [Source:HGNC Symbol;Acc:HGNC:28303]	-	20	14	19	113	124	172	0.211342	0.141706	0.159618	1.30643	1.50019	1.61966
ENSG00000148288	2088.02	3421.26	3243.29	697.232	403.895	220.745	2917.52	440.624	2.72851	3.16133e-16	7.64118e-15	GBGT1	9	133152948	133163945	-	4032	protein_coding	globoside alpha-1,3-N-acetylgalactosaminyltransferase 1 (FORS blood group) [Source:HGNC Symbol;Acc:HGNC:20460]	-	1984	3452	3993	637	352	248	13.9404	23.2331	22.3051	4.89692	2.83168	1.55283
ENSG00000279368	296.785	681.873	651.42	109.456	58.5189	64.9775	543.359	77.6507	2.80898	3.22961e-16	7.79962e-15	AL031123.3	6	6685148	6686984	+	1837	TEC	TEC	-	282	688	802	100	51	73	4.34903	10.1634	9.8331	1.68731	0.900497	1.00324
ENSG00000268655	2.10486	9.91094	0.812244	68.957	162.935	143.306	4.27602	125.066	-4.91042	3.29584e-16	7.95286e-15	AC008687.4	19	49017496	49020523	-	1756	protein_coding	uncharacterized LOC101059948 [Source:NCBI gene;Acc:101059948]	-	2	10	1	63	142	161	0.032267	0.154537	0.0128263	1.11204	2.62292	2.3147
ENSG00000142327	3510.9	3030.77	2814.43	847.186	1082.03	957.75	3118.7	962.321	1.69635	3.34762e-16	8.07099e-15	RNPEPL1	2	240565804	240581372	+	7867	protein_coding	arginyl aminopeptidase like 1 [Source:HGNC Symbol;Acc:HGNC:10079]	-	3336	3058	3465	774	943	1076	12.0135	10.5484	9.92018	3.04955	3.88798	3.45299
ENSG00000155329	487.275	587.719	518.212	1722.83	1705.08	1577.26	531.069	1668.39	-1.65134	3.35795e-16	8.08907e-15	ZCCHC10	5	132996985	133026604	-	2559	protein_coding	zinc finger CCHC-type containing 10 [Source:HGNC Symbol;Acc:HGNC:25954]	-	463	593	638	1574	1486	1772	5.12582	6.28843	5.61533	19.0651	18.8352	17.4818
ENSG00000126353	512.533	406.349	353.326	79.9026	41.3075	94.3508	424.069	71.8536	2.55288	3.3965e-16	8.17505e-15	CCR7	17	40553769	40565472	-	2508	protein_coding	C-C motif chemokine receptor 7 [Source:HGNC Symbol;Acc:HGNC:1608]	-	487	410	435	73	36	106	5.50116	4.43623	3.90649	0.902193	0.465582	1.06702
ENSG00000197256	7096.53	4573.9	3659.97	1256.55	1004	1285.31	5110.13	1181.95	2.11183	3.57024e-16	8.586e-15	KANK2	19	11164267	11197791	-	7638	protein_coding	KN motif and ankyrin repeat domains 2 [Source:HGNC Symbol;Acc:HGNC:29300]	-	6743	4615	4506	1148	875	1444	25.0107	16.3964	13.2873	4.65872	3.71578	4.77287
ENSG00000131669	272.579	372.651	350.889	1163.51	1094.65	1167.81	332.04	1141.99	-1.78135	3.68101e-16	8.84495e-15	NINJ1	9	93121489	93134288	-	2648	protein_coding	ninjurin 1 [Source:HGNC Symbol;Acc:HGNC:7824]	-	259	376	432	1063	954	1312	2.77099	3.85325	3.67444	12.4428	11.6856	12.5086
ENSG00000243477	566.207	551.048	603.497	147.765	175.557	148.647	573.584	157.323	1.86784	3.69311e-16	8.86656e-15	NAA80	3	50296402	50299421	-	2188	protein_coding	N(alpha)-acetyltransferase 80, NatH catalytic subunit [Source:HGNC Symbol;Acc:HGNC:30252]	-	538	556	743	135	153	167	6.96607	6.89581	7.64833	1.91245	2.26812	1.92691
ENSG00000103319	7564.86	7143.81	5616.67	2302.94	1637.38	1924.4	6775.11	1954.91	1.79303	3.71492e-16	8.91145e-15	EEF2K	16	22206282	22288732	+	8020	protein_coding	eukaryotic elongation factor 2 kinase [Source:HGNC Symbol;Acc:HGNC:24615]	-	7188	7208	6915	2104	1427	2162	25.3914	24.3892	19.4197	8.13159	5.77126	6.80572
ENSG00000176102	1213.45	1384.56	1448.23	4995.55	4386.63	3708.17	1348.75	4363.45	-1.69352	3.75889e-16	9.00937e-15	CSTF3	11	33077188	33162371	-	4513	protein_coding	cleavage stimulation factor subunit 3 [Source:HGNC Symbol;Acc:HGNC:2485]	-	1153	1397	1783	4564	3823	4166	7.23797	8.40018	8.89839	31.3462	27.4764	23.3049
ENSG00000132793	772.483	753.232	904.84	232.046	226.044	248.338	810.185	235.476	1.78234	3.78347e-16	9.06067e-15	LPIN3	20	41340920	41360582	+	4568	protein_coding	lipin 3 [Source:HGNC Symbol;Acc:HGNC:14451]	-	734	760	1114	212	197	279	4.55221	4.51487	5.49268	1.43851	1.39882	1.54195
ENSG00000116016	343.092	475.725	563.697	1638.55	1769.34	1729.47	460.838	1712.45	-1.89227	3.81394e-16	9.12602e-15	EPAS1	2	46293667	46386703	+	7302	protein_coding	endothelial PAS domain protein 1 [Source:HGNC Symbol;Acc:HGNC:3374]	Others	326	480	694	1497	1542	1943	1.26482	1.78384	2.14064	6.35454	6.84958	6.71774
ENSG00000064687	14088.9	9455.04	9857.4	3087.74	3491.63	2597.32	11133.8	3058.9	1.86398	3.86564e-16	9.24199e-15	ABCA7	19	1040101	1065572	+	8367	protein_coding	ATP binding cassette subfamily A member 7 [Source:HGNC Symbol;Acc:HGNC:37]	-	13387	9540	12136	2821	3043	2918	45.328	30.9411	32.6686	10.4505	11.7965	8.80457
ENSG00000227719	97.8759	115.958	103.155	5.47278	5.73715	9.79112	105.663	7.00035	3.88864	3.99398e-16	9.54083e-15	AC006042.1	7	8114025	8116561	+	524	antisense	novel transcript	-	93	117	127	5	5	11	5.02811	6.05916	5.45881	0.295762	0.3095	0.529973
ENSG00000285486	118.925	385.536	543.391	1.09456	0	0.890102	349.284	0.661553	8.99431	4.38542e-16	1.04672e-14	AC003043.2	17	44276368	44281182	-	4061	lincRNA	novel transcript	-	113	389	669	1	0	1	0.788312	2.59941	3.71038	0.00763257	0	0.00621669
ENSG00000182459	37.8875	79.2876	60.9183	332.745	286.858	381.854	59.3644	333.819	-2.4894	4.41247e-16	1.05229e-14	TEX19	17	82359247	82363776	+	1936	protein_coding	testis expressed 19 [Source:HGNC Symbol;Acc:HGNC:33802]	-	36	80	75	304	250	429	0.526805	1.12135	0.872532	4.86712	4.18848	5.59428
ENSG00000175643	2808.93	3112.04	2022.49	581.209	831.887	539.402	2647.82	650.833	2.02507	4.43143e-16	1.05594e-14	RMI2	16	11249619	11381662	+	3632	protein_coding	RecQ mediated genome instability 2 [Source:HGNC Symbol;Acc:HGNC:28349]	-	2669	3140	2490	531	725	606	20.8188	23.4607	15.4411	4.53161	6.47461	4.2123
ENSG00000174227	2457.42	2124.91	2660.91	806.687	764.189	771.719	2414.41	780.865	1.62867	4.48646e-16	1.06816e-14	PIGG	4	499210	540196	+	10895	protein_coding	phosphatidylinositol glycan anchor biosynthesis class G [Source:HGNC Symbol;Acc:HGNC:25985]	-	2335	2144	3276	737	666	867	6.07173	5.34017	6.77239	2.09674	1.98275	2.00902
ENSG00000282458	443.073	271.56	410.183	70.0516	74.583	81.8894	374.939	75.508	2.31028	4.55045e-16	1.08249e-14	WASH5P	19	60951	71626	-	6331	transcribed_processed_pseudogene	WAS protein family homolog 5, pseudogene [Source:HGNC Symbol;Acc:HGNC:33884]	-	421	274	505	64	65	92	1.88392	1.17445	1.79657	0.313337	0.333014	0.366866
ENSG00000026036	228.377	128.842	199	19.702	28.6858	23.1427	185.406	23.8435	2.96187	4.5886e-16	1.09066e-14	RTEL1-TNFRSF6B	20	63659300	63698684	+	9093	protein_coding	RTEL1-TNFRSF6B readthrough (NMD candidate) [Source:HGNC Symbol;Acc:HGNC:44095]	-	217	130	245	18	25	26	0.676091	0.387966	0.606854	0.0613577	0.0891773	0.0721869
ENSG00000132000	290.47	328.052	538.518	42.6877	67.6984	75.6587	385.68	62.0149	2.63445	4.59607e-16	1.09153e-14	PODNL1	19	13931187	13953392	-	4168	protein_coding	podocan like 1 [Source:HGNC Symbol;Acc:HGNC:26275]	-	276	331	663	39	59	85	1.87601	2.15505	3.58271	0.290029	0.459141	0.514854
ENSG00000132881	777.745	725.481	421.555	94.1318	146.871	130.845	641.594	123.949	2.37083	4.72455e-16	1.12111e-14	CPLANE2	1	16231700	16237162	-	1545	protein_coding	ciliogenesis and planar polarity effector 2 [Source:HGNC Symbol;Acc:HGNC:28127]	-	739	732	519	86	128	147	13.5509	12.857	7.56596	1.72534	2.68722	2.40205
ENSG00000136928	10.5243	17.8397	35.7387	170.751	193.916	225.196	21.3676	196.621	-3.17668	4.75115e-16	1.12649e-14	GABBR2	9	98288082	98709197	-	7632	protein_coding	gamma-aminobutyric acid type B receptor subunit 2 [Source:HGNC Symbol;Acc:HGNC:4507]	-	10	18	44	156	169	253	0.0371205	0.0640017	0.129849	0.633564	0.71824	0.836902
ENSG00000169660	1963.83	1519.35	1696.78	413.742	554.209	526.94	1726.65	498.297	1.79265	4.8326e-16	1.14485e-14	HEXDC	17	82418318	82442645	+	4541	protein_coding	hexosaminidase D [Source:HGNC Symbol;Acc:HGNC:26307]	-	1866	1533	2089	378	483	592	11.6416	9.16112	10.3613	2.58015	3.44998	3.29126
ENSG00000210140	3370.93	3943.56	3077.59	1078.14	559.946	851.828	3464.03	829.97	2.06099	4.85341e-16	1.14883e-14	MT-TC	MT	5761	5826	-	66	Mt_tRNA	mitochondrially encoded tRNA cysteine [Source:HGNC Symbol;Acc:HGNC:7477]	-	3203	3979	3789	985	488	957	1374.88	1636.02	1293.02	462.59	239.827	366.067
ENSG00000033327	1125.05	1631.34	1888.47	5994.88	5414.72	5512.4	1548.29	5640.67	-1.86473	4.86836e-16	1.15058e-14	GAB2	11	78215297	78418348	-	6771	protein_coding	GRB2 associated binding protein 2 [Source:HGNC Symbol;Acc:HGNC:14458]	-	1069	1646	2325	5477	4719	6193	4.47278	6.59682	7.73384	25.0723	22.6057	23.0909
ENSG00000173456	2752.1	2683.88	2276.72	894.252	570.273	623.071	2570.9	695.865	1.88548	4.86886e-16	1.15058e-14	RNF26	11	119334527	119337313	+	2787	protein_coding	ring finger protein 26 [Source:HGNC Symbol;Acc:HGNC:14646]	-	2615	2708	2803	817	497	700	26.582	26.3675	22.6523	9.08634	5.78417	6.34094
ENSG00000223760	645.139	883.065	1071.35	213.438	219.159	212.734	866.518	215.111	2.01107	4.99418e-16	1.17922e-14	MED15P9	2	130129621	130139417	+	2252	transcribed_unprocessed_pseudogene	mediator complex subunit 15 pseudogene 9 [Source:HGNC Symbol;Acc:HGNC:44130]	-	613	891	1319	195	191	239	7.71161	10.7366	13.1917	2.68392	2.75097	2.6793
ENSG00000235863	153.655	253.72	178.694	22.9857	12.6217	32.0437	195.356	22.5504	3.09628	5.08643e-16	1.20001e-14	B3GALT4	6	33277132	33284832	+	2356	protein_coding	beta-1,3-galactosyltransferase 4 [Source:HGNC Symbol;Acc:HGNC:919]	-	146	256	220	21	11	36	1.75562	2.94864	2.10316	0.276279	0.151439	0.385762
ENSG00000067334	2257.46	2118.96	2024.92	8628.38	5812.88	6839.54	2133.78	7093.6	-1.7332	5.30353e-16	1.2502e-14	DNTTIP2	1	93866283	93879918	-	7519	protein_coding	deoxynucleotidyltransferase terminal interacting protein 2 [Source:HGNC Symbol;Acc:HGNC:24013]	-	2145	2138	2493	7883	5066	7684	8.08202	7.71623	7.46771	32.4964	21.8538	25.8
ENSG00000132199	4049.75	3221.06	3173.44	1016.84	1196.77	877.641	3481.41	1030.42	1.75687	5.49463e-16	1.29418e-14	ENOSF1	18	670324	712676	-	11398	protein_coding	enolase superfamily member 1 [Source:HGNC Symbol;Acc:HGNC:30365]	-	3848	3250	3907	929	1043	986	9.56443	7.73771	7.7204	2.52634	2.96809	2.18394
ENSG00000102683	3.15729	6.93766	0	123.685	92.9419	86.3399	3.36498	100.989	-4.97638	5.56797e-16	1.31037e-14	SGCG	13	23180952	23325165	+	1624	protein_coding	sarcoglycan gamma [Source:HGNC Symbol;Acc:HGNC:10809]	-	3	7	0	113	81	97	0.0523345	0.116969	0	2.15673	1.61778	1.50792
ENSG00000163659	1056.64	1110.03	793.563	3073.51	3173.79	3646.75	986.742	3298.02	-1.74153	5.62601e-16	1.32295e-14	TIPARP	3	156673235	156706770	+	5048	protein_coding	TCDD inducible poly(ADP-ribose) polymerase [Source:HGNC Symbol;Acc:HGNC:23696]	-	1004	1120	977	2808	2766	4097	5.63465	6.02083	4.35914	17.2418	17.7727	20.4899
ENSG00000138111	195.752	126.86	137.269	676.435	743.535	541.182	153.294	653.717	-2.0939	5.80568e-16	1.36407e-14	MFSD13A	10	102461395	102477045	+	3526	protein_coding	major facilitator superfamily domain containing 13A [Source:HGNC Symbol;Acc:HGNC:26196]	-	186	128	169	618	648	608	1.49446	0.985111	1.07952	5.43263	5.96093	4.35325
ENSG00000116199	12259.7	13405.5	10315.5	4290.66	3208.22	3539.94	11993.6	3679.6	1.70461	5.8625e-16	1.37629e-14	FAM20B	1	179025804	179076562	+	6039	protein_coding	FAM20B, glycosaminoglycan xylosylkinase [Source:HGNC Symbol;Acc:HGNC:23017]	-	11649	13526	12700	3920	2796	3977	54.6483	60.7802	47.3657	20.1199	15.0174	16.6258
ENSG00000237686	46.3069	127.851	134.833	803.404	768.778	509.138	102.997	693.774	-2.74657	5.95493e-16	1.39684e-14	AL109615.3	6	43995723	44074652	-	2296	antisense	uncharacterized LOC101929705 [Source:NCBI gene;Acc:101929705]	-	44	129	166	734	670	572	0.542917	1.52467	1.6284	9.90896	9.46508	6.28951
ENSG00000186767	2797.36	3288.45	3242.48	1021.22	950.072	1103.73	3109.43	1025.01	1.60077	6.10835e-16	1.43166e-14	SPIN4	X	63347228	63351344	-	4117	protein_coding	spindlin family member 4 [Source:HGNC Symbol;Acc:HGNC:27040]	-	2658	3318	3992	933	828	1240	18.2906	21.8702	21.8391	7.02433	6.52335	7.60385
ENSG00000118046	14714	12899.1	14548.1	4386.98	3800.29	5216	14053.7	4467.76	1.65319	6.14634e-16	1.43938e-14	STK11	19	1177558	1228435	+	8639	protein_coding	serine/threonine kinase 11 [Source:HGNC Symbol;Acc:HGNC:11389]	-	13981	13015	17911	4008	3312	5860	45.8487	40.8826	46.6962	14.3803	12.4351	17.1248
ENSG00000269313	729.334	1411.32	1184.25	278.017	239.813	198.493	1108.3	238.774	2.21617	6.26262e-16	1.46541e-14	MAGIX	X	49162564	49168483	+	5107	protein_coding	MAGI family member, X-linked [Source:HGNC Symbol;Acc:HGNC:30006]	-	693	1424	1458	254	209	223	3.84433	7.56662	6.43009	1.5416	1.3274	1.10238
ENSG00000257027	231.534	173.442	192.502	38.3094	28.6858	31.1536	199.159	32.7163	2.60587	6.27172e-16	1.46634e-14	AC010186.3	12	9658567	9662085	+	2508	sense_intronic	novel transcript	-	220	175	237	35	25	35	2.48512	1.89351	2.12836	0.432558	0.323321	0.352317
ENSG00000125843	425.181	285.435	256.669	65.6733	53.9292	61.417	322.429	60.3399	2.41531	6.41449e-16	1.4985e-14	AP5S1	20	3820524	3828837	+	5490	protein_coding	adaptor related protein complex 5 subunit sigma 1 [Source:HGNC Symbol;Acc:HGNC:15875]	-	404	288	316	60	47	69	2.08479	1.42357	1.2964	0.338753	0.277681	0.317299
ENSG00000129538	816.685	1039.66	904.028	160.9	258.172	257.24	920.124	225.437	2.02817	6.49495e-16	1.51605e-14	RNASE1	14	20801228	20803278	-	1506	protein_coding	ribonuclease A family member 1, pancreatic [Source:HGNC Symbol;Acc:HGNC:10044]	-	776	1049	1113	147	225	289	14.5979	18.902	16.6454	3.02549	4.84595	4.84468
ENSG00000278071	159.969	240.836	320.024	37.2149	37.8652	31.1536	240.276	35.4112	2.76867	6.66205e-16	1.55379e-14	AL161669.3	14	103208100	103208876	+	777	lincRNA	novel transcript	-	152	243	394	34	33	35	5.54211	8.48678	11.4209	1.35632	1.37757	1.13721
ENSG00000150967	1593.38	1446.01	1873.04	543.994	475.036	488.666	1637.47	502.565	1.70443	6.67138e-16	1.5547e-14	ABCB9	12	122920951	122981649	-	13291	protein_coding	ATP binding cassette subfamily B member 9 [Source:HGNC Symbol;Acc:HGNC:50]	-	1514	1459	2306	497	414	549	3.22716	2.9789	3.90775	1.15905	1.01033	1.04281
ENSG00000163900	2126.96	1541.15	1537.58	480.51	413.075	544.742	1735.23	479.442	1.85453	6.84606e-16	1.59411e-14	TMEM41A	3	185476496	185499057	-	8668	protein_coding	transmembrane protein 41A [Source:HGNC Symbol;Acc:HGNC:30544]	-	2021	1555	1893	439	360	612	6.60542	4.86821	4.91878	1.56982	1.34712	1.78248
ENSG00000283973	48.4117	155.602	242.049	0	2.29486	3.56041	148.687	1.95176	6.19518	7.00422e-16	1.62961e-14	AC099795.1	1	42959065	42961864	-	852	lincRNA	novel transcript	-	46	157	298	0	2	4	1.52958	5.00055	7.87775	0	0.0761398	0.118526
ENSG00000143315	1395.52	1515.38	1534.33	499.117	328.165	432.59	1481.74	419.957	1.81853	7.083e-16	1.6466e-14	PIGM	1	160024953	160031991	-	7039	protein_coding	phosphatidylinositol glycan anchor biosynthesis class M [Source:HGNC Symbol;Acc:HGNC:18858]	-	1326	1529	1889	456	286	486	5.33685	5.8946	6.0443	2.00797	1.31788	1.74308
ENSG00000175283	646.192	438.064	378.506	119.307	57.3715	68.5379	487.587	81.7386	2.57705	7.1343e-16	1.65718e-14	DOLK	9	128945530	128947619	-	2090	protein_coding	dolichol kinase [Source:HGNC Symbol;Acc:HGNC:23406]	-	614	442	466	109	50	77	8.3229	5.73897	5.02186	1.61653	0.77597	0.930116
ENSG00000127995	659.873	466.805	454.857	117.117	128.512	132.625	527.178	126.085	2.06232	7.30613e-16	1.69571e-14	CASD1	7	94509219	94557019	+	5271	protein_coding	CAS1 domain containing 1 [Source:HGNC Symbol;Acc:HGNC:16014]	-	627	471	560	107	112	149	3.36998	2.42485	2.39288	0.629209	0.689202	0.713651
ENSG00000143119	357.826	472.752	391.502	1812.58	1823.27	1165.14	407.36	1600.33	-1.97354	7.31796e-16	1.69708e-14	CD53	1	110871188	110899928	+	2152	protein_coding	CD53 molecule [Source:HGNC Symbol;Acc:HGNC:1686]	-	340	477	482	1656	1589	1309	4.47599	6.01497	5.04464	23.8519	23.9499	15.3564
ENSG00000042493	255.74	461.85	548.265	1793.98	3373.45	1907.49	421.952	2358.3	-2.48113	7.45494e-16	1.72744e-14	CAPG	2	85394748	85418432	-	2607	protein_coding	capping actin protein, gelsolin like [Source:HGNC Symbol;Acc:HGNC:1474]	-	243	466	675	1639	2940	2143	2.64069	4.85068	5.8316	19.4869	36.5786	20.7527
ENSG00000152700	2550.04	2622.44	2802.24	7264.57	7444.53	8830.7	2658.24	7846.6	-1.56158	7.67886e-16	1.77789e-14	SAR1B	5	134601144	134649271	-	10963	protein_coding	secretion associated Ras related GTPase 1B [Source:HGNC Symbol;Acc:HGNC:10535]	-	2423	2646	3450	6637	6488	9921	6.26148	6.54965	7.08786	18.7649	19.1956	22.8464
ENSG00000170542	1197.66	1444.02	1325.58	4053.14	4627.59	3647.64	1322.42	4109.45	-1.63557	7.80888e-16	1.80653e-14	SERPINB9	6	2887266	2903280	-	4118	protein_coding	serpin family B member 9 [Source:HGNC Symbol;Acc:HGNC:8955]	-	1138	1457	1632	3703	4033	4098	7.82904	9.60132	8.92605	27.8722	31.7661	25.1234
ENSG00000223768	1606.01	2186.35	2426.17	560.412	456.677	639.093	2072.84	552.061	1.90809	7.88477e-16	1.82261e-14	LINC00205	21	45288050	45297806	+	7619	bidirectional_promoter_lncRNA	long intergenic non-protein coding RNA 205 [Source:HGNC Symbol;Acc:HGNC:16420]	-	1526	2206	2987	512	398	718	5.67426	7.85715	8.83004	2.08294	1.69436	2.37913
ENSG00000147526	2963.64	2297.36	2284.84	8509.08	7431.91	7607.7	2515.28	7849.56	-1.64206	7.92158e-16	1.82964e-14	TACC1	8	38728186	38853028	+	12609	protein_coding	transforming acidic coiled-coil containing protein 1 [Source:HGNC Symbol;Acc:HGNC:11522]	-	2816	2318	2813	7774	6477	8547	6.3271	4.98874	5.02475	19.1103	16.6615	17.113
ENSG00000197410	31.5729	78.2965	63.355	295.53	481.921	343.579	57.7415	373.677	-2.6893	7.9472e-16	1.83408e-14	DCHS2	4	154231742	154495570	-	20429	protein_coding	dachsous cadherin-related 2 [Source:HGNC Symbol;Acc:HGNC:23111]	-	30	79	78	270	420	386	0.0416032	0.104939	0.0859949	0.409657	0.666843	0.477016
ENSG00000186868	33.6777	89.1985	99.0938	426.877	449.793	562.545	73.99	479.738	-2.69026	7.99626e-16	1.84391e-14	MAPT	17	45894382	46028334	+	14920	protein_coding	microtubule associated protein tau [Source:HGNC Symbol;Acc:HGNC:6893]	-	32	90	122	390	392	632	0.0607623	0.163693	0.184169	0.810214	0.852194	1.0694
ENSG00000123136	4140.26	3854.37	4818.23	11294.7	18124.8	16856.8	4270.95	15425.4	-1.85262	8.01298e-16	1.84628e-14	DDX39A	19	14408819	14419383	-	3840	protein_coding	DExD-box helicase 39A [Source:HGNC Symbol;Acc:HGNC:17821]	-	3934	3889	5932	10319	15796	18938	29.0239	27.483	34.7933	83.2934	133.425	124.507
ENSG00000214194	986.126	1072.36	875.599	2914.8	3239.2	2799.37	978.03	2984.46	-1.60975	8.05997e-16	1.85561e-14	SMIM30	7	113116718	113118613	-	1896	protein_coding	small integral membrane protein 30 [Source:HGNC Symbol;Acc:HGNC:48953]	-	937	1082	1078	2663	2823	3145	14.0008	15.4863	12.8058	43.5348	48.2941	41.8769
ENSG00000247137	323.096	526.271	638.424	109.456	57.3715	85.4498	495.93	84.0923	2.55969	8.47269e-16	1.94906e-14	AP000873.2	11	83184491	83193794	-	2986	processed_transcript	uncharacterized LOC100506282 [Source:NCBI gene;Acc:100506282]	-	307	531	786	100	50	96	2.91274	4.82572	5.92868	1.03804	0.543127	0.81166
ENSG00000110395	1995.41	2272.58	2418.86	7383.87	6182.35	6524.45	2228.95	6696.89	-1.58696	8.5514e-16	1.96558e-14	CBL	11	119206276	119313926	+	11740	protein_coding	Cbl proto-oncogene [Source:HGNC Symbol;Acc:HGNC:1541]	-	1896	2293	2978	6746	5388	7330	4.57534	5.30022	5.71323	17.8108	14.8861	15.7626
ENSG00000158079	299.942	233.898	329.771	1223.71	889.258	1122.42	287.871	1078.46	-1.90473	8.82721e-16	2.02735e-14	PTPDC1	9	94030794	94109856	+	6404	protein_coding	protein tyrosine phosphatase domain containing 1 [Source:HGNC Symbol;Acc:HGNC:30184]	-	285	236	406	1118	775	1261	1.2608	1.00004	1.42791	5.41121	3.92529	4.97114
ENSG00000236140	66.303	138.753	110.465	5.47278	4.58972	1.7802	105.174	3.94757	4.77893	8.8624e-16	2.0338e-14	AC245014.1	1	145286610	145287755	-	381	lincRNA	novel transcript	-	63	140	136	5	4	2	4.68455	9.97151	8.03969	0.40677	0.340531	0.132525
ENSG00000116984	5039.03	3642.27	2657.66	948.98	1016.62	794.861	3779.66	920.155	2.03848	8.91816e-16	2.04496e-14	MTR	1	236795281	236903981	+	11374	protein_coding	5-methyltetrahydrofolate-homocysteine methyltransferase [Source:HGNC Symbol;Acc:HGNC:7468]	-	4788	3675	3272	867	886	893	11.926	8.76803	6.47926	2.36271	2.52663	1.98212
ENSG00000126091	563.05	509.423	819.554	133.536	131.954	166.449	630.676	143.98	2.12971	8.94296e-16	2.049e-14	ST3GAL3	1	43705824	43931165	+	19475	protein_coding	ST3 beta-galactoside alpha-2,3-sialyltransferase 3 [Source:HGNC Symbol;Acc:HGNC:10866]	-	535	514	1009	122	115	187	0.778268	0.716215	1.16691	0.194172	0.191532	0.242413
ENSG00000234518	173.651	216.059	221.743	711.461	1172.67	744.125	203.817	876.087	-2.10209	9.08026e-16	2.07879e-14	PTGES3P1	1	89104285	89104767	-	483	processed_pseudogene	prostaglandin E synthase 3 pseudogene 1 [Source:HGNC Symbol;Acc:HGNC:43824]	-	165	218	273	650	1022	836	9.67809	12.2481	12.7304	41.7129	68.6318	43.697
ENSG00000171497	1104	1762.17	1976.19	6863.96	5947.13	5838.18	1614.12	6216.42	-1.9449	9.13049e-16	2.08862e-14	PPID	4	158709134	158723396	-	2509	protein_coding	peptidylprolyl isomerase D [Source:HGNC Symbol;Acc:HGNC:9257]	-	1049	1778	2433	6271	5183	6559	11.8448	19.2304	21.8407	77.4712	67.0042	65.9978
ENSG00000113638	531.477	583.755	471.102	1773.18	2078	1512.28	528.778	1787.82	-1.75767	9.19028e-16	2.10061e-14	TTC33	5	40512333	40755975	-	6821	protein_coding	tetratricopeptide repeat domain 33 [Source:HGNC Symbol;Acc:HGNC:29959]	-	505	589	580	1620	1811	1699	2.09747	2.34328	1.91516	7.36158	8.61176	6.28837
ENSG00000177855	11.5767	12.8842	15.4326	96.3209	142.281	145.087	13.2979	127.896	-3.25769	9.50329e-16	2.17042e-14	CACYBPP2	2	183607442	183608119	-	678	processed_pseudogene	calcyclin binding protein pseudogene 2 [Source:HGNC Symbol;Acc:HGNC:45123]	-	11	13	19	88	124	163	0.459638	0.520321	0.631174	4.02306	5.93217	6.06947
ENSG00000198363	1116.63	1194.27	1229.74	4505.19	3881.76	3131.38	1180.21	3839.44	-1.70157	9.64715e-16	2.20152e-14	ASPH	8	61500556	61714640	-	20047	protein_coding	aspartate beta-hydroxylase [Source:HGNC Symbol;Acc:HGNC:757]	-	1061	1205	1514	4116	3383	3518	1.4994	1.63116	1.70099	6.364	5.47361	4.43036
ENSG00000132196	159.969	149.655	253.42	716.934	1108.42	795.751	187.682	873.701	-2.21527	1.00142e-15	2.28345e-14	HSD17B7	1	162790702	162812817	+	4778	protein_coding	hydroxysteroid 17-beta dehydrogenase 7 [Source:HGNC Symbol;Acc:HGNC:5215]	-	152	151	312	655	966	894	0.90126	0.857607	1.47073	4.24912	6.55771	4.72372
ENSG00000255191	270.474	237.863	248.547	0	0	1.7802	252.295	0.593401	8.52681	1.02767e-15	2.34145e-14	AP003555.3	11	69985876	70015815	+	432	lincRNA	novel transcript	-	257	240	306	0	0	2	16.854	15.076	15.9538	0	0	0.11688
ENSG00000171314	3920.3	3447.03	2713.71	11025.5	13416.9	9991.4	3360.34	11477.9	-1.77232	1.02919e-15	2.34305e-14	PGAM1	10	97426160	97433441	+	2568	protein_coding	phosphoglycerate mutase 1 [Source:HGNC Symbol;Acc:HGNC:8888]	-	3725	3478	3341	10073	11693	11225	41.0945	36.753	29.3026	121.582	147.69	110.353
ENSG00000118985	5735.74	5554.09	4417.8	1684.52	1737.21	1744.6	5235.88	1722.11	1.60412	1.05939e-15	2.40988e-14	ELL2	5	95885098	95962071	-	7328	protein_coding	elongation factor for RNA polymerase II 2 [Source:HGNC Symbol;Acc:HGNC:17064]	-	5450	5604	5439	1539	1514	1960	21.07	20.7525	16.717	6.50964	6.70134	6.75248
ENSG00000226210	1908.05	1191.3	1223.24	382	387.831	295.514	1440.86	355.115	2.02136	1.12075e-15	2.54744e-14	WASH8P	12	14522	32015	-	1817	unprocessed_pseudogene	WAS protein family homolog 8, pseudogene [Source:HGNC Symbol;Acc:HGNC:53913]	-	1813	1202	1506	349	338	332	28.268	17.9518	18.6679	5.95353	6.03369	4.61292
ENSG00000170464	64.1982	87.2163	103.155	401.702	372.915	359.601	84.8565	378.073	-2.14991	1.12592e-15	2.55716e-14	DNAJC18	5	139408588	139444491	-	6499	protein_coding	DnaJ heat shock protein family (Hsp40) member C18 [Source:HGNC Symbol;Acc:HGNC:28429]	-	61	88	127	367	325	404	0.265911	0.367446	0.440132	1.75034	1.62203	1.56938
ENSG00000142871	155.76	168.486	118.588	597.627	1059.08	563.435	147.611	740.047	-2.32702	1.14928e-15	2.60813e-14	CYR61	1	85580761	85583962	+	2455	protein_coding	cysteine rich angiogenic inducer 61 [Source:HGNC Symbol;Acc:HGNC:2654]	-	148	170	146	546	923	633	1.7079	1.87912	1.33945	6.89359	12.1947	6.50946
ENSG00000163497	2.10486	2.97328	7.3102	108.361	141.134	64.0874	4.12945	104.527	-4.60267	1.15315e-15	2.6145e-14	FEV	2	218981087	218985657	-	2049	protein_coding	FEV, ETS transcription factor [Source:HGNC Symbol;Acc:HGNC:18562]	ETS	2	3	9	99	123	72	0.0276529	0.0397317	0.0989295	1.4976	1.94708	0.887121
ENSG00000107829	1268.18	1505.47	1341.83	417.026	475.036	380.964	1371.83	424.342	1.69374	1.15391e-15	2.6145e-14	FBXW4	10	101610664	101695295	-	5038	protein_coding	F-box and WD repeat domain containing 4 [Source:HGNC Symbol;Acc:HGNC:10847]	-	1205	1519	1652	381	414	428	6.77613	8.18196	7.38545	2.34407	2.66541	2.14476
ENSG00000285524	229.43	147.673	207.122	37.2149	22.9486	22.2526	194.742	27.472	2.83082	1.15496e-15	2.6148e-14	AC073236.1	7	153395484	153396921	+	993	lincRNA	novel transcript	-	218	149	255	34	20	25	6.21956	4.07188	5.78384	1.06129	0.653284	0.635599
ENSG00000125898	960.868	1073.36	955.199	282.395	305.216	333.788	996.474	307.133	1.69704	1.16022e-15	2.62462e-14	FAM110A	20	833715	857463	+	2722	protein_coding	family with sequence similarity 110 member A [Source:HGNC Symbol;Acc:HGNC:16188]	-	913	1083	1176	258	266	375	9.50245	10.7969	9.73071	2.93789	3.16968	3.47805
ENSG00000130176	175.756	167.495	186.816	642.504	564.536	627.522	176.689	611.521	-1.79064	1.17938e-15	2.66587e-14	CNN1	19	11538717	11550323	+	2887	protein_coding	calponin 1 [Source:HGNC Symbol;Acc:HGNC:2155]	-	167	169	230	587	492	705	1.63879	1.58854	1.79435	6.30225	5.52764	6.16502
ENSG00000111266	470.436	561.951	597.812	1626.51	2265.03	1748.16	543.399	1879.9	-1.78976	1.20878e-15	2.73017e-14	DUSP16	12	12474210	12562383	-	5724	protein_coding	dual specificity phosphatase 16 [Source:HGNC Symbol;Acc:HGNC:17909]	-	447	567	736	1486	1974	1964	2.21238	2.68807	2.89603	8.0468	11.1858	8.66232
ENSG00000164307	4778.03	4175.48	3569	1307.99	1430.85	1105.51	4174.17	1281.45	1.70398	1.21981e-15	2.7504e-14	ERAP1	5	96760810	96808100	-	7945	protein_coding	endoplasmic reticulum aminopeptidase 1 [Source:HGNC Symbol;Acc:HGNC:18173]	-	4540	4213	4394	1195	1247	1242	16.1888	14.3898	12.4564	4.66206	5.09089	3.94657
ENSG00000167487	730.386	695.748	720.461	1970.2	2318.96	2095.3	715.532	2128.15	-1.57245	1.21989e-15	2.7504e-14	KLHL26	19	18636965	18671714	+	4797	protein_coding	kelch like family member 26 [Source:HGNC Symbol;Acc:HGNC:25623]	-	694	702	887	1800	2021	2354	4.09867	3.97123	4.16466	11.6307	13.6653	12.3888
ENSG00000112294	3652.98	2988.15	2245.86	697.232	934.008	694.28	2962.33	775.173	1.93438	1.22063e-15	2.7504e-14	ALDH5A1	6	24494852	24537207	+	5525	protein_coding	aldehyde dehydrogenase 5 family member A1 [Source:HGNC Symbol;Acc:HGNC:408]	-	3471	3015	2765	637	814	780	17.7982	14.8086	11.2717	3.57364	4.77874	3.56414
ENSG00000185633	5.26215	14.8664	17.8694	107.266	146.871	162.889	12.666	139.009	-3.43263	1.23311e-15	2.77533e-14	NDUFA4L2	12	57234903	57240715	-	2806	protein_coding	NDUFA4, mitochondrial complex associated like 2 [Source:HGNC Symbol;Acc:HGNC:29836]	-	5	15	22	98	128	183	0.0504818	0.145065	0.176588	1.08254	1.4796	1.64648
ENSG00000186086	79.9846	66.4033	91.7836	318.516	332.755	412.117	79.3905	354.463	-2.15665	1.23363e-15	2.77533e-14	NBPF6	1	108450282	108471002	+	2586	protein_coding	NBPF member 6 [Source:HGNC Symbol;Acc:HGNC:31988]	-	76	67	113	291	290	463	0.832603	0.703079	0.984181	3.48794	3.6374	4.52007
ENSG00000073169	3381.46	2470.8	2764.07	938.034	919.092	786.85	2872.11	881.325	1.70467	1.28967e-15	2.89913e-14	SELENOO	22	50200979	50217616	+	2363	protein_coding	selenoprotein O [Source:HGNC Symbol;Acc:HGNC:30395]	-	3213	2493	3403	857	801	884	38.5212	28.6297	32.4357	11.2414	10.9949	9.44455
ENSG00000172940	4.20972	2.97328	3.24898	82.0917	82.615	93.4607	3.47733	86.0558	-4.63923	1.29549e-15	2.90907e-14	SLC22A13	3	38265812	38278757	+	2997	protein_coding	solute carrier family 22 member 13 [Source:HGNC Symbol;Acc:HGNC:8494]	-	4	3	4	75	72	105	0.0378117	0.0271639	0.0300607	0.775673	0.779233	0.884494
ENSG00000260565	1040.85	1058.49	1346.7	334.934	277.678	364.942	1148.68	325.851	1.81687	1.29613e-15	2.90907e-14	ERVK13-1	16	2660349	2673444	-	8966	processed_transcript	endogenous retrovirus group K13 member 1 [Source:HGNC Symbol;Acc:HGNC:27548]	-	989	1068	1658	306	242	410	3.125	3.23244	4.16496	1.05786	0.875463	1.15446
ENSG00000185669	464.121	491.583	387.44	111.645	112.448	121.054	447.715	115.049	1.95854	1.31614e-15	2.95165e-14	SNAI3	16	88677682	88686493	-	1732	protein_coding	snail family transcriptional repressor 3 [Source:HGNC Symbol;Acc:HGNC:18411]	zf-C2H2	441	496	477	102	98	136	7.21346	7.77126	6.20291	1.82539	1.83527	1.98236
ENSG00000158113	4.20972	3.96438	7.3102	63.4842	122.775	119.274	5.16143	101.844	-4.27559	1.32263e-15	2.96389e-14	LRRC43	12	122167738	122203471	+	2775	protein_coding	leucine rich repeat containing 43 [Source:HGNC Symbol;Acc:HGNC:28562]	-	4	4	9	58	107	134	0.0408366	0.039116	0.0730474	0.647842	1.25067	1.21909
ENSG00000146416	1151.36	1269.59	1149.33	3535.41	5208.19	3544.39	1190.09	4096	-1.78305	1.32921e-15	2.9763e-14	AIG1	6	143060496	143340304	+	7677	protein_coding	androgen induced 1 [Source:HGNC Symbol;Acc:HGNC:21607]	-	1094	1281	1415	3230	4539	3982	4.03718	4.52809	4.15136	13.0411	19.1774	13.0949
ENSG00000168970	345.197	313.186	503.591	86.4699	68.8458	84.5597	387.325	79.9585	2.27583	1.34815e-15	3.01636e-14	JMJD7-PLA2G4B	15	41828095	41848155	+	7862	protein_coding	JMJD7-PLA2G4B readthrough [Source:HGNC Symbol;Acc:HGNC:34449]	-	328	316	620	79	60	95	1.18193	1.09072	1.77617	0.311457	0.247537	0.305058
ENSG00000236287	2704.74	1564.94	1481.53	445.484	330.46	488.666	1917.07	421.537	2.18395	1.35005e-15	3.01824e-14	ZBED5	11	10812074	10858796	-	9029	protein_coding	zinc finger BED-type containing 5 [Source:HGNC Symbol;Acc:HGNC:30803]	-	2570	1579	1824	407	288	549	8.06392	4.7457	4.54999	1.3972	1.0346	1.53506
ENSG00000166349	550.421	674.935	440.236	100.699	152.608	122.834	555.197	125.38	2.14711	1.35522e-15	3.02744e-14	RAG1	11	36510709	36593156	+	7815	protein_coding	recombination activating 1 [Source:HGNC Symbol;Acc:HGNC:9831]	-	523	681	542	92	133	138	1.89594	2.3647	1.56205	0.364891	0.552006	0.445803
ENSG00000183615	3.15729	0	3.24898	64.5788	115.89	113.043	2.13542	97.8374	-5.48904	1.3865e-15	3.0949e-14	FAM167B	1	32247233	32248856	+	936	protein_coding	family with sequence similarity 167 member B [Source:HGNC Symbol;Acc:HGNC:28133]	-	3	0	4	59	101	127	0.0908026	0	0.0962519	1.9538	3.49999	3.42547
ENSG00000163346	1526.02	2099.14	2216.61	573.547	526.671	604.379	1947.26	568.199	1.77685	1.39808e-15	3.11832e-14	PBXIP1	1	154944076	154956123	-	3851	protein_coding	PBX homeobox interacting protein 1 [Source:HGNC Symbol;Acc:HGNC:21199]	-	1450	2118	2729	524	459	679	10.6671	14.9249	15.9608	4.21757	3.86599	4.45132
ENSG00000121104	9174.03	8370.78	7500.26	2667.43	3106.09	2632.03	8348.36	2801.85	1.57517	1.40519e-15	3.13173e-14	FAM117A	17	49710332	49789180	-	3836	protein_coding	family with sequence similarity 117 member A [Source:HGNC Symbol;Acc:HGNC:24179]	-	8717	8446	9234	2437	2707	2957	64.3785	59.7489	54.2171	19.6916	22.8892	19.461
ENSG00000086061	5986.22	8465.93	10085.6	26054.8	36725.8	30029.4	8179.26	30936.7	-1.91919	1.42027e-15	3.16287e-14	DNAJA1	9	33025211	33039907	+	2730	protein_coding	DnaJ heat shock protein family (Hsp40) member A1 [Source:HGNC Symbol;Acc:HGNC:5229]	-	5688	8542	12417	23804	32007	33737	59.0269	84.9092	102.442	270.266	380.28	311.987
ENSG00000226252	773.536	577.808	962.509	170.751	126.217	208.284	771.284	168.417	2.19265	1.42254e-15	3.16545e-14	AL135960.1	1	47225797	47230750	+	4036	antisense	novel transcript	-	735	583	1185	156	110	234	5.15928	3.9199	6.61291	1.19806	0.884022	1.46372
ENSG00000137843	399.923	154.611	70.6652	10.9456	11.4743	10.6812	208.4	11.0337	4.23835	1.46832e-15	3.26479e-14	PAK6	15	40238759	40277487	+	6457	protein_coding	p21 (RAC1) activated kinase 6 [Source:HGNC Symbol;Acc:HGNC:16061]	-	380	156	87	10	10	12	1.66727	0.655619	0.303469	0.0480035	0.0502332	0.0469184
ENSG00000049239	1509.18	1273.56	907.277	364.487	260.467	274.151	1230.01	299.702	2.0369	1.49622e-15	3.32424e-14	H6PD	1	9234775	9271337	+	9321	protein_coding	hexose-6-phosphate dehydrogenase/glucose 1-dehydrogenase [Source:HGNC Symbol;Acc:HGNC:4795]	-	1434	1285	1117	333	227	308	4.35852	3.74109	2.69908	1.10735	0.789923	0.83422
ENSG00000128228	2440.58	2323.13	2299.46	6666.94	6255.79	6685.56	2354.39	6536.09	-1.47315	1.51732e-15	3.3685e-14	SDF2L1	22	21642261	21644298	+	1099	protein_coding	stromal cell derived factor 2 like 1 [Source:HGNC Symbol;Acc:HGNC:10676]	-	2319	2344	2831	6091	5452	7511	59.78	57.8785	58.0186	171.789	160.909	172.541
ENSG00000108829	6424.03	8322.22	9018.35	26736.7	25513.1	22813.3	7921.53	25021	-1.65921	1.5667e-15	3.47543e-14	LRRC59	17	50375059	50397553	-	4570	protein_coding	leucine rich repeat containing 59 [Source:HGNC Symbol;Acc:HGNC:28817]	-	6104	8397	11103	24427	22235	25630	37.84	49.8615	54.7204	165.675	157.813	141.587
ENSG00000188060	14.734	13.8753	41.4245	216.722	189.326	216.295	23.3446	207.448	-3.12619	1.57179e-15	3.48402e-14	RAB42	1	28592200	28595443	+	2200	protein_coding	RAB42, member RAS oncogene family [Source:HGNC Symbol;Acc:HGNC:28702]	-	14	14	51	198	165	243	0.180284	0.172688	0.522123	2.78963	2.43267	2.78853
ENSG00000100908	151.55	156.593	143.767	455.335	674.689	661.346	150.637	597.123	-1.98783	1.59431e-15	3.53118e-14	EMC9	14	24138959	24141588	-	1588	protein_coding	ER membrane protein complex subunit 9 [Source:HGNC Symbol;Acc:HGNC:20273]	-	144	158	177	416	588	743	2.569	2.7	2.51043	8.11983	12.0101	11.8122
ENSG00000136738	3564.58	4477.76	4039.29	1464.52	1139.4	1239.02	4027.21	1280.98	1.65257	1.6409e-15	3.63157e-14	STAM	10	17644125	17715914	+	3246	protein_coding	signal transducing adaptor molecule [Source:HGNC Symbol;Acc:HGNC:11357]	-	3387	4518	4973	1338	993	1392	29.561	37.7707	34.506	12.7765	9.92252	10.8264
ENSG00000186812	2371.12	2430.16	2336.01	828.579	494.542	672.027	2379.1	665.049	1.83858	1.68254e-15	3.72084e-14	ZNF397	18	35241030	35267133	+	8710	protein_coding	zinc finger protein 397 [Source:HGNC Symbol;Acc:HGNC:18818]	zf-C2H2	2253	2452	2876	757	431	755	7.32817	7.63941	7.43697	2.6939	1.60502	2.18837
ENSG00000140941	3815.06	5205.23	4646.04	14085.8	14340.6	13157.5	4555.44	13861.3	-1.60534	1.68393e-15	3.72104e-14	MAP1LC3B	16	87383995	87404779	+	5313	protein_coding	microtubule associated protein 1 light chain 3 beta [Source:HGNC Symbol;Acc:HGNC:13352]	-	3625	5252	5720	12869	12498	14782	19.3295	26.8252	24.2483	75.0774	76.2996	70.2402
ENSG00000133812	388.346	358.776	263.979	1424.02	1189.89	1086.81	337.034	1233.57	-1.87334	1.69596e-15	3.74474e-14	SBF2	11	9778667	10294207	-	16767	protein_coding	SET binding factor 2 [Source:HGNC Symbol;Acc:HGNC:2135]	-	369	362	325	1301	1037	1221	0.623482	0.585883	0.436569	2.40506	2.00606	1.83845
ENSG00000091137	30.5204	35.6794	36.551	171.845	203.095	199.383	34.2503	191.441	-2.4797	1.73187e-15	3.82108e-14	SLC26A4	7	107660635	107717809	+	5800	protein_coding	solute carrier family 26 member 4 [Source:HGNC Symbol;Acc:HGNC:8818]	-	29	36	45	157	177	224	0.141652	0.168435	0.174747	0.839027	0.989844	0.975018
ENSG00000196132	221.01	183.352	199	40.4986	35.5703	23.1427	201.121	33.0705	2.61498	1.74541e-15	3.84798e-14	MYT1	20	64102394	64242253	+	6427	protein_coding	myelin transcription factor 1 [Source:HGNC Symbol;Acc:HGNC:7622]	zf-C2HC	210	185	245	37	31	26	0.925686	0.781126	0.858585	0.178442	0.15645	0.102131
ENSG00000169684	82.0895	85.2341	81.2244	606.384	331.607	343.579	82.8493	427.19	-2.36603	1.75058e-15	3.8564e-14	CHRNA5	15	78565520	78595269	+	3623	protein_coding	cholinergic receptor nicotinic alpha 5 subunit [Source:HGNC Symbol;Acc:HGNC:1959]	-	78	86	100	554	289	386	0.609929	0.644151	0.621666	4.73964	2.58732	2.68975
ENSG00000141560	2723.69	2113.01	1609.06	557.129	636.824	482.435	2148.59	558.796	1.94337	1.75794e-15	3.86963e-14	FN3KRP	17	82716683	82730328	+	2971	protein_coding	fructosamine 3 kinase related protein [Source:HGNC Symbol;Acc:HGNC:25700]	-	2588	2132	1981	509	555	542	24.6782	19.4734	15.0178	5.3103	6.05915	4.60563
ENSG00000273559	897.722	850.359	1036.42	2636.78	3131.34	2735.28	928.168	2834.47	-1.61015	1.76391e-15	3.87979e-14	CWC25	17	38800434	38825481	-	3848	protein_coding	CWC25 spliceosome associated protein homolog [Source:HGNC Symbol;Acc:HGNC:25989]	-	853	858	1276	2409	2729	3073	6.2801	6.05076	7.46863	19.4046	23.0033	20.1614
ENSG00000187653	188.385	221.014	193.314	666.584	913.355	663.126	200.904	747.688	-1.89553	1.78803e-15	3.92982e-14	TMSB4XP8	4	90838903	90839037	-	135	processed_pseudogene	TMSB4X pseudogene 8 [Source:HGNC Symbol;Acc:HGNC:11885]	-	179	223	238	609	796	745	37.564	44.8259	39.7071	139.826	191.25	139.32
ENSG00000213445	8871.98	6511.49	5567.93	2145.33	1627.06	2019.64	6983.8	1930.68	1.8547	1.8169e-15	3.9902e-14	SIPA1	11	65638097	65650930	+	4668	protein_coding	signal-induced proliferation-associated 1 [Source:HGNC Symbol;Acc:HGNC:10885]	-	8430	6570	6855	1960	1418	2269	51.1622	38.1937	33.0752	13.0146	9.85296	12.2715
ENSG00000106992	459.912	327.061	415.869	79.9026	91.7944	105.032	400.947	92.243	2.11711	1.81961e-15	3.99023e-14	AK1	9	127866480	127877743	-	2667	protein_coding	adenylate kinase 1 [Source:HGNC Symbol;Acc:HGNC:361]	-	437	330	512	73	80	118	4.64206	3.35775	4.32387	0.848406	0.972945	1.117
ENSG00000144504	595.675	372.651	495.469	105.077	118.185	118.384	487.932	113.882	2.09842	1.8197e-15	3.99023e-14	ANKMY1	2	240479422	240569209	-	11477	protein_coding	ankyrin repeat and MYND domain containing 1 [Source:HGNC Symbol;Acc:HGNC:20987]	-	566	376	610	96	103	133	1.39714	0.889031	1.19709	0.259267	0.291092	0.292561
[truncated: 7,801 more rows]

## Sheet: Legend
Dataset EV2: Differentially Expressed Genes (DEGs) analyzed by RNA-seq from K562 cells pretreated with either 0.1 μM nilotinib or DMSO for 24 hours, followed by differentiation with 50 μM hemin for 24 hours.
